# Supplementary material for: Checklist of the subfamily Adoncholaiminae Gerlach and Riemann, 1974 (Nematoda: Oncholaimida: Oncholaimidae) of the world: genera, species, distribution, and reference list for taxonomists and ecologists
Source: Biodivers Data J. 2016 Jan 20;(4):e6577. doi: 10.3897/BDJ.4.e6577 (PMC4759407; doi:10.3897/BDJ.4.e6577)
Supplement: XML Treatment for Adoncholaimus [file BDJ.4.e6577-treatment2.xml]

<!DOCTYPE tp:taxon-treatment
  PUBLIC "-//TaxonX//DTD Taxonomic Treatment Publishing DTD v0 20100105//EN" "tax-treatment-NSO.dtd">
<tp:taxon-treatment xmlns:tp="http://www.plazi.org/taxpub"><tp:treatment-meta><mixed-citation publication-type="journal"><person-group><name><surname>Shimada</surname><given-names>Daisuke</given-names></name></person-group><article-title>Checklist of the subfamily <tp:taxon-name><tp:taxon-name-part taxon-name-part-type="subfamily">Adoncholaiminae</tp:taxon-name-part></tp:taxon-name> Gerlach and Riemann, 1974 (<tp:taxon-name><tp:taxon-name-part taxon-name-part-type="phylum">Nematoda</tp:taxon-name-part></tp:taxon-name>: <tp:taxon-name><tp:taxon-name-part taxon-name-part-type="order">Oncholaimida</tp:taxon-name-part></tp:taxon-name>: <tp:taxon-name><tp:taxon-name-part taxon-name-part-type="family">Oncholaimidae</tp:taxon-name-part></tp:taxon-name>) of the world: genera, species, distribution, and reference list for taxonomists and ecologists</article-title><source>Biodivers Data J</source><day>20</day><month>1</month><year>2016</year><volume>2016</volume><issue>4</issue><pub-id pub-id-type="doi">10.3897/BDJ.4.e6577</pub-id></mixed-citation></tp:treatment-meta><tp:nomenclature><tp:taxon-name>
              <tp:taxon-name-part taxon-name-part-type="genus">Adoncholaimus</tp:taxon-name-part>
            </tp:taxon-name><tp:taxon-authority>Filipjev, 1918</tp:taxon-authority><tp:nomenclature-citation-list><tp:nomenclature-citation><tp:taxon-name>
                  <tp:taxon-name-part taxon-name-part-type="genus">Adoncholaimus</tp:taxon-name-part>
                </tp:taxon-name><comment>Synonym: <italic><tp:taxon-name><tp:taxon-name-part taxon-name-part-type="genus">Metoncholaimoides</tp:taxon-name-part></tp:taxon-name></italic> Wieser, 1953</comment></tp:nomenclature-citation><tp:nomenclature-citation><tp:taxon-name>
                  <tp:taxon-name-part taxon-name-part-type="genus">Adoncholaimus</tp:taxon-name-part>
                </tp:taxon-name><comment>non <italic><tp:taxon-name><tp:taxon-name-part taxon-name-part-type="genus">Adoncholaimus</tp:taxon-name-part></tp:taxon-name></italic> sp. in Menzel (1925) (<italic>= <tp:taxon-name><tp:taxon-name-part taxon-name-part-type="genus">Oncholaimus</tp:taxon-name-part></tp:taxon-name> menzeli</italic> Schneider, 1937)</comment></tp:nomenclature-citation><tp:nomenclature-citation><tp:taxon-name>
                  <tp:taxon-name-part taxon-name-part-type="genus">Adoncholaimus</tp:taxon-name-part>
                </tp:taxon-name><comment>nec <italic><tp:taxon-name><tp:taxon-name-part taxon-name-part-type="genus">Adoncholaimus</tp:taxon-name-part> <tp:taxon-name-part taxon-name-part-type="species">pristiuris</tp:taxon-name-part></tp:taxon-name></italic> in Filipjev and Schuurmans Stekhoven (1941) (= incorrect subsequent spelling of <italic><tp:taxon-name><tp:taxon-name-part taxon-name-part-type="genus">Metoncholaimus</tp:taxon-name-part> <tp:taxon-name-part taxon-name-part-type="species">pristiurus</tp:taxon-name-part></tp:taxon-name></italic>?)</comment></tp:nomenclature-citation><tp:nomenclature-citation><tp:taxon-name>
                  <tp:taxon-name-part taxon-name-part-type="genus">Adoncholaimus</tp:taxon-name-part>
                </tp:taxon-name><comment>Etymology: masculine noun, <italic>ad</italic> (Latin, "to") + genus <italic><tp:taxon-name><tp:taxon-name-part taxon-name-part-type="genus">Oncholaimus</tp:taxon-name-part></tp:taxon-name></italic> [<italic>όνχος</italic> (Greek, "fang") + <italic>λαιμός</italic> (Greek, "throat")]</comment></tp:nomenclature-citation><tp:nomenclature-citation><tp:taxon-name>
                  <tp:taxon-name-part taxon-name-part-type="genus">Adoncholaimus</tp:taxon-name-part>
                </tp:taxon-name><comment>Type species: <italic><tp:taxon-name><tp:taxon-name-part taxon-name-part-type="genus">Adoncholaimus</tp:taxon-name-part> <tp:taxon-name-part taxon-name-part-type="species">fuscus</tp:taxon-name-part></tp:taxon-name></italic> (Bastian, 1865) Filipjev, 1918</comment></tp:nomenclature-citation><tp:nomenclature-citation><tp:taxon-name>
                  <tp:taxon-name-part taxon-name-part-type="genus">Adoncholaimus</tp:taxon-name-part>
                </tp:taxon-name><comment>Valid 22 species: <italic><tp:taxon-name><tp:taxon-name-part taxon-name-part-type="genus">A.</tp:taxon-name-part> <tp:taxon-name-part taxon-name-part-type="species">fuscus</tp:taxon-name-part></tp:taxon-name></italic>; <italic><tp:taxon-name><tp:taxon-name-part taxon-name-part-type="genus">A.</tp:taxon-name-part> <tp:taxon-name-part taxon-name-part-type="species">aralensis</tp:taxon-name-part></tp:taxon-name></italic> Filipjev, 1924; <italic><tp:taxon-name><tp:taxon-name-part taxon-name-part-type="genus">A.</tp:taxon-name-part> <tp:taxon-name-part taxon-name-part-type="species">crassicaudus</tp:taxon-name-part></tp:taxon-name></italic> Wieser, 1953; <italic><tp:taxon-name><tp:taxon-name-part taxon-name-part-type="genus">A.</tp:taxon-name-part> <tp:taxon-name-part taxon-name-part-type="species">daikokuensis</tp:taxon-name-part></tp:taxon-name></italic> Shimada and Kajihara, 2014; <italic><tp:taxon-name><tp:taxon-name-part taxon-name-part-type="genus">A.</tp:taxon-name-part> <tp:taxon-name-part taxon-name-part-type="species">derjugini</tp:taxon-name-part></tp:taxon-name></italic> (Ssaweljev, 1912) Filipjev, 1918; <italic><tp:taxon-name><tp:taxon-name-part taxon-name-part-type="genus">A.</tp:taxon-name-part> <tp:taxon-name-part taxon-name-part-type="species">exoptatus</tp:taxon-name-part></tp:taxon-name></italic> Belogurova and Belogurov, 1974; <italic><tp:taxon-name><tp:taxon-name-part taxon-name-part-type="genus">A.</tp:taxon-name-part> <tp:taxon-name-part taxon-name-part-type="species">fervidus</tp:taxon-name-part></tp:taxon-name></italic> Kirjanova, 1955; <italic><tp:taxon-name><tp:taxon-name-part taxon-name-part-type="genus">A.</tp:taxon-name-part> <tp:taxon-name-part taxon-name-part-type="species">filicauda</tp:taxon-name-part></tp:taxon-name></italic> (Galtsova, 1976) Shimada and Kajihara, 2014; <italic><tp:taxon-name><tp:taxon-name-part taxon-name-part-type="genus">A.</tp:taxon-name-part> <tp:taxon-name-part taxon-name-part-type="species">indicus</tp:taxon-name-part></tp:taxon-name></italic> (von Linstow, 1907) Filipjev, 1918; <italic><tp:taxon-name><tp:taxon-name-part taxon-name-part-type="genus">A.</tp:taxon-name-part> <tp:taxon-name-part taxon-name-part-type="species">islandicus</tp:taxon-name-part></tp:taxon-name></italic> Kreis, 1963; <italic><tp:taxon-name><tp:taxon-name-part taxon-name-part-type="genus">A.</tp:taxon-name-part> <tp:taxon-name-part taxon-name-part-type="species">lepidus</tp:taxon-name-part></tp:taxon-name></italic> (de Man 1889) Filipjev, 1918; <italic><tp:taxon-name><tp:taxon-name-part taxon-name-part-type="genus">A.</tp:taxon-name-part> <tp:taxon-name-part taxon-name-part-type="species">longicaudatus</tp:taxon-name-part></tp:taxon-name></italic> Paramonov, 1929; <italic><tp:taxon-name><tp:taxon-name-part taxon-name-part-type="genus">A.</tp:taxon-name-part> <tp:taxon-name-part taxon-name-part-type="species">longispiculatus</tp:taxon-name-part></tp:taxon-name></italic> Gagarin and Nguyen, 2007; <italic><tp:taxon-name><tp:taxon-name-part taxon-name-part-type="genus">A.</tp:taxon-name-part> <tp:taxon-name-part taxon-name-part-type="species">oxyuroides</tp:taxon-name-part></tp:taxon-name></italic> (Allgén, 1934) Gerlach and Riemann, 1974; <italic><tp:taxon-name><tp:taxon-name-part taxon-name-part-type="genus">A.</tp:taxon-name-part> <tp:taxon-name-part taxon-name-part-type="species">panicus</tp:taxon-name-part></tp:taxon-name></italic> Cobb, 1930; <italic><tp:taxon-name><tp:taxon-name-part taxon-name-part-type="genus">A.</tp:taxon-name-part> <tp:taxon-name-part taxon-name-part-type="species">parvus</tp:taxon-name-part></tp:taxon-name></italic> Gagarin and Nguyen, 2003; <italic><tp:taxon-name><tp:taxon-name-part taxon-name-part-type="genus">A.</tp:taxon-name-part> <tp:taxon-name-part taxon-name-part-type="species">pseudofervidus</tp:taxon-name-part></tp:taxon-name></italic> Shimada and Kajihara, 2014; <italic><tp:taxon-name><tp:taxon-name-part taxon-name-part-type="genus">A.</tp:taxon-name-part> <tp:taxon-name-part taxon-name-part-type="species">punctatus</tp:taxon-name-part></tp:taxon-name></italic> (Cobb, 1914) Filipjev, 1924; <italic><tp:taxon-name><tp:taxon-name-part taxon-name-part-type="genus">A.</tp:taxon-name-part> <tp:taxon-name-part taxon-name-part-type="species">quadriporus</tp:taxon-name-part></tp:taxon-name></italic> Belogurova and Belogurov, 1974; <italic><tp:taxon-name><tp:taxon-name-part taxon-name-part-type="genus">A.</tp:taxon-name-part> <tp:taxon-name-part taxon-name-part-type="species">squalus</tp:taxon-name-part></tp:taxon-name></italic> (Wieser, 1953) Shimada and Kajihara, 2014; <italic><tp:taxon-name><tp:taxon-name-part taxon-name-part-type="genus">A.</tp:taxon-name-part> <tp:taxon-name-part taxon-name-part-type="species">thalassophygas</tp:taxon-name-part></tp:taxon-name></italic> (de Man, 1876) Filipjev, 1918; <italic><tp:taxon-name><tp:taxon-name-part taxon-name-part-type="genus">A.</tp:taxon-name-part> <tp:taxon-name-part taxon-name-part-type="species">ussuriensis</tp:taxon-name-part></tp:taxon-name></italic> Mordukhovich <italic>et al.</italic>, 2015</comment></tp:nomenclature-citation><tp:nomenclature-citation><tp:taxon-name>
                  <tp:taxon-name-part taxon-name-part-type="genus">Adoncholaimus</tp:taxon-name-part>
                </tp:taxon-name><comment>Invalid 11 species: <italic><tp:taxon-name><tp:taxon-name-part taxon-name-part-type="genus">A.</tp:taxon-name-part> <tp:taxon-name-part taxon-name-part-type="species">angustatus</tp:taxon-name-part></tp:taxon-name></italic> (Cobb, 1981) Filipjev, 1918; <italic><tp:taxon-name><tp:taxon-name-part taxon-name-part-type="genus">A.</tp:taxon-name-part> <tp:taxon-name-part taxon-name-part-type="species">austrogeorgiae</tp:taxon-name-part></tp:taxon-name></italic> Allgén, 1959; <italic><tp:taxon-name><tp:taxon-name-part taxon-name-part-type="genus">A.</tp:taxon-name-part> <tp:taxon-name-part taxon-name-part-type="species">bandaensis</tp:taxon-name-part></tp:taxon-name></italic> Kreis, 1932; <italic><tp:taxon-name><tp:taxon-name-part taxon-name-part-type="genus">A.</tp:taxon-name-part> <tp:taxon-name-part taxon-name-part-type="species">chilkensis</tp:taxon-name-part></tp:taxon-name></italic> (Stewart, 1914) Kreis, 1934; <italic><tp:taxon-name><tp:taxon-name-part taxon-name-part-type="genus">A.</tp:taxon-name-part> <tp:taxon-name-part taxon-name-part-type="species">chinensis</tp:taxon-name-part></tp:taxon-name></italic> Huang and Zhang, 2009; <italic><tp:taxon-name><tp:taxon-name-part taxon-name-part-type="genus">A.</tp:taxon-name-part> <tp:taxon-name-part taxon-name-part-type="species">falklandiae</tp:taxon-name-part></tp:taxon-name></italic> Allgén, 1959; <italic><tp:taxon-name><tp:taxon-name-part taxon-name-part-type="genus">A.</tp:taxon-name-part> <tp:taxon-name-part taxon-name-part-type="species">meridionalis</tp:taxon-name-part></tp:taxon-name></italic> (Kreis, 1932) Rachor, 1969; <italic><tp:taxon-name><tp:taxon-name-part taxon-name-part-type="genus">A.</tp:taxon-name-part> <tp:taxon-name-part taxon-name-part-type="species">nudus</tp:taxon-name-part></tp:taxon-name></italic> (Kreis, 1932) Rachor, 1969; <italic><tp:taxon-name><tp:taxon-name-part taxon-name-part-type="genus">A.</tp:taxon-name-part> <tp:taxon-name-part taxon-name-part-type="species">papillatus</tp:taxon-name-part></tp:taxon-name></italic> Kreis, 1932; <italic><tp:taxon-name><tp:taxon-name-part taxon-name-part-type="genus">A.</tp:taxon-name-part> <tp:taxon-name-part taxon-name-part-type="species">skawensis</tp:taxon-name-part></tp:taxon-name></italic> (Ditlevsen, 1921) Allgén, 1933; <italic><tp:taxon-name><tp:taxon-name-part taxon-name-part-type="genus">A.</tp:taxon-name-part> <tp:taxon-name-part taxon-name-part-type="species">taboguillensis</tp:taxon-name-part></tp:taxon-name></italic> (Allgén, 1947) Wieser, 1953</comment></tp:nomenclature-citation></tp:nomenclature-citation-list></tp:nomenclature><tp:treatment-sec sec-type="Notes"><title>Notes</title><p>Original description: <xref ref-type="bibr" rid="B1627688">Filipjev (1918)</xref></p><p>English translation of original description: <xref ref-type="bibr" rid="B1627697">Filipjev (1968)</xref></p><p>The latest taxonomic key to species: <xref ref-type="bibr" rid="B2569233">Mordukhovich et al. (2015)</xref></p><p>Revisions and reviews of the genus: <xref ref-type="bibr" rid="B1627706">Filipjev (1924)</xref>, <xref ref-type="bibr" rid="B1629144">Kreis (1934)</xref>, <xref ref-type="bibr" rid="B1633506">Hopper and Cairns (1959)</xref>, <xref ref-type="bibr" rid="B1626816">Chitwood (1960)</xref>, <xref ref-type="bibr" rid="B1630339">Rachor (1969)</xref>, <xref ref-type="bibr" rid="B1628063">Gerlach and Riemann (1974)</xref>, <xref ref-type="bibr" rid="B1635318">Belogurov and Belogurova (1977b)</xref>, <xref ref-type="bibr" rid="B1626140">Belogurov and Belogurova (1977d)</xref>, <xref ref-type="bibr" rid="B1626120">Belogurov and Belogurova (1977c)</xref>, <xref ref-type="bibr" rid="B1626130">Belogurov and Belogurova (1977a)</xref>, <xref ref-type="bibr" rid="B1626150">Belogurov and Belogurova (1978b)</xref>, <xref ref-type="bibr" rid="B1626160">Belogurov and Belogurova (1978a)</xref>, <xref ref-type="bibr" rid="B1630280">Platt and Warwick (1983)</xref>, <xref ref-type="bibr" rid="B1626203">Belogurov and Belogurova (1988)</xref>, <xref ref-type="bibr" rid="B1626193">Belogurov and Belogurova (1989)</xref>, <xref ref-type="bibr" rid="B1629062">Keppner and Tarjan (1989)</xref>, <xref ref-type="bibr" rid="B1633533">Somerfield and Warwick (1996)</xref>, <xref ref-type="bibr" rid="B1631167">Smol and Coomans (2006)</xref>, <xref ref-type="bibr" rid="B1631181">Smol et al. (2014)</xref>, <xref ref-type="bibr" rid="B1631079">Shimada and Kajihara (2014)</xref></p><p>Molecular phylogeny: <xref ref-type="bibr" rid="B1629218">Litvaitis et al. 2000</xref>, <xref ref-type="bibr" rid="B1626418">Bhadury et al. 2006a</xref>, <xref ref-type="bibr" rid="B1626430">Bhadury et al. 2006b</xref>, <xref ref-type="bibr" rid="B1630928">Sharma et al. 2006</xref>, <xref ref-type="bibr" rid="B1626442">Bhadury et al. 2007</xref>, <xref ref-type="bibr" rid="B1629403">Meldal et al. 2007</xref>, <xref ref-type="bibr" rid="B1626454">Bik et al. 2010a</xref>, <xref ref-type="bibr" rid="B1626464">Bik et al. 2010b</xref></p><p>Collection records of unidentified species (<italic><tp:taxon-name><tp:taxon-name-part taxon-name-part-type="genus">Adoncholaimus</tp:taxon-name-part></tp:taxon-name></italic> sp.): see Table <xref ref-type="table" rid="T2207702">1</xref></p></tp:treatment-sec><tp:treatment-sec><!--Section generated to contain objects referenced in tp:taxon-treatment.--><table-wrap id="T2207702" position="float" orientation="portrait"><label>Table 1.</label><caption><p>References of unidentified species in <italic><tp:taxon-name><tp:taxon-name-part taxon-name-part-type="genus">Adoncholaimus</tp:taxon-name-part></tp:taxon-name></italic>. Abbreviations: C, citation; D, description; E, ecology; F, feeding and culture; G, genus diagnosis; L, species list of genus; M, morphology; N, DNA taxonomy; O, other experiment; P, population and fauna; R, taxonomic revision; T, taxonomy.</p></caption><table rules="all" border="0"><tbody><tr><td rowspan="1" colspan="1" style="text-align: center;">Reference</td><td rowspan="1" colspan="3" style="text-align: center;">Collection</td><td rowspan="1" colspan="5" style="text-align: center;">T</td><td rowspan="1" colspan="2" style="text-align: center;">E</td><td rowspan="1" colspan="1" style="text-align: center;">M</td><td rowspan="1" colspan="1" style="text-align: center;">O</td><td rowspan="1" colspan="1" style="text-align: center;">C</td></tr><tr><td rowspan="1" colspan="1" style="text-align: center;"/><td rowspan="1" colspan="1" style="text-align: center;">Locality</td><td rowspan="1" colspan="1" style="text-align: center;">Country</td><td rowspan="1" colspan="1" style="text-align: center;">Habitat</td><td rowspan="1" colspan="1" style="text-align: center;">D</td><td rowspan="1" colspan="1" style="text-align: center;">G</td><td rowspan="1" colspan="1" style="text-align: center;">R</td><td rowspan="1" colspan="1" style="text-align: center;">L</td><td rowspan="1" colspan="1" style="text-align: center;">N</td><td rowspan="1" colspan="1" style="text-align: center;">P</td><td rowspan="1" colspan="1" style="text-align: center;">F</td><td rowspan="1" colspan="1" style="text-align: center;"/><td rowspan="1" colspan="1" style="text-align: center;"/><td rowspan="1" colspan="1" style="text-align: center;"/></tr><tr><td rowspan="1" colspan="1">
              <xref ref-type="bibr" rid="B1630650">Schulz 1935b</xref>
            </td><td rowspan="1" colspan="1">Lake Ganzirri, Sicilia Island, Mediterranean Sea</td><td rowspan="1" colspan="1">Italy</td><td rowspan="1" colspan="1">brackish</td><td rowspan="1" colspan="1" style="text-align: center;">×</td><td rowspan="1" colspan="1" style="text-align: center;"/><td rowspan="1" colspan="1" style="text-align: center;"/><td rowspan="1" colspan="1" style="text-align: center;"/><td rowspan="1" colspan="1" style="text-align: center;"/><td rowspan="1" colspan="1" style="text-align: center;"/><td rowspan="1" colspan="1" style="text-align: center;"/><td rowspan="1" colspan="1" style="text-align: center;"/><td rowspan="1" colspan="1" style="text-align: center;"/><td rowspan="1" colspan="1" style="text-align: center;"/></tr><tr><td rowspan="1" colspan="1">
              <xref ref-type="bibr" rid="B1625860">Allgén 1942</xref>
            </td><td rowspan="1" colspan="1">-</td><td rowspan="1" colspan="1">-</td><td rowspan="1" colspan="1">-</td><td rowspan="1" colspan="1" style="text-align: center;"/><td rowspan="1" colspan="1" style="text-align: center;"/><td rowspan="1" colspan="1" style="text-align: center;"/><td rowspan="1" colspan="1" style="text-align: center;"/><td rowspan="1" colspan="1" style="text-align: center;"/><td rowspan="1" colspan="1" style="text-align: center;">×</td><td rowspan="1" colspan="1" style="text-align: center;"/><td rowspan="1" colspan="1" style="text-align: center;"/><td rowspan="1" colspan="1" style="text-align: center;"/><td rowspan="1" colspan="1" style="text-align: center;"/></tr><tr><td rowspan="1" colspan="1">
              <xref ref-type="bibr" rid="B1630442">Riemann 1969</xref>
            </td><td rowspan="1" colspan="1">Arensch, Cuxhaven, North Sea</td><td rowspan="1" colspan="1">Germany</td><td rowspan="1" colspan="1">plants</td><td rowspan="1" colspan="1" style="text-align: center;"/><td rowspan="1" colspan="1" style="text-align: center;"/><td rowspan="1" colspan="1" style="text-align: center;"/><td rowspan="1" colspan="1" style="text-align: center;"/><td rowspan="1" colspan="1" style="text-align: center;"/><td rowspan="1" colspan="1" style="text-align: center;">×</td><td rowspan="1" colspan="1" style="text-align: center;"/><td rowspan="1" colspan="1" style="text-align: center;"/><td rowspan="1" colspan="1" style="text-align: center;"/><td rowspan="1" colspan="1" style="text-align: center;"/></tr><tr><td rowspan="1" colspan="1">
              <xref ref-type="bibr" rid="B1631737">Ward 1973</xref>
            </td><td rowspan="1" colspan="1">Liverpool Bay, Irish Sea</td><td rowspan="1" colspan="1">United Kingdom</td><td rowspan="1" colspan="1">muddy or clean sand with gravel</td><td rowspan="1" colspan="1" style="text-align: center;"/><td rowspan="1" colspan="1" style="text-align: center;"/><td rowspan="1" colspan="1" style="text-align: center;"/><td rowspan="1" colspan="1" style="text-align: center;"/><td rowspan="1" colspan="1" style="text-align: center;"/><td rowspan="1" colspan="1" style="text-align: center;">×</td><td rowspan="1" colspan="1" style="text-align: center;"/><td rowspan="1" colspan="1" style="text-align: center;"/><td rowspan="1" colspan="1" style="text-align: center;"/><td rowspan="1" colspan="1" style="text-align: center;"/></tr><tr><td rowspan="1" colspan="1">
              <xref ref-type="bibr" rid="B1626170">Belogurov and Belogurova 1979</xref>
            </td><td rowspan="1" colspan="1">Urup, Kuril Islands, North Pacific Ocean</td><td rowspan="1" colspan="1">Russia</td><td rowspan="1" colspan="1">intertidal</td><td rowspan="1" colspan="1" style="text-align: center;">×</td><td rowspan="1" colspan="1" style="text-align: center;"/><td rowspan="1" colspan="1" style="text-align: center;"/><td rowspan="1" colspan="1" style="text-align: center;"/><td rowspan="1" colspan="1" style="text-align: center;"/><td rowspan="1" colspan="1" style="text-align: center;"/><td rowspan="1" colspan="1" style="text-align: center;"/><td rowspan="1" colspan="1" style="text-align: center;"/><td rowspan="1" colspan="1" style="text-align: center;"/><td rowspan="1" colspan="1" style="text-align: center;"/></tr><tr><td rowspan="1" colspan="1">
              <xref ref-type="bibr" rid="B1629164">Krishnamurthy et al. 1980</xref>
            </td><td rowspan="1" colspan="1">Bay of Bengal</td><td rowspan="1" colspan="1">India</td><td rowspan="1" colspan="1">mangrove</td><td rowspan="1" colspan="1" style="text-align: center;"/><td rowspan="1" colspan="1" style="text-align: center;"/><td rowspan="1" colspan="1" style="text-align: center;"/><td rowspan="1" colspan="1" style="text-align: center;"/><td rowspan="1" colspan="1" style="text-align: center;"/><td rowspan="1" colspan="1" style="text-align: center;">×</td><td rowspan="1" colspan="1" style="text-align: center;"/><td rowspan="1" colspan="1" style="text-align: center;"/><td rowspan="1" colspan="1" style="text-align: center;"/><td rowspan="1" colspan="1" style="text-align: center;"/></tr><tr><td rowspan="1" colspan="1">
              <xref ref-type="bibr" rid="B1631326">Subramanian et al. 1984</xref>
            </td><td rowspan="1" colspan="1">Vellar to Coleroon estuary, Bay of Bengal</td><td rowspan="1" colspan="1">India</td><td rowspan="1" colspan="1">mangrove</td><td rowspan="1" colspan="1" style="text-align: center;"/><td rowspan="1" colspan="1" style="text-align: center;"/><td rowspan="1" colspan="1" style="text-align: center;"/><td rowspan="1" colspan="1" style="text-align: center;"/><td rowspan="1" colspan="1" style="text-align: center;"/><td rowspan="1" colspan="1" style="text-align: center;">×</td><td rowspan="1" colspan="1" style="text-align: center;"/><td rowspan="1" colspan="1" style="text-align: center;"/><td rowspan="1" colspan="1" style="text-align: center;"/><td rowspan="1" colspan="1" style="text-align: center;"/></tr><tr><td rowspan="1" colspan="1"><xref ref-type="bibr" rid="B1626057">Aryuthaka 1985</xref> (<italic><tp:taxon-name><tp:taxon-name-part taxon-name-part-type="genus">Metoncholaimoides</tp:taxon-name-part></tp:taxon-name></italic> sp.)</td><td rowspan="1" colspan="1">Yojiro, Kagoshima Bay, North Pacific Ocean</td><td rowspan="1" colspan="1">Japan</td><td rowspan="1" colspan="1">sand and seagrasses, 1–3 m deep</td><td rowspan="1" colspan="1" style="text-align: center;"/><td rowspan="1" colspan="1" style="text-align: center;"/><td rowspan="1" colspan="1" style="text-align: center;"/><td rowspan="1" colspan="1" style="text-align: center;"/><td rowspan="1" colspan="1" style="text-align: center;"/><td rowspan="1" colspan="1" style="text-align: center;">×</td><td rowspan="1" colspan="1" style="text-align: center;"/><td rowspan="1" colspan="1" style="text-align: center;"/><td rowspan="1" colspan="1" style="text-align: center;"/><td rowspan="1" colspan="1" style="text-align: center;"/></tr><tr><td rowspan="1" colspan="1">
              <xref ref-type="bibr" rid="B1627949">Gerdes et al. 1985b</xref>
            </td><td rowspan="1" colspan="1">Gavish Sabkha, along Gulf of Elat, Red Sea</td><td rowspan="1" colspan="1">Egypt</td><td rowspan="1" colspan="1">brackish</td><td rowspan="1" colspan="1" style="text-align: center;"/><td rowspan="1" colspan="1" style="text-align: center;"/><td rowspan="1" colspan="1" style="text-align: center;"/><td rowspan="1" colspan="1" style="text-align: center;"/><td rowspan="1" colspan="1" style="text-align: center;"/><td rowspan="1" colspan="1" style="text-align: center;">×</td><td rowspan="1" colspan="1" style="text-align: center;"/><td rowspan="1" colspan="1" style="text-align: center;"/><td rowspan="1" colspan="1" style="text-align: center;"/><td rowspan="1" colspan="1" style="text-align: center;"/></tr><tr><td rowspan="1" colspan="1">
              <xref ref-type="bibr" rid="B1628709">Hodda and Nicholas 1985</xref>
            </td><td rowspan="1" colspan="1">Hunter estuary, South Pacific Ocean</td><td rowspan="1" colspan="1">Australia</td><td rowspan="1" colspan="1">intertidal mud with plants</td><td rowspan="1" colspan="1" style="text-align: center;"/><td rowspan="1" colspan="1" style="text-align: center;"/><td rowspan="1" colspan="1" style="text-align: center;"/><td rowspan="1" colspan="1" style="text-align: center;"/><td rowspan="1" colspan="1" style="text-align: center;"/><td rowspan="1" colspan="1" style="text-align: center;">×</td><td rowspan="1" colspan="1" style="text-align: center;"/><td rowspan="1" colspan="1" style="text-align: center;"/><td rowspan="1" colspan="1" style="text-align: center;"/><td rowspan="1" colspan="1" style="text-align: center;"/></tr><tr><td rowspan="1" colspan="1">
              <xref ref-type="bibr" rid="B1628267">Hammer 1986</xref>
            </td><td rowspan="1" colspan="1">-</td><td rowspan="1" colspan="1">-</td><td rowspan="1" colspan="1">-</td><td rowspan="1" colspan="1" style="text-align: center;"/><td rowspan="1" colspan="1" style="text-align: center;"/><td rowspan="1" colspan="1" style="text-align: center;"/><td rowspan="1" colspan="1" style="text-align: center;"/><td rowspan="1" colspan="1" style="text-align: center;"/><td rowspan="1" colspan="1" style="text-align: center;"/><td rowspan="1" colspan="1" style="text-align: center;"/><td rowspan="1" colspan="1" style="text-align: center;"/><td rowspan="1" colspan="1" style="text-align: center;"/><td rowspan="1" colspan="1" style="text-align: center;">×</td></tr><tr><td rowspan="1" colspan="1">
              <xref ref-type="bibr" rid="B1629178">Lambshead 1986</xref>
            </td><td rowspan="1" colspan="1">Bute Island, Firth of Clyde, Irish Sea</td><td rowspan="1" colspan="1">United Kingdom</td><td rowspan="1" colspan="1">sediment</td><td rowspan="1" colspan="1" style="text-align: center;"/><td rowspan="1" colspan="1" style="text-align: center;"/><td rowspan="1" colspan="1" style="text-align: center;"/><td rowspan="1" colspan="1" style="text-align: center;"/><td rowspan="1" colspan="1" style="text-align: center;"/><td rowspan="1" colspan="1" style="text-align: center;">×</td><td rowspan="1" colspan="1" style="text-align: center;"/><td rowspan="1" colspan="1" style="text-align: center;"/><td rowspan="1" colspan="1" style="text-align: center;"/><td rowspan="1" colspan="1" style="text-align: center;"/></tr><tr><td rowspan="1" colspan="1">
              <xref ref-type="bibr" rid="B1625993">Alongi 1990</xref>
            </td><td rowspan="1" colspan="1">Bowling Green Bay, South Pacific Ocean</td><td rowspan="1" colspan="1">Australia</td><td rowspan="1" colspan="1">intertidal</td><td rowspan="1" colspan="1" style="text-align: center;"/><td rowspan="1" colspan="1" style="text-align: center;"/><td rowspan="1" colspan="1" style="text-align: center;"/><td rowspan="1" colspan="1" style="text-align: center;"/><td rowspan="1" colspan="1" style="text-align: center;"/><td rowspan="1" colspan="1" style="text-align: center;">×</td><td rowspan="1" colspan="1" style="text-align: center;"/><td rowspan="1" colspan="1" style="text-align: center;"/><td rowspan="1" colspan="1" style="text-align: center;"/><td rowspan="1" colspan="1" style="text-align: center;"/></tr><tr><td rowspan="1" colspan="1">
              <xref ref-type="bibr" rid="B1629369">Matsumoto et al. 1992</xref>
            </td><td rowspan="1" colspan="1">Ariake Sea, Eastern China Sea</td><td rowspan="1" colspan="1">Japan</td><td rowspan="1" colspan="1">intertidal mud</td><td rowspan="1" colspan="1" style="text-align: center;"/><td rowspan="1" colspan="1" style="text-align: center;"/><td rowspan="1" colspan="1" style="text-align: center;"/><td rowspan="1" colspan="1" style="text-align: center;"/><td rowspan="1" colspan="1" style="text-align: center;"/><td rowspan="1" colspan="1" style="text-align: center;">×</td><td rowspan="1" colspan="1" style="text-align: center;"/><td rowspan="1" colspan="1" style="text-align: center;"/><td rowspan="1" colspan="1" style="text-align: center;"/><td rowspan="1" colspan="1" style="text-align: center;"/></tr><tr><td rowspan="1" colspan="1">
              <xref ref-type="bibr" rid="B1629986">Ólafsson et al. 1993</xref>
            </td><td rowspan="1" colspan="1">off Askö, Baltic Sea</td><td rowspan="1" colspan="1">Sweden</td><td rowspan="1" colspan="1">34 m deep</td><td rowspan="1" colspan="1" style="text-align: center;"/><td rowspan="1" colspan="1" style="text-align: center;"/><td rowspan="1" colspan="1" style="text-align: center;"/><td rowspan="1" colspan="1" style="text-align: center;"/><td rowspan="1" colspan="1" style="text-align: center;"/><td rowspan="1" colspan="1" style="text-align: center;">×</td><td rowspan="1" colspan="1" style="text-align: center;"/><td rowspan="1" colspan="1" style="text-align: center;"/><td rowspan="1" colspan="1" style="text-align: center;"/><td rowspan="1" colspan="1" style="text-align: center;"/></tr><tr><td rowspan="1" colspan="1">
              <xref ref-type="bibr" rid="B1630452">Riemann 1995</xref>
            </td><td rowspan="1" colspan="1">Porcupine Seabight, North Atlantic Ocean</td><td rowspan="1" colspan="1">off Ireland</td><td rowspan="1" colspan="1">deep sea sediment</td><td rowspan="1" colspan="1" style="text-align: center;"/><td rowspan="1" colspan="1" style="text-align: center;"/><td rowspan="1" colspan="1" style="text-align: center;"/><td rowspan="1" colspan="1" style="text-align: center;"/><td rowspan="1" colspan="1" style="text-align: center;"/><td rowspan="1" colspan="1" style="text-align: center;">×</td><td rowspan="1" colspan="1" style="text-align: center;"/><td rowspan="1" colspan="1" style="text-align: center;"/><td rowspan="1" colspan="1" style="text-align: center;"/><td rowspan="1" colspan="1" style="text-align: center;"/></tr><tr><td rowspan="1" colspan="1">
              <xref ref-type="bibr" rid="B1631627">Villano and Warwick 1995</xref>
            </td><td rowspan="1" colspan="1">Palude della Rose, Venezia, Adriatic Sea, Mediterranean Sea</td><td rowspan="1" colspan="1">Italy</td><td rowspan="1" colspan="1">sediment</td><td rowspan="1" colspan="1" style="text-align: center;"/><td rowspan="1" colspan="1" style="text-align: center;"/><td rowspan="1" colspan="1" style="text-align: center;"/><td rowspan="1" colspan="1" style="text-align: center;"/><td rowspan="1" colspan="1" style="text-align: center;"/><td rowspan="1" colspan="1" style="text-align: center;">×</td><td rowspan="1" colspan="1" style="text-align: center;"/><td rowspan="1" colspan="1" style="text-align: center;"/><td rowspan="1" colspan="1" style="text-align: center;"/><td rowspan="1" colspan="1" style="text-align: center;"/></tr><tr><td rowspan="1" colspan="1">
              <xref ref-type="bibr" rid="B1626581">Blome 1996</xref>
            </td><td rowspan="1" colspan="1">Arensch, North Sea</td><td rowspan="1" colspan="1">Germany</td><td rowspan="1" colspan="1">intertidal</td><td rowspan="1" colspan="1" style="text-align: center;"/><td rowspan="1" colspan="1" style="text-align: center;"/><td rowspan="1" colspan="1" style="text-align: center;"/><td rowspan="1" colspan="1" style="text-align: center;"/><td rowspan="1" colspan="1" style="text-align: center;"/><td rowspan="1" colspan="1" style="text-align: center;">×</td><td rowspan="1" colspan="1" style="text-align: center;"/><td rowspan="1" colspan="1" style="text-align: center;"/><td rowspan="1" colspan="1" style="text-align: center;"/><td rowspan="1" colspan="1" style="text-align: center;"/></tr><tr><td rowspan="1" colspan="1">
              <xref ref-type="bibr" rid="B1627929">Gee and Somerfield 1997</xref>
            </td><td rowspan="1" colspan="1">Sungai Pasir, Malacca Strait</td><td rowspan="1" colspan="1">Malaysia</td><td rowspan="1" colspan="1">mangrove</td><td rowspan="1" colspan="1" style="text-align: center;"/><td rowspan="1" colspan="1" style="text-align: center;"/><td rowspan="1" colspan="1" style="text-align: center;"/><td rowspan="1" colspan="1" style="text-align: center;"/><td rowspan="1" colspan="1" style="text-align: center;"/><td rowspan="1" colspan="1" style="text-align: center;">×</td><td rowspan="1" colspan="1" style="text-align: center;"/><td rowspan="1" colspan="1" style="text-align: center;"/><td rowspan="1" colspan="1" style="text-align: center;"/><td rowspan="1" colspan="1" style="text-align: center;"/></tr><tr><td rowspan="1" colspan="1">
              <xref ref-type="bibr" rid="B1626553">Blaxter et al. 1998</xref>
            </td><td rowspan="1" colspan="1">-</td><td rowspan="1" colspan="1">-</td><td rowspan="1" colspan="1">-</td><td rowspan="1" colspan="1" style="text-align: center;"/><td rowspan="1" colspan="1" style="text-align: center;"/><td rowspan="1" colspan="1" style="text-align: center;"/><td rowspan="1" colspan="1" style="text-align: center;"/><td rowspan="1" colspan="1" style="text-align: center;">×</td><td rowspan="1" colspan="1" style="text-align: center;"/><td rowspan="1" colspan="1" style="text-align: center;"/><td rowspan="1" colspan="1" style="text-align: center;"/><td rowspan="1" colspan="1" style="text-align: center;"/><td rowspan="1" colspan="1" style="text-align: center;"/></tr><tr><td rowspan="1" colspan="1">
              <xref ref-type="bibr" rid="B1630026">Pallo et al. 1998</xref>
            </td><td rowspan="1" colspan="1">Gulf of Riga, Baltic Sea</td><td rowspan="1" colspan="1">Latvia; Estonia</td><td rowspan="1" colspan="1">sediment</td><td rowspan="1" colspan="1" style="text-align: center;"/><td rowspan="1" colspan="1" style="text-align: center;"/><td rowspan="1" colspan="1" style="text-align: center;"/><td rowspan="1" colspan="1" style="text-align: center;"/><td rowspan="1" colspan="1" style="text-align: center;"/><td rowspan="1" colspan="1" style="text-align: center;">×</td><td rowspan="1" colspan="1" style="text-align: center;"/><td rowspan="1" colspan="1" style="text-align: center;"/><td rowspan="1" colspan="1" style="text-align: center;"/><td rowspan="1" colspan="1" style="text-align: center;"/></tr><tr><td rowspan="1" colspan="1">
              <xref ref-type="bibr" rid="B1631226">Somerfield et al. 1998</xref>
            </td><td rowspan="1" colspan="1">Merbok estuary, Malacca Strait</td><td rowspan="1" colspan="1">Malaysia</td><td rowspan="1" colspan="1">mangrove</td><td rowspan="1" colspan="1" style="text-align: center;"/><td rowspan="1" colspan="1" style="text-align: center;"/><td rowspan="1" colspan="1" style="text-align: center;"/><td rowspan="1" colspan="1" style="text-align: center;"/><td rowspan="1" colspan="1" style="text-align: center;"/><td rowspan="1" colspan="1" style="text-align: center;">×</td><td rowspan="1" colspan="1" style="text-align: center;"/><td rowspan="1" colspan="1" style="text-align: center;"/><td rowspan="1" colspan="1" style="text-align: center;"/><td rowspan="1" colspan="1" style="text-align: center;"/></tr><tr><td rowspan="1" colspan="1">
              <xref ref-type="bibr" rid="B1628209">Gyedu-Ababio et al. 1999</xref>
            </td><td rowspan="1" colspan="1">Swartkops estuary, Algoa Bay, Indian Ocean</td><td rowspan="1" colspan="1">South Africa</td><td rowspan="1" colspan="1">brackish sediment</td><td rowspan="1" colspan="1" style="text-align: center;"/><td rowspan="1" colspan="1" style="text-align: center;"/><td rowspan="1" colspan="1" style="text-align: center;"/><td rowspan="1" colspan="1" style="text-align: center;"/><td rowspan="1" colspan="1" style="text-align: center;"/><td rowspan="1" colspan="1" style="text-align: center;">×</td><td rowspan="1" colspan="1" style="text-align: center;"/><td rowspan="1" colspan="1" style="text-align: center;"/><td rowspan="1" colspan="1" style="text-align: center;"/><td rowspan="1" colspan="1" style="text-align: center;"/></tr><tr><td rowspan="1" colspan="1">
              <xref ref-type="bibr" rid="B1629764">Moens et al. 1999a</xref>
            </td><td rowspan="1" colspan="1">Schelde estuary, North Sea</td><td rowspan="1" colspan="1">The Netherlands</td><td rowspan="1" colspan="1">sediment</td><td rowspan="1" colspan="1" style="text-align: center;"/><td rowspan="1" colspan="1" style="text-align: center;"/><td rowspan="1" colspan="1" style="text-align: center;"/><td rowspan="1" colspan="1" style="text-align: center;"/><td rowspan="1" colspan="1" style="text-align: center;"/><td rowspan="1" colspan="1" style="text-align: center;">×</td><td rowspan="1" colspan="1" style="text-align: center;"/><td rowspan="1" colspan="1" style="text-align: center;"/><td rowspan="1" colspan="1" style="text-align: center;"/><td rowspan="1" colspan="1" style="text-align: center;"/></tr><tr><td rowspan="1" colspan="1">
              <xref ref-type="bibr" rid="B1629774">Moens et al. 1999b</xref>
            </td><td rowspan="1" colspan="1">Schelde estuary, North Sea</td><td rowspan="1" colspan="1">The Netherlands</td><td rowspan="1" colspan="1">sediment</td><td rowspan="1" colspan="1" style="text-align: center;"/><td rowspan="1" colspan="1" style="text-align: center;"/><td rowspan="1" colspan="1" style="text-align: center;"/><td rowspan="1" colspan="1" style="text-align: center;"/><td rowspan="1" colspan="1" style="text-align: center;"/><td rowspan="1" colspan="1" style="text-align: center;">×</td><td rowspan="1" colspan="1" style="text-align: center;"/><td rowspan="1" colspan="1" style="text-align: center;"/><td rowspan="1" colspan="1" style="text-align: center;"/><td rowspan="1" colspan="1" style="text-align: center;"/></tr><tr><td rowspan="1" colspan="1">
              <xref ref-type="bibr" rid="B1625652">Aarnio 2000</xref>
            </td><td rowspan="1" colspan="1">Åland archipelago, Baltic Sea</td><td rowspan="1" colspan="1">Finland</td><td rowspan="1" colspan="1">subtidal sand</td><td rowspan="1" colspan="1" style="text-align: center;"/><td rowspan="1" colspan="1" style="text-align: center;"/><td rowspan="1" colspan="1" style="text-align: center;"/><td rowspan="1" colspan="1" style="text-align: center;"/><td rowspan="1" colspan="1" style="text-align: center;"/><td rowspan="1" colspan="1" style="text-align: center;">×</td><td rowspan="1" colspan="1" style="text-align: center;"/><td rowspan="1" colspan="1" style="text-align: center;"/><td rowspan="1" colspan="1" style="text-align: center;"/><td rowspan="1" colspan="1" style="text-align: center;"/></tr><tr><td rowspan="1" colspan="1">
              <xref ref-type="bibr" rid="B1629716">Moens et al. 2000</xref>
            </td><td rowspan="1" colspan="1">-</td><td rowspan="1" colspan="1">-</td><td rowspan="1" colspan="1">-</td><td rowspan="1" colspan="1" style="text-align: center;"/><td rowspan="1" colspan="1" style="text-align: center;"/><td rowspan="1" colspan="1" style="text-align: center;"/><td rowspan="1" colspan="1" style="text-align: center;"/><td rowspan="1" colspan="1" style="text-align: center;"/><td rowspan="1" colspan="1" style="text-align: center;"/><td rowspan="1" colspan="1" style="text-align: center;"/><td rowspan="1" colspan="1" style="text-align: center;"/><td rowspan="1" colspan="1" style="text-align: center;"/><td rowspan="1" colspan="1" style="text-align: center;">×</td></tr><tr><td rowspan="1" colspan="1">
              <xref ref-type="bibr" rid="B1631767">Warwick and Villano 2000</xref>
            </td><td rowspan="1" colspan="3">same as <xref ref-type="bibr" rid="B1631627">Villano and Warwick 1995</xref></td><td rowspan="1" colspan="1" style="text-align: center;"/><td rowspan="1" colspan="1" style="text-align: center;"/><td rowspan="1" colspan="1" style="text-align: center;"/><td rowspan="1" colspan="1" style="text-align: center;"/><td rowspan="1" colspan="1" style="text-align: center;"/><td rowspan="1" colspan="1" style="text-align: center;">×</td><td rowspan="1" colspan="1" style="text-align: center;"/><td rowspan="1" colspan="1" style="text-align: center;"/><td rowspan="1" colspan="1" style="text-align: center;"/><td rowspan="1" colspan="1" style="text-align: center;"/></tr><tr><td rowspan="1" colspan="1">
              <xref ref-type="bibr" rid="B1626517">Blaxter 2001</xref>
            </td><td rowspan="1" colspan="1">-</td><td rowspan="1" colspan="1">-</td><td rowspan="1" colspan="1">-</td><td rowspan="1" colspan="1" style="text-align: center;"/><td rowspan="1" colspan="1" style="text-align: center;"/><td rowspan="1" colspan="1" style="text-align: center;"/><td rowspan="1" colspan="1" style="text-align: center;"/><td rowspan="1" colspan="1" style="text-align: center;"/><td rowspan="1" colspan="1" style="text-align: center;"/><td rowspan="1" colspan="1" style="text-align: center;"/><td rowspan="1" colspan="1" style="text-align: center;"/><td rowspan="1" colspan="1" style="text-align: center;"/><td rowspan="1" colspan="1" style="text-align: center;">×</td></tr><tr><td rowspan="1" colspan="1">
              <xref ref-type="bibr" rid="B1627804">Gagarin 2001</xref>
            </td><td rowspan="1" colspan="1">North East Yakutia, Arctic Sea</td><td rowspan="1" colspan="1">Russia</td><td rowspan="1" colspan="1">no data</td><td rowspan="1" colspan="1" style="text-align: center;"/><td rowspan="1" colspan="1" style="text-align: center;"/><td rowspan="1" colspan="1" style="text-align: center;"/><td rowspan="1" colspan="1" style="text-align: center;"/><td rowspan="1" colspan="1" style="text-align: center;"/><td rowspan="1" colspan="1" style="text-align: center;">×</td><td rowspan="1" colspan="1" style="text-align: center;"/><td rowspan="1" colspan="1" style="text-align: center;"/><td rowspan="1" colspan="1" style="text-align: center;"/><td rowspan="1" colspan="1" style="text-align: center;"/></tr><tr><td rowspan="1" colspan="1">
              <xref ref-type="bibr" rid="B1628083">Gheskière et al. 2002</xref>
            </td><td rowspan="1" colspan="1">De Panne, North Sea</td><td rowspan="1" colspan="1">Belgium</td><td rowspan="1" colspan="1">sediment</td><td rowspan="1" colspan="1" style="text-align: center;"/><td rowspan="1" colspan="1" style="text-align: center;"/><td rowspan="1" colspan="1" style="text-align: center;"/><td rowspan="1" colspan="1" style="text-align: center;"/><td rowspan="1" colspan="1" style="text-align: center;"/><td rowspan="1" colspan="1" style="text-align: center;">×</td><td rowspan="1" colspan="1" style="text-align: center;"/><td rowspan="1" colspan="1" style="text-align: center;"/><td rowspan="1" colspan="1" style="text-align: center;"/><td rowspan="1" colspan="1" style="text-align: center;"/></tr><tr><td rowspan="1" colspan="1">
              <xref ref-type="bibr" rid="B1628189">Gwyther and Fairweather 2002</xref>
            </td><td rowspan="1" colspan="1">Barwon estuary, Victoria, Bass Strait</td><td rowspan="1" colspan="1">Australia</td><td rowspan="1" colspan="1">mud</td><td rowspan="1" colspan="1" style="text-align: center;"/><td rowspan="1" colspan="1" style="text-align: center;"/><td rowspan="1" colspan="1" style="text-align: center;"/><td rowspan="1" colspan="1" style="text-align: center;"/><td rowspan="1" colspan="1" style="text-align: center;"/><td rowspan="1" colspan="1" style="text-align: center;">×</td><td rowspan="1" colspan="1" style="text-align: center;"/><td rowspan="1" colspan="1" style="text-align: center;"/><td rowspan="1" colspan="1" style="text-align: center;"/><td rowspan="1" colspan="1" style="text-align: center;"/></tr><tr><td rowspan="1" colspan="1">
              <xref ref-type="bibr" rid="B1631858">Wu et al. 2002</xref>
            </td><td rowspan="1" colspan="1">Chongming, Shanghai, Eastern China Sea</td><td rowspan="1" colspan="1">China</td><td rowspan="1" colspan="1">soil with plants</td><td rowspan="1" colspan="1" style="text-align: center;"/><td rowspan="1" colspan="1" style="text-align: center;"/><td rowspan="1" colspan="1" style="text-align: center;"/><td rowspan="1" colspan="1" style="text-align: center;"/><td rowspan="1" colspan="1" style="text-align: center;"/><td rowspan="1" colspan="1" style="text-align: center;">×</td><td rowspan="1" colspan="1" style="text-align: center;"/><td rowspan="1" colspan="1" style="text-align: center;"/><td rowspan="1" colspan="1" style="text-align: center;"/><td rowspan="1" colspan="1" style="text-align: center;"/></tr><tr><td rowspan="1" colspan="1">
              <xref ref-type="bibr" rid="B1628179">Gwyther 2003</xref>
            </td><td rowspan="1" colspan="1">Barwon estuary, Victoria, Bass Strait</td><td rowspan="1" colspan="1">Australia</td><td rowspan="1" colspan="1">sediment</td><td rowspan="1" colspan="1" style="text-align: center;"/><td rowspan="1" colspan="1" style="text-align: center;"/><td rowspan="1" colspan="1" style="text-align: center;"/><td rowspan="1" colspan="1" style="text-align: center;"/><td rowspan="1" colspan="1" style="text-align: center;"/><td rowspan="1" colspan="1" style="text-align: center;">×</td><td rowspan="1" colspan="1" style="text-align: center;"/><td rowspan="1" colspan="1" style="text-align: center;"/><td rowspan="1" colspan="1" style="text-align: center;"/><td rowspan="1" colspan="1" style="text-align: center;"/></tr><tr><td rowspan="1" colspan="1">
              <xref ref-type="bibr" rid="B1631490">Ullberg and Ólafsson 2003b</xref>
            </td><td rowspan="1" colspan="1">Sandviken, Askö, Baltic Sea</td><td rowspan="1" colspan="1">Sweden</td><td rowspan="1" colspan="1">sand</td><td rowspan="1" colspan="1" style="text-align: center;"/><td rowspan="1" colspan="1" style="text-align: center;"/><td rowspan="1" colspan="1" style="text-align: center;"/><td rowspan="1" colspan="1" style="text-align: center;"/><td rowspan="1" colspan="1" style="text-align: center;"/><td rowspan="1" colspan="1" style="text-align: center;">×</td><td rowspan="1" colspan="1" style="text-align: center;"/><td rowspan="1" colspan="1" style="text-align: center;"/><td rowspan="1" colspan="1" style="text-align: center;"/><td rowspan="1" colspan="1" style="text-align: center;"/></tr><tr><td rowspan="1" colspan="1">
              <xref ref-type="bibr" rid="B1631514">Ullberg and Ólafsson 2003a</xref>
            </td><td rowspan="1" colspan="1">Sandviken, Askö, Baltic Sea</td><td rowspan="1" colspan="1">Sweden</td><td rowspan="1" colspan="1">sand</td><td rowspan="1" colspan="1" style="text-align: center;"/><td rowspan="1" colspan="1" style="text-align: center;"/><td rowspan="1" colspan="1" style="text-align: center;"/><td rowspan="1" colspan="1" style="text-align: center;"/><td rowspan="1" colspan="1" style="text-align: center;"/><td rowspan="1" colspan="1" style="text-align: center;">×</td><td rowspan="1" colspan="1" style="text-align: center;"/><td rowspan="1" colspan="1" style="text-align: center;"/><td rowspan="1" colspan="1" style="text-align: center;"/><td rowspan="1" colspan="1" style="text-align: center;"/></tr><tr><td rowspan="1" colspan="1">
              <xref ref-type="bibr" rid="B1626845">Clarke et al. 2004</xref>
            </td><td rowspan="1" colspan="1">-</td><td rowspan="1" colspan="1">-</td><td rowspan="1" colspan="1">-</td><td rowspan="1" colspan="1" style="text-align: center;"/><td rowspan="1" colspan="1" style="text-align: center;"/><td rowspan="1" colspan="1" style="text-align: center;"/><td rowspan="1" colspan="1" style="text-align: center;"/><td rowspan="1" colspan="1" style="text-align: center;">×</td><td rowspan="1" colspan="1" style="text-align: center;"/><td rowspan="1" colspan="1" style="text-align: center;"/><td rowspan="1" colspan="1" style="text-align: center;"/><td rowspan="1" colspan="1" style="text-align: center;"/><td rowspan="1" colspan="1" style="text-align: center;"/></tr><tr><td rowspan="1" colspan="1">
              <xref ref-type="bibr" rid="B1627846">Gagarin and Nguyen 2005</xref>
            </td><td rowspan="1" colspan="1">Nhue River, Hanoi</td><td rowspan="1" colspan="1">Vietnam</td><td rowspan="1" colspan="1">sediment</td><td rowspan="1" colspan="1" style="text-align: center;"/><td rowspan="1" colspan="1" style="text-align: center;"/><td rowspan="1" colspan="1" style="text-align: center;"/><td rowspan="1" colspan="1" style="text-align: center;"/><td rowspan="1" colspan="1" style="text-align: center;"/><td rowspan="1" colspan="1" style="text-align: center;">×</td><td rowspan="1" colspan="1" style="text-align: center;"/><td rowspan="1" colspan="1" style="text-align: center;"/><td rowspan="1" colspan="1" style="text-align: center;"/><td rowspan="1" colspan="1" style="text-align: center;"/></tr><tr><td rowspan="1" colspan="1">
              <xref ref-type="bibr" rid="B1629860">Mullin et al. 2005</xref>
            </td><td rowspan="1" colspan="1">no data</td><td rowspan="1" colspan="1">-</td><td rowspan="1" colspan="1">sediment</td><td rowspan="1" colspan="1" style="text-align: center;"/><td rowspan="1" colspan="1" style="text-align: center;"/><td rowspan="1" colspan="1" style="text-align: center;"/><td rowspan="1" colspan="1" style="text-align: center;"/><td rowspan="1" colspan="1" style="text-align: center;">×</td><td rowspan="1" colspan="1" style="text-align: center;"/><td rowspan="1" colspan="1" style="text-align: center;"/><td rowspan="1" colspan="1" style="text-align: center;"/><td rowspan="1" colspan="1" style="text-align: center;"/><td rowspan="1" colspan="1" style="text-align: center;"/></tr><tr><td rowspan="1" colspan="1">
              <xref ref-type="bibr" rid="B1630140">Pavlyuk and Trebukhova 2005</xref>
            </td><td rowspan="1" colspan="1">Amur Bay, Japan Sea</td><td rowspan="1" colspan="1">Russia</td><td rowspan="1" colspan="1">6.4–7.5 m deep</td><td rowspan="1" colspan="1" style="text-align: center;"/><td rowspan="1" colspan="1" style="text-align: center;"/><td rowspan="1" colspan="1" style="text-align: center;"/><td rowspan="1" colspan="1" style="text-align: center;"/><td rowspan="1" colspan="1" style="text-align: center;"/><td rowspan="1" colspan="1" style="text-align: center;">×</td><td rowspan="1" colspan="1" style="text-align: center;"/><td rowspan="1" colspan="1" style="text-align: center;"/><td rowspan="1" colspan="1" style="text-align: center;"/><td rowspan="1" colspan="1" style="text-align: center;"/></tr><tr><td rowspan="1" colspan="1">
              <xref ref-type="bibr" rid="B1631868">Wu et al. 2005</xref>
            </td><td rowspan="1" colspan="1">Shanghai, Eastern China Sea</td><td rowspan="1" colspan="1">China</td><td rowspan="1" colspan="1">soil</td><td rowspan="1" colspan="1" style="text-align: center;"/><td rowspan="1" colspan="1" style="text-align: center;"/><td rowspan="1" colspan="1" style="text-align: center;"/><td rowspan="1" colspan="1" style="text-align: center;"/><td rowspan="1" colspan="1" style="text-align: center;"/><td rowspan="1" colspan="1" style="text-align: center;">×</td><td rowspan="1" colspan="1" style="text-align: center;"/><td rowspan="1" colspan="1" style="text-align: center;"/><td rowspan="1" colspan="1" style="text-align: center;"/><td rowspan="1" colspan="1" style="text-align: center;"/></tr><tr><td rowspan="1" colspan="1">
              <xref ref-type="bibr" rid="B1626418">Bhadury et al. 2006a</xref>
            </td><td rowspan="1" colspan="1">-</td><td rowspan="1" colspan="1">-</td><td rowspan="1" colspan="1">-</td><td rowspan="1" colspan="1" style="text-align: center;"/><td rowspan="1" colspan="1" style="text-align: center;"/><td rowspan="1" colspan="1" style="text-align: center;"/><td rowspan="1" colspan="1" style="text-align: center;"/><td rowspan="1" colspan="1" style="text-align: center;">×</td><td rowspan="1" colspan="1" style="text-align: center;"/><td rowspan="1" colspan="1" style="text-align: center;"/><td rowspan="1" colspan="1" style="text-align: center;"/><td rowspan="1" colspan="1" style="text-align: center;"/><td rowspan="1" colspan="1" style="text-align: center;"/></tr><tr><td rowspan="1" colspan="1">
              <xref ref-type="bibr" rid="B1630150">Pavlyuk and Trebukhova 2006</xref>
            </td><td rowspan="1" colspan="1">Nha Trang Bay, South China Sea</td><td rowspan="1" colspan="1">Vietnam</td><td rowspan="1" colspan="1">sediment</td><td rowspan="1" colspan="1" style="text-align: center;"/><td rowspan="1" colspan="1" style="text-align: center;"/><td rowspan="1" colspan="1" style="text-align: center;"/><td rowspan="1" colspan="1" style="text-align: center;"/><td rowspan="1" colspan="1" style="text-align: center;"/><td rowspan="1" colspan="1" style="text-align: center;">×</td><td rowspan="1" colspan="1" style="text-align: center;"/><td rowspan="1" colspan="1" style="text-align: center;"/><td rowspan="1" colspan="1" style="text-align: center;"/><td rowspan="1" colspan="1" style="text-align: center;"/></tr><tr><td rowspan="1" colspan="1">
              <xref ref-type="bibr" rid="B1631534">Urban-Malinga et al. 2006</xref>
            </td><td rowspan="1" colspan="1">Hel Peninsula, Puck Bay, Baltic Sea</td><td rowspan="1" colspan="1">Poland</td><td rowspan="1" colspan="1">sediment</td><td rowspan="1" colspan="1" style="text-align: center;"/><td rowspan="1" colspan="1" style="text-align: center;"/><td rowspan="1" colspan="1" style="text-align: center;"/><td rowspan="1" colspan="1" style="text-align: center;"/><td rowspan="1" colspan="1" style="text-align: center;"/><td rowspan="1" colspan="1" style="text-align: center;">×</td><td rowspan="1" colspan="1" style="text-align: center;"/><td rowspan="1" colspan="1" style="text-align: center;"/><td rowspan="1" colspan="1" style="text-align: center;"/><td rowspan="1" colspan="1" style="text-align: center;"/></tr><tr><td rowspan="1" colspan="1">
              <xref ref-type="bibr" rid="B1631584">van Straalen and Roelofs 2006</xref>
            </td><td rowspan="1" colspan="1">-</td><td rowspan="1" colspan="1">-</td><td rowspan="1" colspan="1">-</td><td rowspan="1" colspan="1" style="text-align: center;"/><td rowspan="1" colspan="1" style="text-align: center;"/><td rowspan="1" colspan="1" style="text-align: center;"/><td rowspan="1" colspan="1" style="text-align: center;"/><td rowspan="1" colspan="1" style="text-align: center;"/><td rowspan="1" colspan="1" style="text-align: center;"/><td rowspan="1" colspan="1" style="text-align: center;"/><td rowspan="1" colspan="1" style="text-align: center;"/><td rowspan="1" colspan="1" style="text-align: center;"/><td rowspan="1" colspan="1" style="text-align: center;">×</td></tr><tr><td rowspan="1" colspan="1">
              <xref ref-type="bibr" rid="B1626785">Chen et al. 2007</xref>
            </td><td rowspan="1" colspan="1">Yangtze estuary, Shanghai, Eastern China Sea</td><td rowspan="1" colspan="1">China</td><td rowspan="1" colspan="1">plants</td><td rowspan="1" colspan="1" style="text-align: center;"/><td rowspan="1" colspan="1" style="text-align: center;"/><td rowspan="1" colspan="1" style="text-align: center;"/><td rowspan="1" colspan="1" style="text-align: center;"/><td rowspan="1" colspan="1" style="text-align: center;"/><td rowspan="1" colspan="1" style="text-align: center;">×</td><td rowspan="1" colspan="1" style="text-align: center;"/><td rowspan="1" colspan="1" style="text-align: center;"/><td rowspan="1" colspan="1" style="text-align: center;"/><td rowspan="1" colspan="1" style="text-align: center;"/></tr><tr><td rowspan="1" colspan="1">
              <xref ref-type="bibr" rid="B1630088">Pavithran et al. 2007</xref>
            </td><td rowspan="1" colspan="1">Central Indian Ocean Basin, Indian Ocean</td><td rowspan="1" colspan="1">off India</td><td rowspan="1" colspan="1">deep sea sediment</td><td rowspan="1" colspan="1" style="text-align: center;"/><td rowspan="1" colspan="1" style="text-align: center;"/><td rowspan="1" colspan="1" style="text-align: center;"/><td rowspan="1" colspan="1" style="text-align: center;"/><td rowspan="1" colspan="1" style="text-align: center;"/><td rowspan="1" colspan="1" style="text-align: center;">×</td><td rowspan="1" colspan="1" style="text-align: center;"/><td rowspan="1" colspan="1" style="text-align: center;"/><td rowspan="1" colspan="1" style="text-align: center;"/><td rowspan="1" colspan="1" style="text-align: center;"/></tr><tr><td rowspan="1" colspan="1">
              <xref ref-type="bibr" rid="B1630242">Pavlyuk et al. 2007a</xref>
            </td><td rowspan="1" colspan="1">Amur Bay, Japan Sea</td><td rowspan="1" colspan="1">Russia</td><td rowspan="1" colspan="1">intertidal and subtidal sediment</td><td rowspan="1" colspan="1" style="text-align: center;"/><td rowspan="1" colspan="1" style="text-align: center;"/><td rowspan="1" colspan="1" style="text-align: center;"/><td rowspan="1" colspan="1" style="text-align: center;"/><td rowspan="1" colspan="1" style="text-align: center;"/><td rowspan="1" colspan="1" style="text-align: center;">×</td><td rowspan="1" colspan="1" style="text-align: center;"/><td rowspan="1" colspan="1" style="text-align: center;"/><td rowspan="1" colspan="1" style="text-align: center;"/><td rowspan="1" colspan="1" style="text-align: center;"/></tr><tr><td rowspan="1" colspan="1">
              <xref ref-type="bibr" rid="B1630232">Pavlyuk et al. 2007b</xref>
            </td><td rowspan="1" colspan="3">same as <xref ref-type="bibr" rid="B1630242">Pavlyuk et al. 2007a</xref></td><td rowspan="1" colspan="1" style="text-align: center;"/><td rowspan="1" colspan="1" style="text-align: center;"/><td rowspan="1" colspan="1" style="text-align: center;"/><td rowspan="1" colspan="1" style="text-align: center;"/><td rowspan="1" colspan="1" style="text-align: center;"/><td rowspan="1" colspan="1" style="text-align: center;">×</td><td rowspan="1" colspan="1" style="text-align: center;"/><td rowspan="1" colspan="1" style="text-align: center;"/><td rowspan="1" colspan="1" style="text-align: center;"/><td rowspan="1" colspan="1" style="text-align: center;"/></tr><tr><td rowspan="1" colspan="1">
              <xref ref-type="bibr" rid="B1630630">Schratzberger et al. 2007</xref>
            </td><td rowspan="1" colspan="1">North Sea</td><td rowspan="1" colspan="1">off United Kingdom</td><td rowspan="1" colspan="1">sediment</td><td rowspan="1" colspan="1" style="text-align: center;"/><td rowspan="1" colspan="1" style="text-align: center;"/><td rowspan="1" colspan="1" style="text-align: center;"/><td rowspan="1" colspan="1" style="text-align: center;"/><td rowspan="1" colspan="1" style="text-align: center;"/><td rowspan="1" colspan="1" style="text-align: center;">×</td><td rowspan="1" colspan="1" style="text-align: center;"/><td rowspan="1" colspan="1" style="text-align: center;"/><td rowspan="1" colspan="1" style="text-align: center;"/><td rowspan="1" colspan="1" style="text-align: center;"/></tr><tr><td rowspan="1" colspan="1">
              <xref ref-type="bibr" rid="B1631059">Shen et al. 2007</xref>
            </td><td rowspan="1" colspan="1">Qingdao, Yellow Sea</td><td rowspan="1" colspan="1">China</td><td rowspan="1" colspan="1">intertidal sand</td><td rowspan="1" colspan="1" style="text-align: center;"/><td rowspan="1" colspan="1" style="text-align: center;"/><td rowspan="1" colspan="1" style="text-align: center;"/><td rowspan="1" colspan="1" style="text-align: center;"/><td rowspan="1" colspan="1" style="text-align: center;">×</td><td rowspan="1" colspan="1" style="text-align: center;"/><td rowspan="1" colspan="1" style="text-align: center;"/><td rowspan="1" colspan="1" style="text-align: center;"/><td rowspan="1" colspan="1" style="text-align: center;"/><td rowspan="1" colspan="1" style="text-align: center;"/></tr><tr><td rowspan="1" colspan="1">
              <xref ref-type="bibr" rid="B1631395">Timm et al. 2007</xref>
            </td><td rowspan="1" colspan="1">Reigi Bay, Hiiumaa Island, Baltic Sea</td><td rowspan="1" colspan="1">Estonia</td><td rowspan="1" colspan="1">brackish sediment</td><td rowspan="1" colspan="1" style="text-align: center;"/><td rowspan="1" colspan="1" style="text-align: center;"/><td rowspan="1" colspan="1" style="text-align: center;"/><td rowspan="1" colspan="1" style="text-align: center;"/><td rowspan="1" colspan="1" style="text-align: center;"/><td rowspan="1" colspan="1" style="text-align: center;">×</td><td rowspan="1" colspan="1" style="text-align: center;"/><td rowspan="1" colspan="1" style="text-align: center;"/><td rowspan="1" colspan="1" style="text-align: center;"/><td rowspan="1" colspan="1" style="text-align: center;"/></tr><tr><td rowspan="1" colspan="1">
              <xref ref-type="bibr" rid="B1631426">Torres-Pratis and Schizas 2007</xref>
            </td><td rowspan="1" colspan="1">Magueyes Island, Caribbean Sea</td><td rowspan="1" colspan="1">Puerto Rico</td><td rowspan="1" colspan="1">mangrove</td><td rowspan="1" colspan="1" style="text-align: center;"/><td rowspan="1" colspan="1" style="text-align: center;"/><td rowspan="1" colspan="1" style="text-align: center;"/><td rowspan="1" colspan="1" style="text-align: center;"/><td rowspan="1" colspan="1" style="text-align: center;"/><td rowspan="1" colspan="1" style="text-align: center;">×</td><td rowspan="1" colspan="1" style="text-align: center;"/><td rowspan="1" colspan="1" style="text-align: center;"/><td rowspan="1" colspan="1" style="text-align: center;"/><td rowspan="1" colspan="1" style="text-align: center;"/></tr><tr><td rowspan="1" colspan="1">
              <xref ref-type="bibr" rid="B1630329">Quang et al. 2007</xref>
            </td><td rowspan="1" colspan="1">Khe Nhan, Can Gio, South China Sea</td><td rowspan="1" colspan="1">Vietnam</td><td rowspan="1" colspan="1">mud among mangrove</td><td rowspan="1" colspan="1" style="text-align: center;"/><td rowspan="1" colspan="1" style="text-align: center;"/><td rowspan="1" colspan="1" style="text-align: center;"/><td rowspan="1" colspan="1" style="text-align: center;"/><td rowspan="1" colspan="1" style="text-align: center;"/><td rowspan="1" colspan="1" style="text-align: center;">×</td><td rowspan="1" colspan="1" style="text-align: center;"/><td rowspan="1" colspan="1" style="text-align: center;"/><td rowspan="1" colspan="1" style="text-align: center;"/><td rowspan="1" colspan="1" style="text-align: center;"/></tr><tr><td rowspan="1" colspan="1">
              <xref ref-type="bibr" rid="B1627341">de Leonardis et al. 2008</xref>
            </td><td rowspan="1" colspan="1">Manfredonia, Adriatic Sea; Gallipoli, Ionian Sea, Mediterranean Sea</td><td rowspan="1" colspan="1">Italy</td><td rowspan="1" colspan="1">60–700 m deep</td><td rowspan="1" colspan="1" style="text-align: center;"/><td rowspan="1" colspan="1" style="text-align: center;"/><td rowspan="1" colspan="1" style="text-align: center;"/><td rowspan="1" colspan="1" style="text-align: center;"/><td rowspan="1" colspan="1" style="text-align: center;"/><td rowspan="1" colspan="1" style="text-align: center;">×</td><td rowspan="1" colspan="1" style="text-align: center;"/><td rowspan="1" colspan="1" style="text-align: center;"/><td rowspan="1" colspan="1" style="text-align: center;"/><td rowspan="1" colspan="1" style="text-align: center;"/></tr><tr><td rowspan="1" colspan="1">
              <xref ref-type="bibr" rid="B1633617">Hose et al. 2008</xref>
            </td><td rowspan="1" colspan="1">Lake Martin, Victoria</td><td rowspan="1" colspan="1">Australia</td><td rowspan="1" colspan="1">freshwater sediment</td><td rowspan="1" colspan="1" style="text-align: center;"/><td rowspan="1" colspan="1" style="text-align: center;"/><td rowspan="1" colspan="1" style="text-align: center;"/><td rowspan="1" colspan="1" style="text-align: center;"/><td rowspan="1" colspan="1" style="text-align: center;"/><td rowspan="1" colspan="1" style="text-align: center;">×</td><td rowspan="1" colspan="1" style="text-align: center;"/><td rowspan="1" colspan="1" style="text-align: center;"/><td rowspan="1" colspan="1" style="text-align: center;"/><td rowspan="1" colspan="1" style="text-align: center;"/></tr><tr><td rowspan="1" colspan="1">
              <xref ref-type="bibr" rid="B1628895">Ivanova et al. 2008</xref>
            </td><td rowspan="1" colspan="1">Tikhaya Lagoon, Amur Bay, Japan Sea</td><td rowspan="1" colspan="1">Russia</td><td rowspan="1" colspan="1">freshwater and brackish sediment</td><td rowspan="1" colspan="1" style="text-align: center;"/><td rowspan="1" colspan="1" style="text-align: center;"/><td rowspan="1" colspan="1" style="text-align: center;"/><td rowspan="1" colspan="1" style="text-align: center;"/><td rowspan="1" colspan="1" style="text-align: center;"/><td rowspan="1" colspan="1" style="text-align: center;">×</td><td rowspan="1" colspan="1" style="text-align: center;"/><td rowspan="1" colspan="1" style="text-align: center;"/><td rowspan="1" colspan="1" style="text-align: center;"/><td rowspan="1" colspan="1" style="text-align: center;"/></tr><tr><td rowspan="1" colspan="1">
              <xref ref-type="bibr" rid="B1630208">Pavlyuk and Trebukhova 2008</xref>
            </td><td rowspan="1" colspan="1">Amur Bay, Japan Sea</td><td rowspan="1" colspan="1">Russia</td><td rowspan="1" colspan="1">sediment</td><td rowspan="1" colspan="1" style="text-align: center;"/><td rowspan="1" colspan="1" style="text-align: center;"/><td rowspan="1" colspan="1" style="text-align: center;"/><td rowspan="1" colspan="1" style="text-align: center;"/><td rowspan="1" colspan="1" style="text-align: center;"/><td rowspan="1" colspan="1" style="text-align: center;">×</td><td rowspan="1" colspan="1" style="text-align: center;"/><td rowspan="1" colspan="1" style="text-align: center;"/><td rowspan="1" colspan="1" style="text-align: center;"/><td rowspan="1" colspan="1" style="text-align: center;"/></tr><tr><td rowspan="1" colspan="1">
              <xref ref-type="bibr" rid="B1626835">Chu et al. 2009</xref>
            </td><td rowspan="1" colspan="1">-</td><td rowspan="1" colspan="1">-</td><td rowspan="1" colspan="1">-</td><td rowspan="1" colspan="1" style="text-align: center;"/><td rowspan="1" colspan="1" style="text-align: center;"/><td rowspan="1" colspan="1" style="text-align: center;"/><td rowspan="1" colspan="1" style="text-align: center;"/><td rowspan="1" colspan="1" style="text-align: center;">×</td><td rowspan="1" colspan="1" style="text-align: center;"/><td rowspan="1" colspan="1" style="text-align: center;"/><td rowspan="1" colspan="1" style="text-align: center;"/><td rowspan="1" colspan="1" style="text-align: center;"/><td rowspan="1" colspan="1" style="text-align: center;"/></tr><tr><td rowspan="1" colspan="1">
              <xref ref-type="bibr" rid="B1630098">Pavithran et al. 2009</xref>
            </td><td rowspan="1" colspan="1">Central Indian Ocean Basin, Indian Ocean</td><td rowspan="1" colspan="1">off India</td><td rowspan="1" colspan="1">deep sea sediment</td><td rowspan="1" colspan="1" style="text-align: center;"/><td rowspan="1" colspan="1" style="text-align: center;"/><td rowspan="1" colspan="1" style="text-align: center;"/><td rowspan="1" colspan="1" style="text-align: center;"/><td rowspan="1" colspan="1" style="text-align: center;"/><td rowspan="1" colspan="1" style="text-align: center;">×</td><td rowspan="1" colspan="1" style="text-align: center;"/><td rowspan="1" colspan="1" style="text-align: center;"/><td rowspan="1" colspan="1" style="text-align: center;"/><td rowspan="1" colspan="1" style="text-align: center;"/></tr><tr><td rowspan="1" colspan="1">
              <xref ref-type="bibr" rid="B1631555">van Megen et al. 2009</xref>
            </td><td rowspan="1" colspan="1">no data</td><td rowspan="1" colspan="1">The Netherlands</td><td rowspan="1" colspan="1">soil</td><td rowspan="1" colspan="1" style="text-align: center;"/><td rowspan="1" colspan="1" style="text-align: center;"/><td rowspan="1" colspan="1" style="text-align: center;"/><td rowspan="1" colspan="1" style="text-align: center;"/><td rowspan="1" colspan="1" style="text-align: center;">×</td><td rowspan="1" colspan="1" style="text-align: center;"/><td rowspan="1" colspan="1" style="text-align: center;"/><td rowspan="1" colspan="1" style="text-align: center;"/><td rowspan="1" colspan="1" style="text-align: center;"/><td rowspan="1" colspan="1" style="text-align: center;"/></tr><tr><td rowspan="1" colspan="1">
              <xref ref-type="bibr" rid="B1631838">Willems et al. 2009</xref>
            </td><td rowspan="1" colspan="1">Hättorna, Skagerrak</td><td rowspan="1" colspan="1">Sweden</td><td rowspan="1" colspan="1">sand, 23–28 m deep</td><td rowspan="1" colspan="1" style="text-align: center;"/><td rowspan="1" colspan="1" style="text-align: center;"/><td rowspan="1" colspan="1" style="text-align: center;"/><td rowspan="1" colspan="1" style="text-align: center;"/><td rowspan="1" colspan="1" style="text-align: center;"/><td rowspan="1" colspan="1" style="text-align: center;">×</td><td rowspan="1" colspan="1" style="text-align: center;"/><td rowspan="1" colspan="1" style="text-align: center;"/><td rowspan="1" colspan="1" style="text-align: center;"/><td rowspan="1" colspan="1" style="text-align: center;"/></tr><tr><td rowspan="1" colspan="1">
              <xref ref-type="bibr" rid="B1626264">Belogurova 2010</xref>
            </td><td rowspan="1" colspan="1">Amur Bay; Kozmino, Japan Sea</td><td rowspan="1" colspan="1">Russia</td><td rowspan="1" colspan="1">intertidal to subtidal</td><td rowspan="1" colspan="1" style="text-align: center;"/><td rowspan="1" colspan="1" style="text-align: center;"/><td rowspan="1" colspan="1" style="text-align: center;"/><td rowspan="1" colspan="1" style="text-align: center;"/><td rowspan="1" colspan="1" style="text-align: center;"/><td rowspan="1" colspan="1" style="text-align: center;">×</td><td rowspan="1" colspan="1" style="text-align: center;"/><td rowspan="1" colspan="1" style="text-align: center;"/><td rowspan="1" colspan="1" style="text-align: center;"/><td rowspan="1" colspan="1" style="text-align: center;"/></tr><tr><td rowspan="1" colspan="1">
              <xref ref-type="bibr" rid="B1626454">Bik et al. 2010a</xref>
            </td><td rowspan="1" colspan="1">no data</td><td rowspan="1" colspan="1">-</td><td rowspan="1" colspan="1">no data</td><td rowspan="1" colspan="1" style="text-align: center;"/><td rowspan="1" colspan="1" style="text-align: center;"/><td rowspan="1" colspan="1" style="text-align: center;"/><td rowspan="1" colspan="1" style="text-align: center;"/><td rowspan="1" colspan="1" style="text-align: center;">×</td><td rowspan="1" colspan="1" style="text-align: center;"/><td rowspan="1" colspan="1" style="text-align: center;"/><td rowspan="1" colspan="1" style="text-align: center;"/><td rowspan="1" colspan="1" style="text-align: center;"/><td rowspan="1" colspan="1" style="text-align: center;"/></tr><tr><td rowspan="1" colspan="1">
              <xref ref-type="bibr" rid="B1626464">Bik et al. 2010b</xref>
            </td><td rowspan="1" colspan="3">same as <xref ref-type="bibr" rid="B1626454">Bik et al. 2010a</xref></td><td rowspan="1" colspan="1"/><td rowspan="1" colspan="1"/><td rowspan="1" colspan="1"/><td rowspan="1" colspan="1"/><td rowspan="1" colspan="1" style="text-align: center;">×</td><td rowspan="1" colspan="1"/><td rowspan="1" colspan="1"/><td rowspan="1" colspan="1"/><td rowspan="1" colspan="1"/><td rowspan="1" colspan="1"/></tr><tr><td rowspan="1" colspan="1">
              <xref ref-type="bibr" rid="B1629870">Nanajkar and Ingole 2010</xref>
            </td><td rowspan="1" colspan="1">Karwar; Ratnagiri, Arabian Sea</td><td rowspan="1" colspan="1">India</td><td rowspan="1" colspan="1">subtidal sediment</td><td rowspan="1" colspan="1" style="text-align: center;"/><td rowspan="1" colspan="1" style="text-align: center;"/><td rowspan="1" colspan="1" style="text-align: center;"/><td rowspan="1" colspan="1" style="text-align: center;"/><td rowspan="1" colspan="1" style="text-align: center;"/><td rowspan="1" colspan="1" style="text-align: center;">×</td><td rowspan="1" colspan="1" style="text-align: center;"/><td rowspan="1" colspan="1" style="text-align: center;"/><td rowspan="1" colspan="1" style="text-align: center;"/><td rowspan="1" colspan="1" style="text-align: center;"/></tr><tr><td rowspan="1" colspan="1">
              <xref ref-type="bibr" rid="B1630904">Semprucci et al. 2010</xref>
            </td><td rowspan="1" colspan="1">Adriatic Sea, Mediterranean Sea</td><td rowspan="1" colspan="1">Italy</td><td rowspan="1" colspan="1">sediment</td><td rowspan="1" colspan="1" style="text-align: center;"/><td rowspan="1" colspan="1" style="text-align: center;"/><td rowspan="1" colspan="1" style="text-align: center;"/><td rowspan="1" colspan="1" style="text-align: center;"/><td rowspan="1" colspan="1" style="text-align: center;"/><td rowspan="1" colspan="1" style="text-align: center;">×</td><td rowspan="1" colspan="1" style="text-align: center;"/><td rowspan="1" colspan="1" style="text-align: center;"/><td rowspan="1" colspan="1" style="text-align: center;"/><td rowspan="1" colspan="1" style="text-align: center;"/></tr><tr><td rowspan="1" colspan="1">
              <xref ref-type="bibr" rid="B1631617">Venekey et al. 2010</xref>
            </td><td rowspan="1" colspan="1">no data</td><td rowspan="1" colspan="1">Brazil</td><td rowspan="1" colspan="1">no data</td><td rowspan="1" colspan="1" style="text-align: center;"/><td rowspan="1" colspan="1" style="text-align: center;"/><td rowspan="1" colspan="1" style="text-align: center;"/><td rowspan="1" colspan="1" style="text-align: center;"/><td rowspan="1" colspan="1" style="text-align: center;"/><td rowspan="1" colspan="1" style="text-align: center;">×</td><td rowspan="1" colspan="1" style="text-align: center;"/><td rowspan="1" colspan="1" style="text-align: center;"/><td rowspan="1" colspan="1" style="text-align: center;"/><td rowspan="1" colspan="1" style="text-align: center;"/></tr><tr><td rowspan="1" colspan="1">
              <xref ref-type="bibr" rid="B1628199">Gyedu-Ababio 2011</xref>
            </td><td rowspan="1" colspan="1">Swartkops estuary, Algoa Bay; Gamtoos estuary, St. Francis Bay, Indian Ocean</td><td rowspan="1" colspan="1">South Africa</td><td rowspan="1" colspan="1">subtidal sediment</td><td rowspan="1" colspan="1" style="text-align: center;"/><td rowspan="1" colspan="1" style="text-align: center;"/><td rowspan="1" colspan="1" style="text-align: center;"/><td rowspan="1" colspan="1" style="text-align: center;"/><td rowspan="1" colspan="1" style="text-align: center;"/><td rowspan="1" colspan="1" style="text-align: center;">×</td><td rowspan="1" colspan="1" style="text-align: center;"/><td rowspan="1" colspan="1" style="text-align: center;"/><td rowspan="1" colspan="1" style="text-align: center;"/><td rowspan="1" colspan="1" style="text-align: center;"/></tr><tr><td rowspan="1" colspan="1">
              <xref ref-type="bibr" rid="B1629901">Ngo and Vo 2011</xref>
            </td><td rowspan="1" colspan="1">Can Gio, Ho Chi Minh, South China Sea</td><td rowspan="1" colspan="1">Vietnam</td><td rowspan="1" colspan="1">sediment among mangrove</td><td rowspan="1" colspan="1" style="text-align: center;"/><td rowspan="1" colspan="1" style="text-align: center;"/><td rowspan="1" colspan="1" style="text-align: center;"/><td rowspan="1" colspan="1" style="text-align: center;"/><td rowspan="1" colspan="1" style="text-align: center;"/><td rowspan="1" colspan="1" style="text-align: center;">×</td><td rowspan="1" colspan="1" style="text-align: center;"/><td rowspan="1" colspan="1" style="text-align: center;"/><td rowspan="1" colspan="1" style="text-align: center;"/><td rowspan="1" colspan="1" style="text-align: center;"/></tr><tr><td rowspan="1" colspan="1">
              <xref ref-type="bibr" rid="B1630222">Pavlyuk and Trebukhova 2011</xref>
            </td><td rowspan="1" colspan="1">Jeju Island, Eastern China Sea</td><td rowspan="1" colspan="1">South Korea</td><td rowspan="1" colspan="1">intertidal sediment</td><td rowspan="1" colspan="1" style="text-align: center;"/><td rowspan="1" colspan="1" style="text-align: center;"/><td rowspan="1" colspan="1" style="text-align: center;"/><td rowspan="1" colspan="1" style="text-align: center;"/><td rowspan="1" colspan="1" style="text-align: center;"/><td rowspan="1" colspan="1" style="text-align: center;">×</td><td rowspan="1" colspan="1" style="text-align: center;"/><td rowspan="1" colspan="1" style="text-align: center;"/><td rowspan="1" colspan="1" style="text-align: center;"/><td rowspan="1" colspan="1" style="text-align: center;"/></tr><tr><td rowspan="1" colspan="1">
              <xref ref-type="bibr" rid="B1630289">Portnova et al. 2011</xref>
            </td><td rowspan="1" colspan="1">Håkon Mosby Mud Volcano, Norwegian Sea</td><td rowspan="1" colspan="1">off Norway</td><td rowspan="1" colspan="1">1277–1294 m deep</td><td rowspan="1" colspan="1" style="text-align: center;"/><td rowspan="1" colspan="1" style="text-align: center;"/><td rowspan="1" colspan="1" style="text-align: center;"/><td rowspan="1" colspan="1" style="text-align: center;"/><td rowspan="1" colspan="1" style="text-align: center;"/><td rowspan="1" colspan="1" style="text-align: center;">×</td><td rowspan="1" colspan="1" style="text-align: center;"/><td rowspan="1" colspan="1" style="text-align: center;"/><td rowspan="1" colspan="1" style="text-align: center;"/><td rowspan="1" colspan="1" style="text-align: center;"/></tr><tr><td rowspan="1" colspan="1">
              <xref ref-type="bibr" rid="B1633552">Sawangarreruks et al. 2011</xref>
            </td><td rowspan="1" colspan="1">Tha Chin estuary, Gulf of Thailand</td><td rowspan="1" colspan="1">Thailand</td><td rowspan="1" colspan="1">sediment among mangrove</td><td rowspan="1" colspan="1" style="text-align: center;"/><td rowspan="1" colspan="1" style="text-align: center;"/><td rowspan="1" colspan="1" style="text-align: center;"/><td rowspan="1" colspan="1" style="text-align: center;"/><td rowspan="1" colspan="1" style="text-align: center;"/><td rowspan="1" colspan="1" style="text-align: center;">×</td><td rowspan="1" colspan="1" style="text-align: center;"/><td rowspan="1" colspan="1" style="text-align: center;"/><td rowspan="1" colspan="1" style="text-align: center;"/><td rowspan="1" colspan="1" style="text-align: center;"/></tr><tr><td rowspan="1" colspan="1">
              <xref ref-type="bibr" rid="B1631480">Tsujino and Uchida 2011</xref>
            </td><td rowspan="1" colspan="1">Zigozen, Hiroshima Bay, Seto Inland Sea</td><td rowspan="1" colspan="1">Japan</td><td rowspan="1" colspan="1">intertidal mud without algae</td><td rowspan="1" colspan="1" style="text-align: center;"/><td rowspan="1" colspan="1" style="text-align: center;"/><td rowspan="1" colspan="1" style="text-align: center;"/><td rowspan="1" colspan="1" style="text-align: center;"/><td rowspan="1" colspan="1" style="text-align: center;"/><td rowspan="1" colspan="1" style="text-align: center;">×</td><td rowspan="1" colspan="1" style="text-align: center;"/><td rowspan="1" colspan="1" style="text-align: center;"/><td rowspan="1" colspan="1" style="text-align: center;"/><td rowspan="1" colspan="1" style="text-align: center;"/></tr><tr><td rowspan="1" colspan="1">
              <xref ref-type="bibr" rid="B1627746">Fonseca and Fehlauer-Ale 2012</xref>
            </td><td rowspan="1" colspan="1">São Sebastião, South Atlantic Ocean</td><td rowspan="1" colspan="1">Brazil</td><td rowspan="1" colspan="1">intertidal sediment</td><td rowspan="1" colspan="1" style="text-align: center;"/><td rowspan="1" colspan="1" style="text-align: center;"/><td rowspan="1" colspan="1" style="text-align: center;"/><td rowspan="1" colspan="1" style="text-align: center;"/><td rowspan="1" colspan="1" style="text-align: center;">×</td><td rowspan="1" colspan="1" style="text-align: center;"/><td rowspan="1" colspan="1" style="text-align: center;"/><td rowspan="1" colspan="1" style="text-align: center;"/><td rowspan="1" colspan="1" style="text-align: center;"/><td rowspan="1" colspan="1" style="text-align: center;"/></tr><tr><td rowspan="1" colspan="1">
              <xref ref-type="bibr" rid="B1629922">Nguyen et al. 2012</xref>
            </td><td rowspan="1" colspan="1">Mekong River Delta, South China Sea</td><td rowspan="1" colspan="1">Vietnam</td><td rowspan="1" colspan="1">freshwater sediment</td><td rowspan="1" colspan="1" style="text-align: center;"/><td rowspan="1" colspan="1" style="text-align: center;"/><td rowspan="1" colspan="1" style="text-align: center;"/><td rowspan="1" colspan="1" style="text-align: center;"/><td rowspan="1" colspan="1" style="text-align: center;"/><td rowspan="1" colspan="1" style="text-align: center;">×</td><td rowspan="1" colspan="1" style="text-align: center;"/><td rowspan="1" colspan="1" style="text-align: center;"/><td rowspan="1" colspan="1" style="text-align: center;"/><td rowspan="1" colspan="1" style="text-align: center;"/></tr><tr><td rowspan="1" colspan="1">
              <xref ref-type="bibr" rid="B1635980">van Straalen and Roelofs 2012</xref>
            </td><td rowspan="1" colspan="1">-</td><td rowspan="1" colspan="1">-</td><td rowspan="1" colspan="1">-</td><td rowspan="1" colspan="1" style="text-align: center;"/><td rowspan="1" colspan="1" style="text-align: center;"/><td rowspan="1" colspan="1" style="text-align: center;"/><td rowspan="1" colspan="1" style="text-align: center;"/><td rowspan="1" colspan="1" style="text-align: center;"/><td rowspan="1" colspan="1" style="text-align: center;"/><td rowspan="1" colspan="1" style="text-align: center;"/><td rowspan="1" colspan="1" style="text-align: center;"/><td rowspan="1" colspan="1" style="text-align: center;"/><td rowspan="1" colspan="1" style="text-align: center;">×</td></tr><tr><td rowspan="1" colspan="1">
              <xref ref-type="bibr" rid="B1631942">Zeppilli et al. 2012</xref>
            </td><td rowspan="1" colspan="1">Gulf of Lions, Mediterranean Sea</td><td rowspan="1" colspan="1">France</td><td rowspan="1" colspan="1">265–434 m deep</td><td rowspan="1" colspan="1" style="text-align: center;"/><td rowspan="1" colspan="1" style="text-align: center;"/><td rowspan="1" colspan="1" style="text-align: center;"/><td rowspan="1" colspan="1" style="text-align: center;"/><td rowspan="1" colspan="1" style="text-align: center;"/><td rowspan="1" colspan="1" style="text-align: center;">×</td><td rowspan="1" colspan="1" style="text-align: center;"/><td rowspan="1" colspan="1" style="text-align: center;"/><td rowspan="1" colspan="1" style="text-align: center;"/><td rowspan="1" colspan="1" style="text-align: center;"/></tr><tr><td rowspan="1" colspan="1">
              <xref ref-type="bibr" rid="B1626278">Belogurova 2013</xref>
            </td><td rowspan="1" colspan="1">Peter the Great Gulf, Japan Sea</td><td rowspan="1" colspan="1">Russia</td><td rowspan="1" colspan="1">270–800 m deep</td><td rowspan="1" colspan="1" style="text-align: center;"/><td rowspan="1" colspan="1" style="text-align: center;"/><td rowspan="1" colspan="1" style="text-align: center;"/><td rowspan="1" colspan="1" style="text-align: center;"/><td rowspan="1" colspan="1" style="text-align: center;"/><td rowspan="1" colspan="1" style="text-align: center;">×</td><td rowspan="1" colspan="1" style="text-align: center;"/><td rowspan="1" colspan="1" style="text-align: center;"/><td rowspan="1" colspan="1" style="text-align: center;"/><td rowspan="1" colspan="1" style="text-align: center;"/></tr><tr><td rowspan="1" colspan="1">
              <xref ref-type="bibr" rid="B1626749">Carriço et al. 2013</xref>
            </td><td rowspan="1" colspan="1">Saint-Nic, North Atlantic Ocean</td><td rowspan="1" colspan="1">France</td><td rowspan="1" colspan="1">fine sand</td><td rowspan="1" colspan="1" style="text-align: center;"/><td rowspan="1" colspan="1" style="text-align: center;"/><td rowspan="1" colspan="1" style="text-align: center;"/><td rowspan="1" colspan="1" style="text-align: center;"/><td rowspan="1" colspan="1" style="text-align: center;"/><td rowspan="1" colspan="1" style="text-align: center;">×</td><td rowspan="1" colspan="1" style="text-align: center;"/><td rowspan="1" colspan="1" style="text-align: center;"/><td rowspan="1" colspan="1" style="text-align: center;"/><td rowspan="1" colspan="1" style="text-align: center;"/></tr><tr><td rowspan="1" colspan="1">
              <xref ref-type="bibr" rid="B1628115">Gingold et al. 2013</xref>
            </td><td rowspan="1" colspan="1">El Tornillal, Gulf of California</td><td rowspan="1" colspan="1">Mexico</td><td rowspan="1" colspan="1">sediment</td><td rowspan="1" colspan="1" style="text-align: center;"/><td rowspan="1" colspan="1" style="text-align: center;"/><td rowspan="1" colspan="1" style="text-align: center;"/><td rowspan="1" colspan="1" style="text-align: center;"/><td rowspan="1" colspan="1" style="text-align: center;"/><td rowspan="1" colspan="1" style="text-align: center;">×</td><td rowspan="1" colspan="1" style="text-align: center;"/><td rowspan="1" colspan="1" style="text-align: center;"/><td rowspan="1" colspan="1" style="text-align: center;"/><td rowspan="1" colspan="1" style="text-align: center;"/></tr><tr><td rowspan="1" colspan="1">
              <xref ref-type="bibr" rid="B1629890">Ngo and Ngo 2013</xref>
            </td><td rowspan="1" colspan="1">Can Gio, Long Hòa, Ho Chi Minh</td><td rowspan="1" colspan="1">Vietnam</td><td rowspan="1" colspan="1">shrimp growing ponds</td><td rowspan="1" colspan="1" style="text-align: center;"/><td rowspan="1" colspan="1" style="text-align: center;"/><td rowspan="1" colspan="1" style="text-align: center;"/><td rowspan="1" colspan="1" style="text-align: center;"/><td rowspan="1" colspan="1" style="text-align: center;"/><td rowspan="1" colspan="1" style="text-align: center;">×</td><td rowspan="1" colspan="1" style="text-align: center;"/><td rowspan="1" colspan="1" style="text-align: center;"/><td rowspan="1" colspan="1" style="text-align: center;"/><td rowspan="1" colspan="1" style="text-align: center;"/></tr><tr><td rowspan="1" colspan="1">
              <xref ref-type="bibr" rid="B1630266">Pinto et al. 2013</xref>
            </td><td rowspan="1" colspan="1">Itamaraca Island, South Atlantic Ocean</td><td rowspan="1" colspan="1">Brazil</td><td rowspan="1" colspan="1">sediment among mangrove</td><td rowspan="1" colspan="1" style="text-align: center;"/><td rowspan="1" colspan="1" style="text-align: center;"/><td rowspan="1" colspan="1" style="text-align: center;"/><td rowspan="1" colspan="1" style="text-align: center;"/><td rowspan="1" colspan="1" style="text-align: center;"/><td rowspan="1" colspan="1" style="text-align: center;">×</td><td rowspan="1" colspan="1" style="text-align: center;"/><td rowspan="1" colspan="1" style="text-align: center;"/><td rowspan="1" colspan="1" style="text-align: center;"/><td rowspan="1" colspan="1" style="text-align: center;"/></tr><tr><td rowspan="1" colspan="1">
              <xref ref-type="bibr" rid="B1631316">Sturhan 2013</xref>
            </td><td rowspan="1" colspan="1">Hooge Island, North Sea</td><td rowspan="1" colspan="1">Germany</td><td rowspan="1" colspan="1">soil</td><td rowspan="1" colspan="1" style="text-align: center;"/><td rowspan="1" colspan="1" style="text-align: center;"/><td rowspan="1" colspan="1" style="text-align: center;"/><td rowspan="1" colspan="1" style="text-align: center;"/><td rowspan="1" colspan="1" style="text-align: center;"/><td rowspan="1" colspan="1" style="text-align: center;">×</td><td rowspan="1" colspan="1" style="text-align: center;"/><td rowspan="1" colspan="1" style="text-align: center;"/><td rowspan="1" colspan="1" style="text-align: center;"/><td rowspan="1" colspan="1" style="text-align: center;"/></tr><tr><td rowspan="1" colspan="1">
              <xref ref-type="bibr" rid="B1629752">Moens et al. 2014</xref>
            </td><td rowspan="1" colspan="1">Veerse Meer, North Sea</td><td rowspan="1" colspan="1">The Netherlands</td><td rowspan="1" colspan="1">brackish</td><td rowspan="1" colspan="1" style="text-align: center;"/><td rowspan="1" colspan="1" style="text-align: center;"/><td rowspan="1" colspan="1" style="text-align: center;"/><td rowspan="1" colspan="1" style="text-align: center;"/><td rowspan="1" colspan="1" style="text-align: center;"/><td rowspan="1" colspan="1" style="text-align: center;"/><td rowspan="1" colspan="1" style="text-align: center;">×</td><td rowspan="1" colspan="1" style="text-align: center;"/><td rowspan="1" colspan="1" style="text-align: center;"/><td rowspan="1" colspan="1" style="text-align: center;"/></tr><tr><td rowspan="1" colspan="1">
              <xref ref-type="bibr" rid="B1629911">Ngo et al. 2014</xref>
            </td><td rowspan="1" colspan="1">Can Gio, Long Hòa, Ho Chi Minh</td><td rowspan="1" colspan="1">Vietnam</td><td rowspan="1" colspan="1">sediment among mangrove</td><td rowspan="1" colspan="1" style="text-align: center;"/><td rowspan="1" colspan="1" style="text-align: center;"/><td rowspan="1" colspan="1" style="text-align: center;"/><td rowspan="1" colspan="1" style="text-align: center;"/><td rowspan="1" colspan="1" style="text-align: center;"/><td rowspan="1" colspan="1" style="text-align: center;">×</td><td rowspan="1" colspan="1" style="text-align: center;"/><td rowspan="1" colspan="1" style="text-align: center;"/><td rowspan="1" colspan="1" style="text-align: center;"/><td rowspan="1" colspan="1" style="text-align: center;"/></tr><tr><td rowspan="1" colspan="1">
              <xref ref-type="bibr" rid="B1633542">Portnova et al. 2014a</xref>
            </td><td rowspan="1" colspan="1">Nyegga, Storegga Slide, Norwegian Sea</td><td rowspan="1" colspan="1">off Norway</td><td rowspan="1" colspan="1">714–739 m deep</td><td rowspan="1" colspan="1" style="text-align: center;"/><td rowspan="1" colspan="1" style="text-align: center;"/><td rowspan="1" colspan="1" style="text-align: center;"/><td rowspan="1" colspan="1" style="text-align: center;"/><td rowspan="1" colspan="1" style="text-align: center;"/><td rowspan="1" colspan="1" style="text-align: center;">×</td><td rowspan="1" colspan="1" style="text-align: center;"/><td rowspan="1" colspan="1" style="text-align: center;"/><td rowspan="1" colspan="1" style="text-align: center;"/><td rowspan="1" colspan="1" style="text-align: center;"/></tr><tr><td rowspan="1" colspan="1">
              <xref ref-type="bibr" rid="B1630299">Portnova et al. 2014b</xref>
            </td><td rowspan="1" colspan="3">same as <xref ref-type="bibr" rid="B1633542">Portnova et al. 2014b</xref></td><td rowspan="1" colspan="1" style="text-align: center;"/><td rowspan="1" colspan="1" style="text-align: center;"/><td rowspan="1" colspan="1" style="text-align: center;"/><td rowspan="1" colspan="1" style="text-align: center;"/><td rowspan="1" colspan="1" style="text-align: center;"/><td rowspan="1" colspan="1" style="text-align: center;">×</td><td rowspan="1" colspan="1" style="text-align: center;"/><td rowspan="1" colspan="1" style="text-align: center;"/><td rowspan="1" colspan="1" style="text-align: center;"/><td rowspan="1" colspan="1" style="text-align: center;"/></tr><tr><td rowspan="1" colspan="1">
              <xref ref-type="bibr" rid="B1631932">Zeppilli et al. 2014</xref>
            </td><td rowspan="1" colspan="1">Azores Archipelago, North Atlantic Ocean</td><td rowspan="1" colspan="1">Portuguese</td><td rowspan="1" colspan="1">206–1900 m deep</td><td rowspan="1" colspan="1" style="text-align: center;"/><td rowspan="1" colspan="1" style="text-align: center;"/><td rowspan="1" colspan="1" style="text-align: center;"/><td rowspan="1" colspan="1" style="text-align: center;"/><td rowspan="1" colspan="1" style="text-align: center;"/><td rowspan="1" colspan="1" style="text-align: center;">×</td><td rowspan="1" colspan="1" style="text-align: center;"/><td rowspan="1" colspan="1" style="text-align: center;"/><td rowspan="1" colspan="1" style="text-align: center;"/><td rowspan="1" colspan="1" style="text-align: center;"/></tr><tr><td rowspan="1" colspan="1">
              <xref ref-type="bibr" rid="B1630056">Pastor de Ward et al. 2015</xref>
            </td><td rowspan="1" colspan="1">San Julián Bay, Santa Cruz, South Atlantic Ocean</td><td rowspan="1" colspan="1">Argentina</td><td rowspan="1" colspan="1">intertidal sediment</td><td rowspan="1" colspan="1" style="text-align: center;"/><td rowspan="1" colspan="1" style="text-align: center;"/><td rowspan="1" colspan="1" style="text-align: center;"/><td rowspan="1" colspan="1" style="text-align: center;"/><td rowspan="1" colspan="1" style="text-align: center;"/><td rowspan="1" colspan="1" style="text-align: center;">×</td><td rowspan="1" colspan="1" style="text-align: center;"/><td rowspan="1" colspan="1" style="text-align: center;"/><td rowspan="1" colspan="1" style="text-align: center;"/><td rowspan="1" colspan="1" style="text-align: center;"/></tr></tbody></table></table-wrap></tp:treatment-sec><ref-list><ref id="B1627688"><element-citation xmlns:xlink="http://www.w3.org/1999/xlink" publication-type="book" xlink:type="simple"><person-group person-group-type="author"><name name-style="western"><surname>Filipjev</surname><given-names>I. N.</given-names></name></person-group><year>1918</year><source>Svobodnozhivushchiya Morskiya Nematody Okrestnostei Sevastopolya. I Vypusk</source><trans-title>Free-living Marine Nematodes of the Sevastopol Area. Issue I</trans-title><publisher-name>Russian Academy of Sciences</publisher-name><publisher-loc>Petrograd</publisher-loc><size units="page">611</size><comment content-type="language">Russian</comment></element-citation></ref><ref id="B1627697"><element-citation xmlns:xlink="http://www.w3.org/1999/xlink" publication-type="book" xlink:type="simple"><person-group person-group-type="author"><name name-style="western"><surname>Filipjev</surname><given-names>I. N.</given-names></name></person-group><year>1968</year><source>Free-living Marine Nematodes of the Sevastopol Area. Issue I. English Translation by Raveh, M.</source><publisher-name>Israel Program for Scientific Translations</publisher-name><publisher-loc>Jerusalem</publisher-loc><size units="page">255</size></element-citation></ref><ref id="B2569233"><element-citation xmlns:xlink="http://www.w3.org/1999/xlink" publication-type="article" xlink:type="simple"><person-group person-group-type="author"><name name-style="western"><surname>Mordukhovich</surname><given-names>V.</given-names></name><name name-style="western"><surname>Atopkin</surname><given-names>D.</given-names></name><name name-style="western"><surname>Fadeeva</surname><given-names>N.</given-names></name><name name-style="western"><surname>Yagodina</surname><given-names>V.</given-names></name><name name-style="western"><surname>Zograf</surname><given-names>J.</given-names></name></person-group><year>2015</year><article-title><italic><tp:taxon-name><tp:taxon-name-part taxon-name-part-type="genus">Admirandus</tp:taxon-name-part> <tp:taxon-name-part taxon-name-part-type="species">multicavus</tp:taxon-name-part></tp:taxon-name></italic> and <italic><tp:taxon-name><tp:taxon-name-part taxon-name-part-type="genus">Adoncholaimus</tp:taxon-name-part> <tp:taxon-name-part taxon-name-part-type="species">ussuriensis</tp:taxon-name-part></tp:taxon-name></italic> sp. n. (<tp:taxon-name><tp:taxon-name-part taxon-name-part-type="phylum">Nematoda</tp:taxon-name-part></tp:taxon-name>: <tp:taxon-name><tp:taxon-name-part taxon-name-part-type="order">Enoplida</tp:taxon-name-part></tp:taxon-name>: <tp:taxon-name><tp:taxon-name-part taxon-name-part-type="family">Oncholaimidae</tp:taxon-name-part></tp:taxon-name>) from the Sea of Japan</article-title><source>Nematology</source><volume>17</volume><fpage>1229</fpage><lpage>1244</lpage><pub-id pub-id-type="doi">10.1163/15685411-00002937</pub-id></element-citation></ref><ref id="B1627706"><element-citation xmlns:xlink="http://www.w3.org/1999/xlink" publication-type="article" xlink:type="simple"><person-group person-group-type="author"><name name-style="western"><surname>Filipjev</surname><given-names>I. N.</given-names></name></person-group><year>1924</year><article-title>Revision der Gattung <italic><tp:taxon-name><tp:taxon-name-part taxon-name-part-type="genus">Adoncholaimus</tp:taxon-name-part></tp:taxon-name></italic></article-title><source>Zoologischer Anzeiger</source><volume>58</volume><fpage>108</fpage><lpage>113</lpage></element-citation></ref><ref id="B1629144"><element-citation xmlns:xlink="http://www.w3.org/1999/xlink" publication-type="article" xlink:type="simple"><person-group person-group-type="author"><name name-style="western"><surname>Kreis</surname><given-names>H. A.</given-names></name></person-group><year>1934</year><article-title><tp:taxon-name><tp:taxon-name-part taxon-name-part-type="subfamily">Oncholaiminae</tp:taxon-name-part></tp:taxon-name> Filipjev, 1916. Eine monographische Studie</article-title><source>Capita Zoologica</source><volume>4</volume><issue>5</issue><fpage>1</fpage><lpage>271</lpage></element-citation></ref><ref id="B1633506"><element-citation xmlns:xlink="http://www.w3.org/1999/xlink" publication-type="book" xlink:type="simple"><person-group person-group-type="author"><name name-style="western"><surname>Hopper</surname><given-names>B. E.</given-names></name><name name-style="western"><surname>Cairns</surname><given-names>E. J.</given-names></name></person-group><year>1959</year><source>Taxonomic Keys to Plant, Soil and Aquatic Nematodes</source><publisher-name>Alabama Polytechnic Institute</publisher-name><publisher-loc>Alabama</publisher-loc><size units="page">176</size><pub-id pub-id-type="doi">10.5962/bhl.title.7363</pub-id></element-citation></ref><ref id="B1626816"><element-citation xmlns:xlink="http://www.w3.org/1999/xlink" publication-type="article" xlink:type="simple"><person-group person-group-type="author"><name name-style="western"><surname>Chitwood</surname><given-names>B. G.</given-names></name></person-group><year>1960</year><article-title>A preliminary contribution on the marine nemas (<tp:taxon-name><tp:taxon-name-part taxon-name-part-type="class">Adenophorea</tp:taxon-name-part></tp:taxon-name>) of Northern California</article-title><source>Transactions of the American Microscopical Society</source><volume>79</volume><fpage>347</fpage><lpage>384</lpage><pub-id pub-id-type="doi">10.2307/3224119</pub-id></element-citation></ref><ref id="B1630339"><element-citation xmlns:xlink="http://www.w3.org/1999/xlink" publication-type="article" xlink:type="simple"><person-group person-group-type="author"><name name-style="western"><surname>Rachor</surname><given-names>E.</given-names></name></person-group><year>1969</year><article-title>Das de Mansche Organ der <tp:taxon-name><tp:taxon-name-part taxon-name-part-type="family">Oncholaimidae</tp:taxon-name-part></tp:taxon-name>, eine genito-intestinale Verbindung bei Nematoden</article-title><source>Zeitschrift für Morphologie der Tiere</source><volume>66</volume><fpage>87</fpage><lpage>166</lpage><pub-id pub-id-type="doi">10.1007/bf00277650</pub-id></element-citation></ref><ref id="B1628063"><element-citation xmlns:xlink="http://www.w3.org/1999/xlink" publication-type="article" xlink:type="simple"><person-group person-group-type="author"><name name-style="western"><surname>Gerlach</surname><given-names>S. A.</given-names></name><name name-style="western"><surname>Riemann</surname><given-names>F.</given-names></name></person-group><year>1974</year><article-title>The Bremerhaven checklist of aquatic nematodes. A catalogue of <tp:taxon-name><tp:taxon-name-part taxon-name-part-type="phylum">Nematoda</tp:taxon-name-part></tp:taxon-name> <tp:taxon-name><tp:taxon-name-part taxon-name-part-type="class">Adenophorea</tp:taxon-name-part></tp:taxon-name> excluding the <tp:taxon-name><tp:taxon-name-part taxon-name-part-type="order">Dorylaimida</tp:taxon-name-part></tp:taxon-name>. Part 2</article-title><source>Veröffentlichungen des Instituts für Meeresforschung in Bremerhaven. Supplement</source><volume>4</volume><fpage>405</fpage><lpage>736</lpage></element-citation></ref><ref id="B1635318"><element-citation xmlns:xlink="http://www.w3.org/1999/xlink" publication-type="article" xlink:type="simple"><person-group person-group-type="author"><name name-style="western"><surname>Belogurov</surname><given-names>O. I.</given-names></name><name name-style="western"><surname>Belogurova</surname><given-names>L. S.</given-names></name></person-group><year>1977</year><article-title>Systematics and evolution of <tp:taxon-name><tp:taxon-name-part taxon-name-part-type="subfamily">Oncholaiminae</tp:taxon-name-part></tp:taxon-name> (<tp:taxon-name><tp:taxon-name-part taxon-name-part-type="phylum">Nematoda</tp:taxon-name-part></tp:taxon-name>). I. Significance of the De Manian system</article-title><source>Biologiya Morya</source><volume>1977</volume><issue>3</issue><fpage>36</fpage><lpage>47</lpage><comment content-type="language">Russian</comment></element-citation></ref><ref id="B1626140"><element-citation xmlns:xlink="http://www.w3.org/1999/xlink" publication-type="article" xlink:type="simple"><person-group person-group-type="author"><name name-style="western"><surname>Belogurov</surname><given-names>O. I.</given-names></name><name name-style="western"><surname>Belogurova</surname><given-names>L. S.</given-names></name></person-group><year>1977</year><article-title>Systematics and evolution of <tp:taxon-name><tp:taxon-name-part taxon-name-part-type="subfamily">Oncholaiminae</tp:taxon-name-part></tp:taxon-name> (<tp:taxon-name><tp:taxon-name-part taxon-name-part-type="phylum">Nematoda</tp:taxon-name-part></tp:taxon-name>). II</article-title><source>Soviet Journal of Marine Biology</source><volume>3</volume><fpage>347</fpage><lpage>352</lpage></element-citation></ref><ref id="B1626120"><element-citation xmlns:xlink="http://www.w3.org/1999/xlink" publication-type="article" xlink:type="simple"><person-group person-group-type="author"><name name-style="western"><surname>Belogurov</surname><given-names>O. I.</given-names></name><name name-style="western"><surname>Belogurova</surname><given-names>L. S.</given-names></name></person-group><year>1977</year><article-title>Systematics and evolution of <tp:taxon-name><tp:taxon-name-part taxon-name-part-type="subfamily">Oncholaiminae</tp:taxon-name-part></tp:taxon-name>. II</article-title><source>Biologiya Morya</source><volume>1977</volume><issue>5</issue><fpage>33</fpage><lpage>39</lpage><comment content-type="language">Russian</comment></element-citation></ref><ref id="B1626130"><element-citation xmlns:xlink="http://www.w3.org/1999/xlink" publication-type="article" xlink:type="simple"><person-group person-group-type="author"><name name-style="western"><surname>Belogurov</surname><given-names>O. I.</given-names></name><name name-style="western"><surname>Belogurova</surname><given-names>L. S.</given-names></name></person-group><year>1977</year><article-title>Systematics and evolution of <tp:taxon-name><tp:taxon-name-part taxon-name-part-type="subfamily">Oncholaiminae</tp:taxon-name-part></tp:taxon-name> (<tp:taxon-name><tp:taxon-name-part taxon-name-part-type="phylum">Nematoda</tp:taxon-name-part></tp:taxon-name>: <tp:taxon-name><tp:taxon-name-part taxon-name-part-type="subfamily">Oncholaiminae</tp:taxon-name-part></tp:taxon-name>). I. Structure, evolution and taxonomic significance of the demanian system</article-title><source>Soviet Journal of Marine Biology</source><volume>3</volume><fpage>191</fpage><lpage>199</lpage></element-citation></ref><ref id="B1626150"><element-citation xmlns:xlink="http://www.w3.org/1999/xlink" publication-type="article" xlink:type="simple"><person-group person-group-type="author"><name name-style="western"><surname>Belogurov</surname><given-names>O. I.</given-names></name><name name-style="western"><surname>Belogurova</surname><given-names>L. S.</given-names></name></person-group><year>1978</year><article-title>Systematics and evolution of <tp:taxon-name><tp:taxon-name-part taxon-name-part-type="subfamily">Oncholaiminae</tp:taxon-name-part></tp:taxon-name> (<tp:taxon-name><tp:taxon-name-part taxon-name-part-type="phylum">Nematoda</tp:taxon-name-part></tp:taxon-name>: <tp:taxon-name><tp:taxon-name-part taxon-name-part-type="subfamily">Oncholaiminae</tp:taxon-name-part></tp:taxon-name>). III. The system of <tp:taxon-name><tp:taxon-name-part taxon-name-part-type="subfamily">Oncholaiminae</tp:taxon-name-part></tp:taxon-name></article-title><source>Biologiya Morya</source><volume>1978</volume><issue>2</issue><fpage>22</fpage><lpage>31</lpage><comment content-type="language">Russian</comment></element-citation></ref><ref id="B1626160"><element-citation xmlns:xlink="http://www.w3.org/1999/xlink" publication-type="article" xlink:type="simple"><person-group person-group-type="author"><name name-style="western"><surname>Belogurov</surname><given-names>O. I.</given-names></name><name name-style="western"><surname>Belogurova</surname><given-names>L. S.</given-names></name></person-group><year>1978</year><article-title>Systematics and the evolution of <tp:taxon-name><tp:taxon-name-part taxon-name-part-type="subfamily">Oncholaiminae</tp:taxon-name-part></tp:taxon-name> (<tp:taxon-name><tp:taxon-name-part taxon-name-part-type="phylum">Nematoda</tp:taxon-name-part></tp:taxon-name>). III. System of <tp:taxon-name><tp:taxon-name-part taxon-name-part-type="subfamily">Oncholaiminae</tp:taxon-name-part></tp:taxon-name></article-title><source>Soviet Journal of Marine Biology</source><volume>4</volume><fpage>577</fpage><lpage>584</lpage></element-citation></ref><ref id="B1630280"><element-citation xmlns:xlink="http://www.w3.org/1999/xlink" publication-type="book" xlink:type="simple"><person-group person-group-type="author"><name name-style="western"><surname>Platt</surname><given-names>H. M.</given-names></name><name name-style="western"><surname>Warwick</surname><given-names>R. M.</given-names></name></person-group><year>1983</year><source>Free-living Marine Nematodes. Part 1. British Enoplids.</source><publisher-name>Cambridge University Press</publisher-name><publisher-loc>Cambridge</publisher-loc><size units="page">307</size></element-citation></ref><ref id="B1626203"><element-citation xmlns:xlink="http://www.w3.org/1999/xlink" publication-type="book" xlink:type="simple"><person-group person-group-type="author"><name name-style="western"><surname>Belogurov</surname><given-names>O. I.</given-names></name><name name-style="western"><surname>Belogurova</surname><given-names>L. S.</given-names></name></person-group><year>1988</year><source>Svobodnozhivushchiie Nematody Semeistva <tp:taxon-name><tp:taxon-name-part taxon-name-part-type="family">Oncholaimidae</tp:taxon-name-part></tp:taxon-name>. Morfologiya, Filogeniya, Sistema i Opredelitel' Rodov Mirovoi Fauny</source><trans-title>The Free-living Nematode Family <tp:taxon-name><tp:taxon-name-part taxon-name-part-type="family">Oncholaimidae</tp:taxon-name-part></tp:taxon-name>. Morphology, Phylogeny, System and a Key to Genera of the World Fauna</trans-title><publisher-name>Academy of Sicence of the USSR</publisher-name><publisher-loc>Vladivostok</publisher-loc><size units="page">99</size><comment content-type="language">Russian</comment></element-citation></ref><ref id="B1626193"><element-citation xmlns:xlink="http://www.w3.org/1999/xlink" publication-type="article" xlink:type="simple"><person-group person-group-type="author"><name name-style="western"><surname>Belogurov</surname><given-names>O. I.</given-names></name><name name-style="western"><surname>Belogurova</surname><given-names>L. S.</given-names></name></person-group><year>1989</year><article-title>Morphology and systematics of free-living <tp:taxon-name><tp:taxon-name-part taxon-name-part-type="family">Oncholaimidae</tp:taxon-name-part></tp:taxon-name> (<tp:taxon-name><tp:taxon-name-part taxon-name-part-type="phylum">Nematoda</tp:taxon-name-part></tp:taxon-name>: <tp:taxon-name><tp:taxon-name-part taxon-name-part-type="order">Enoplida</tp:taxon-name-part></tp:taxon-name>: <tp:taxon-name><tp:taxon-name-part taxon-name-part-type="suborder">Oncholaimina</tp:taxon-name-part></tp:taxon-name>)</article-title><source>Asian Marine Biology</source><volume>6</volume><fpage>31</fpage><lpage>58</lpage></element-citation></ref><ref id="B1629062"><element-citation xmlns:xlink="http://www.w3.org/1999/xlink" publication-type="book" xlink:type="simple"><person-group person-group-type="author"><name name-style="western"><surname>Keppner</surname><given-names>E. J.</given-names></name><name name-style="western"><surname>Tarjan</surname><given-names>A. C.</given-names></name></person-group><year>1989</year><source>Illustrated Key to the Genera of Free-living Marine Nematodes of the Order <tp:taxon-name><tp:taxon-name-part taxon-name-part-type="order">Enoplida</tp:taxon-name-part></tp:taxon-name>. NOAA Technical Report NMFS 77.</source><publisher-name>U.S. Department of Commerce</publisher-name><publisher-loc>Washington D.C.</publisher-loc><size units="page">26</size></element-citation></ref><ref id="B1633533"><element-citation xmlns:xlink="http://www.w3.org/1999/xlink" publication-type="book" xlink:type="simple"><person-group person-group-type="author"><name name-style="western"><surname>Somerfield</surname><given-names>P. J.</given-names></name><name name-style="western"><surname>Warwick</surname><given-names>R. M.</given-names></name></person-group><year>1996</year><source>Meiofauna in Marine Pollution Monitoring Programmes. A Laboratory Mannual</source><publisher-name>Ministry of Agriculture, Fisheries and Food Directorate of Fisheries Reserach</publisher-name><publisher-loc>Lowestoft</publisher-loc><size units="page">71</size></element-citation></ref><ref id="B1631167"><element-citation xmlns:xlink="http://www.w3.org/1999/xlink" publication-type="chapter" xlink:type="simple"><person-group person-group-type="author"><name name-style="western"><surname>Smol</surname><given-names>N.</given-names></name><name name-style="western"><surname>Coomans</surname><given-names>A.</given-names></name></person-group><year>2006</year><chapter-title>Order <tp:taxon-name><tp:taxon-name-part taxon-name-part-type="order">Enoplida</tp:taxon-name-part></tp:taxon-name>.</chapter-title><person-group person-group-type="editor"><name name-style="western"><surname>Eyualem-Abebe</surname></name><name name-style="western"><surname>Andrássy</surname><given-names>I.</given-names></name><name name-style="western"><surname>Traunspurger</surname><given-names>W.</given-names></name></person-group><source>Freshwater Nematodes. Ecology and Taxonomy.</source><publisher-name>CABI Publishing</publisher-name><publisher-loc>Oxfordshire &amp; Massachusetts</publisher-loc><size units="page">225-292</size><pub-id pub-id-type="doi">10.1079/9780851990095.0225</pub-id></element-citation></ref><ref id="B1631181"><element-citation xmlns:xlink="http://www.w3.org/1999/xlink" publication-type="chapter" xlink:type="simple"><person-group person-group-type="author"><name name-style="western"><surname>Smol</surname><given-names>N.</given-names></name><name name-style="western"><surname>Muthumbi</surname><given-names>A.</given-names></name><name name-style="western"><surname>Sharma</surname><given-names>J.</given-names></name></person-group><year>2014</year><chapter-title>Order <tp:taxon-name><tp:taxon-name-part taxon-name-part-type="order">Enoplida</tp:taxon-name-part></tp:taxon-name>.</chapter-title><person-group person-group-type="editor"><name name-style="western"><surname>Andreas</surname><given-names>S. R.</given-names></name></person-group><source>Handbook of Zoology. <tp:taxon-name><tp:taxon-name-part taxon-name-part-type="phylum">Gastrotricha</tp:taxon-name-part></tp:taxon-name>, <tp:taxon-name><tp:taxon-name-part taxon-name-part-type="clade">Cycloneuralia</tp:taxon-name-part></tp:taxon-name>, and <tp:taxon-name><tp:taxon-name-part taxon-name-part-type="phylum">Gnathifera</tp:taxon-name-part></tp:taxon-name>. Volume 2. <tp:taxon-name><tp:taxon-name-part taxon-name-part-type="phylum">Nematoda</tp:taxon-name-part></tp:taxon-name></source><publisher-name>Walter de Gruyter</publisher-name><publisher-loc>Berlin</publisher-loc><size units="page">193-250</size></element-citation></ref><ref id="B1631079"><element-citation xmlns:xlink="http://www.w3.org/1999/xlink" publication-type="article" xlink:type="simple"><person-group person-group-type="author"><name name-style="western"><surname>Shimada</surname><given-names>D.</given-names></name><name name-style="western"><surname>Kajihara</surname><given-names>H.</given-names></name></person-group><year>2014</year><article-title>Two new species of free-living marine nematodes of <italic><tp:taxon-name><tp:taxon-name-part taxon-name-part-type="genus">Adoncholaimus</tp:taxon-name-part></tp:taxon-name></italic> Filipjev, 1918 (<tp:taxon-name><tp:taxon-name-part taxon-name-part-type="order">Oncholaimida</tp:taxon-name-part></tp:taxon-name>: <tp:taxon-name><tp:taxon-name-part taxon-name-part-type="family">Oncholaimidae</tp:taxon-name-part></tp:taxon-name>: <tp:taxon-name><tp:taxon-name-part taxon-name-part-type="subfamily">Adoncholaiminae</tp:taxon-name-part></tp:taxon-name>) from Hokkaido, northern Japan, with a key to species and discussion of the genus</article-title><source>Nematology</source><volume>16</volume><fpage>437</fpage><lpage>451</lpage><pub-id pub-id-type="doi">10.1163/15685411-00002776</pub-id></element-citation></ref><ref id="B1629218"><element-citation xmlns:xlink="http://www.w3.org/1999/xlink" publication-type="article" xlink:type="simple"><person-group person-group-type="author"><name name-style="western"><surname>Litvaitis</surname><given-names>M. K.</given-names></name><name name-style="western"><surname>Bates</surname><given-names>J. W.</given-names></name><name name-style="western"><surname>Hope</surname><given-names>W. D.</given-names></name><name name-style="western"><surname>Moens</surname><given-names>T.</given-names></name></person-group><year>2000</year><article-title>Inferring a classification of the <tp:taxon-name><tp:taxon-name-part taxon-name-part-type="class">Adenophorea</tp:taxon-name-part></tp:taxon-name> (<tp:taxon-name><tp:taxon-name-part taxon-name-part-type="phylum">Nematoda</tp:taxon-name-part></tp:taxon-name>) from nucleotide sequences of the D3 expansion degmentt (26/28S rDNA)</article-title><source>Canadian Journal of Zoology</source><volume>78</volume><fpage>911</fpage><lpage>922</lpage><pub-id pub-id-type="doi">10.1139/z00-039</pub-id></element-citation></ref><ref id="B1626418"><element-citation xmlns:xlink="http://www.w3.org/1999/xlink" publication-type="article" xlink:type="simple"><person-group person-group-type="author"><name name-style="western"><surname>Bhadury</surname><given-names>P.</given-names></name><name name-style="western"><surname>Austen</surname><given-names>M. C.</given-names></name><name name-style="western"><surname>Bilton</surname><given-names>D. T.</given-names></name><name name-style="western"><surname>Lambshead</surname><given-names>P. J.D.</given-names></name><name name-style="western"><surname>Rogers</surname><given-names>A. D.</given-names></name><name name-style="western"><surname>Smerdon</surname><given-names>G. R.</given-names></name></person-group><year>2006</year><article-title>Development and evaluation of a DNA-barcoding approach for the rapid identification of nematodes.</article-title><source>Marine Ecology Progress Series</source><volume>320</volume><fpage>1</fpage><lpage>9</lpage><pub-id pub-id-type="doi">10.3354/meps320001</pub-id></element-citation></ref><ref id="B1626430"><element-citation xmlns:xlink="http://www.w3.org/1999/xlink" publication-type="article" xlink:type="simple"><person-group person-group-type="author"><name name-style="western"><surname>Bhadury</surname><given-names>P.</given-names></name><name name-style="western"><surname>Austen</surname><given-names>M. C.</given-names></name><name name-style="western"><surname>Bilton</surname><given-names>D. T.</given-names></name><name name-style="western"><surname>Lambshead</surname><given-names>P. J.D.</given-names></name><name name-style="western"><surname>Rogers</surname><given-names>A. D.</given-names></name><name name-style="western"><surname>Smerdon</surname><given-names>G. R.</given-names></name></person-group><year>2006</year><article-title>Molecular detection of marine nematodes from environmental samples: overcoming eukaryotic interference</article-title><source>Aquatic Microbial Ecology</source><volume>44</volume><fpage>97</fpage><lpage>103</lpage><pub-id pub-id-type="doi">10.3354/ame044097</pub-id></element-citation></ref><ref id="B1630928"><element-citation xmlns:xlink="http://www.w3.org/1999/xlink" publication-type="article" xlink:type="simple"><person-group person-group-type="author"><name name-style="western"><surname>Sharma</surname><given-names>J.</given-names></name><name name-style="western"><surname>Sun</surname><given-names>L.</given-names></name><name name-style="western"><surname>Hope</surname><given-names>W. D.</given-names></name><name name-style="western"><surname>Ferris</surname><given-names>V. R.</given-names></name></person-group><year>2006</year><article-title>Phylogenetic relationships of the marine nematode family <tp:taxon-name><tp:taxon-name-part taxon-name-part-type="family">Comesomatidae</tp:taxon-name-part></tp:taxon-name></article-title><source>Journal of Nematology</source><volume>38</volume><fpage>229</fpage><lpage>232</lpage></element-citation></ref><ref id="B1626442"><element-citation xmlns:xlink="http://www.w3.org/1999/xlink" publication-type="article" xlink:type="simple"><person-group person-group-type="author"><name name-style="western"><surname>Bhadury</surname><given-names>P.</given-names></name><name name-style="western"><surname>Austen</surname><given-names>M. C.</given-names></name><name name-style="western"><surname>Bilton</surname><given-names>D. T.</given-names></name><name name-style="western"><surname>Lambshead</surname><given-names>P. J.D.</given-names></name><name name-style="western"><surname>Rogers</surname><given-names>A. D.</given-names></name><name name-style="western"><surname>Smerdon</surname><given-names>G. R.</given-names></name></person-group><year>2007</year><article-title>Exploitation of archived marine nematodes - a hot lysis DNA extraction protocol for molecular studies</article-title><source>Zoologica Scripta</source><volume>36</volume><fpage>93</fpage><lpage>98</lpage><pub-id pub-id-type="doi">10.1111/j.1463-6409.2006.00250.x</pub-id></element-citation></ref><ref id="B1629403"><element-citation xmlns:xlink="http://www.w3.org/1999/xlink" publication-type="article" xlink:type="simple"><person-group person-group-type="author"><name name-style="western"><surname>Meldal</surname><given-names>B. H.M.</given-names></name><name name-style="western"><surname>Debenham</surname><given-names>N. J.</given-names></name><name name-style="western"><surname>de Ley</surname><given-names>P.</given-names></name><name name-style="western"><surname>Tandingan de Ley</surname><given-names>I.</given-names></name><name name-style="western"><surname>Vanfleteren</surname><given-names>J. R.,</given-names></name><name name-style="western"><surname>Vierstraete</surname><given-names>A. R.</given-names></name><name name-style="western"><surname>Bert</surname><given-names>W.</given-names></name><name name-style="western"><surname>Borgonie</surname><given-names>G.</given-names></name><name name-style="western"><surname>Moens</surname><given-names>T.</given-names></name><name name-style="western"><surname>Tyler</surname><given-names>P. A.</given-names></name><name name-style="western"><surname>Austen</surname><given-names>M. C.</given-names></name><name name-style="western"><surname>Blaxter</surname><given-names>M. L.</given-names></name><name name-style="western"><surname>Rogers</surname><given-names>A. D.</given-names></name><name name-style="western"><surname>Lambshead</surname><given-names>P. J.D.</given-names></name></person-group><year>2007</year><article-title>An improved molecular phylogeny of the <tp:taxon-name><tp:taxon-name-part taxon-name-part-type="phylum">Nematoda</tp:taxon-name-part></tp:taxon-name> with special emphasis on marine taxa.</article-title><source>Molecular Phylogenetics and Evolution</source><volume>42</volume><fpage>622</fpage><lpage>636</lpage><pub-id pub-id-type="doi">10.1016/j.ympev.2006.08.025</pub-id></element-citation></ref><ref id="B1626454"><element-citation xmlns:xlink="http://www.w3.org/1999/xlink" publication-type="article" xlink:type="simple"><person-group person-group-type="author"><name name-style="western"><surname>Bik</surname><given-names>H. M.</given-names></name><name name-style="western"><surname>Lambshead</surname><given-names>P. J.D.</given-names></name><name name-style="western"><surname>Thomas</surname><given-names>W. K.</given-names></name><name name-style="western"><surname>Lunt</surname><given-names>D. H.</given-names></name></person-group><year>2010</year><article-title>Moving towards a complete molecular framework of the <tp:taxon-name><tp:taxon-name-part taxon-name-part-type="phylum">Nematoda</tp:taxon-name-part></tp:taxon-name>: a focus on the <tp:taxon-name><tp:taxon-name-part taxon-name-part-type="order">Enoplida</tp:taxon-name-part></tp:taxon-name> and early-branching clades</article-title><source>BMC Evolutionary Biology</source><volume>10</volume><issue>353</issue><fpage>1</fpage><lpage>14</lpage><pub-id pub-id-type="doi">10.1186/1471-2148-10-353</pub-id></element-citation></ref><ref id="B1626464"><element-citation xmlns:xlink="http://www.w3.org/1999/xlink" publication-type="article" xlink:type="simple"><person-group person-group-type="author"><name name-style="western"><surname>Bik</surname><given-names>H. M.</given-names></name><name name-style="western"><surname>Thomas</surname><given-names>W. K.</given-names></name><name name-style="western"><surname>Lunt</surname><given-names>D. H.</given-names></name><name name-style="western"><surname>Lambshead</surname><given-names>P. J.D.</given-names></name></person-group><year>2010</year><article-title>Low endemism, continued deep-shallow interchanges, and evidence for cosmopolitan distributions in free-living marine nematodes (order <tp:taxon-name><tp:taxon-name-part taxon-name-part-type="order">Enoplida</tp:taxon-name-part></tp:taxon-name>)</article-title><source>BMC Evolutionary Biology</source><volume>10</volume><issue>389</issue><fpage>1</fpage><lpage>10</lpage><pub-id pub-id-type="doi">10.1186/1471-2148-10-389</pub-id></element-citation></ref><ref id="B1630650"><element-citation xmlns:xlink="http://www.w3.org/1999/xlink" publication-type="article" xlink:type="simple"><person-group person-group-type="author"><name name-style="western"><surname>Schulz</surname><given-names>E.</given-names></name></person-group><year>1935</year><article-title>Marine Nematoden von Sizilien und Gran Canaria</article-title><source>Zoologischer Anzeiger</source><volume>109</volume><fpage>299</fpage><lpage>304</lpage></element-citation></ref><ref id="B1625860"><element-citation xmlns:xlink="http://www.w3.org/1999/xlink" publication-type="article" xlink:type="simple"><person-group person-group-type="author"><name name-style="western"><surname>Allgén</surname><given-names>C. A.</given-names></name></person-group><year>1942</year><article-title>Die freilebenden Nematoden des Mittelmeeres.</article-title><source>Zoologische Jahrbücher. Abteilung für Systematik, Ökologie und Geographie der Tiere</source><volume>76</volume><fpage>1</fpage><lpage>102</lpage></element-citation></ref><ref id="B1630442"><element-citation xmlns:xlink="http://www.w3.org/1999/xlink" publication-type="article" xlink:type="simple"><person-group person-group-type="author"><name name-style="western"><surname>Riemann</surname><given-names>F.</given-names></name></person-group><year>1969</year><article-title>Nematoden aus dem Strandanwurf. Beitrag zum natürlichen System freilebender Nematoden</article-title><source>Veröffentlichungen des Instituts für Meeresforschung in Bremerhaven</source><volume>11</volume><fpage>25</fpage><lpage>35</lpage></element-citation></ref><ref id="B1631737"><element-citation xmlns:xlink="http://www.w3.org/1999/xlink" publication-type="article" xlink:type="simple"><person-group person-group-type="author"><name name-style="western"><surname>Ward</surname><given-names>A. R.</given-names></name></person-group><year>1973</year><article-title>Studies on the sublittoral free-living nematodes of Liverpool Bay. I. The structure and distribution of the nematode populations</article-title><source>Marine Biology</source><volume>22</volume><fpage>53</fpage><lpage>66</lpage><pub-id pub-id-type="doi">10.1007/BF00388910</pub-id></element-citation></ref><ref id="B1626170"><element-citation xmlns:xlink="http://www.w3.org/1999/xlink" publication-type="chapter" xlink:type="simple"><person-group person-group-type="author"><name name-style="western"><surname>Belogurov</surname><given-names>O. I.</given-names></name><name name-style="western"><surname>Belogurova</surname><given-names>L. S.</given-names></name></person-group><year>1979</year><chapter-title>[Morphology of three species of marine nematodes of the genus <italic><tp:taxon-name><tp:taxon-name-part taxon-name-part-type="genus">Adoncholaimus</tp:taxon-name-part></tp:taxon-name></italic> Filipjev, 1918 and validation of <italic><tp:taxon-name><tp:taxon-name-part taxon-name-part-type="genus">Admirandus</tp:taxon-name-part> <tp:taxon-name-part taxon-name-part-type="species">multicavus</tp:taxon-name-part></tp:taxon-name></italic> gen. et sp. n. (<tp:taxon-name><tp:taxon-name-part taxon-name-part-type="phylum">Nematoda</tp:taxon-name-part></tp:taxon-name>, <tp:taxon-name><tp:taxon-name-part taxon-name-part-type="family">Oncholaimidae</tp:taxon-name-part></tp:taxon-name>)]</chapter-title><person-group person-group-type="editor"><name name-style="western"><surname>Belogurov</surname><given-names>O. I.</given-names></name></person-group><source>Svobodnozhivushchie i Paraziticheskie Chervi. [Free-living and parasitic worms]</source><publisher-name>VINITI (All-Union Institute for Scientific and Technical Information)</publisher-name><publisher-loc>Vladivostok</publisher-loc><size units="page">37‑63</size><comment content-type="language">Russian</comment></element-citation></ref><ref id="B1629164"><element-citation xmlns:xlink="http://www.w3.org/1999/xlink" publication-type="chapter" xlink:type="simple"><person-group person-group-type="author"><name name-style="western"><surname>Krishnamurthy</surname><given-names>K.</given-names></name><name name-style="western"><surname>Sultan Ali</surname><given-names>M. A.</given-names></name><name name-style="western"><surname>Prince Jeyseelan</surname><given-names>M. J.</given-names></name></person-group><year>1980</year><chapter-title>Structure and dynamics of the aquatic food web community with special reference to nematodes in mangrove ecosystems.</chapter-title><person-group person-group-type="editor"><name name-style="western"><surname>Soepadmo</surname><given-names>E.</given-names></name><name name-style="western"><surname>Rao</surname><given-names>A. N.</given-names></name><name name-style="western"><surname>MacIntosh</surname><given-names>D. J.</given-names></name></person-group><source>Proceedings of the Asian Symposium on Mangrove Environment. Research and Management</source><publisher-name>Dicetak oleh Percetakan Ardyas</publisher-name><publisher-loc>Kuala Lumpur</publisher-loc><size units="page">429-452</size></element-citation></ref><ref id="B1631326"><element-citation xmlns:xlink="http://www.w3.org/1999/xlink" publication-type="article" xlink:type="simple"><person-group person-group-type="author"><name name-style="western"><surname>Subramanian</surname><given-names>P.</given-names></name><name name-style="western"><surname>Prince Jeyaseelan</surname><given-names>M. J.</given-names></name><name name-style="western"><surname>Krishnamurthy</surname><given-names>K.</given-names></name></person-group><year>1984</year><article-title>The nature of biodegradation of vegetation in mangrove ecosystem</article-title><source>Chemistry and Ecology</source><volume>2</volume><fpage>47</fpage><lpage>68</lpage><pub-id pub-id-type="doi">10.1080/02757548408070820</pub-id></element-citation></ref><ref id="B1626057"><element-citation xmlns:xlink="http://www.w3.org/1999/xlink" publication-type="article" xlink:type="simple"><person-group person-group-type="author"><name name-style="western"><surname>Aryuthaka</surname><given-names>C.</given-names></name></person-group><year>1985</year><article-title>Ecological studies on sediment meiofauna in a seagrass (<italic><tp:taxon-name><tp:taxon-name-part taxon-name-part-type="genus">Zostera</tp:taxon-name-part> <tp:taxon-name-part taxon-name-part-type="species">marina</tp:taxon-name-part></tp:taxon-name></italic>) bed, with special reference to nematodes</article-title><source>Benthos Research</source><volume>28</volume><fpage>42</fpage><lpage>62</lpage><pub-id pub-id-type="doi">10.5179/benthos1981.1985.42</pub-id></element-citation></ref><ref id="B1627949"><element-citation xmlns:xlink="http://www.w3.org/1999/xlink" publication-type="chapter" xlink:type="simple"><person-group person-group-type="author"><name name-style="western"><surname>Gerdes</surname><given-names>G.</given-names></name><name name-style="western"><surname>Spira</surname><given-names>J.</given-names></name><name name-style="western"><surname>Dimentman</surname><given-names>C.</given-names></name></person-group><year>1985</year><chapter-title>The fauna of the Gavish Sabkha and the Solar Lake - a comparative study</chapter-title><person-group person-group-type="editor"><name name-style="western"><surname>Friedman</surname><given-names>G. M.</given-names></name><name name-style="western"><surname>Krumbein</surname><given-names>W. E.</given-names></name></person-group><source>Hypersaline Ecosystems. The Gavish Sabkha</source><publisher-name>Springer</publisher-name><publisher-loc>Berlin</publisher-loc><size units="page">322-345</size></element-citation></ref><ref id="B1628709"><element-citation xmlns:xlink="http://www.w3.org/1999/xlink" publication-type="article" xlink:type="simple"><person-group person-group-type="author"><name name-style="western"><surname>Hodda</surname><given-names>M.</given-names></name><name name-style="western"><surname>Nicholas</surname><given-names>W. L.</given-names></name></person-group><year>1985</year><article-title>Meiofauna associated with mangroves in the Hunter River estuary and Fullerton Cove, south-eastern Australia</article-title><source>Australian Journal of Marine and Freshwater Research</source><volume>36</volume><fpage>41</fpage><lpage>50</lpage><pub-id pub-id-type="doi">10.1071/mf9850041</pub-id></element-citation></ref><ref id="B1628267"><element-citation xmlns:xlink="http://www.w3.org/1999/xlink" publication-type="book" xlink:type="simple"><person-group person-group-type="author"><name name-style="western"><surname>Hammer</surname><given-names>U.</given-names></name></person-group><year>1986</year><source>Saline Lake Ecosystems of the World</source><publisher-name>Dr. W. Junk Publishers</publisher-name><publisher-loc>Dordrecht &amp; Boston</publisher-loc><size units="page">616</size></element-citation></ref><ref id="B1629178"><element-citation xmlns:xlink="http://www.w3.org/1999/xlink" publication-type="article" xlink:type="simple"><person-group person-group-type="author"><name name-style="western"><surname>Lambshead</surname><given-names>P. J.D.</given-names></name></person-group><year>1986</year><article-title>Sub-catastrophic sewage and industrial waste contamination as revealed by marine nematode faunal analysis</article-title><source>Marine Ecology Progress Series</source><volume>29</volume><fpage>247</fpage><lpage>260</lpage><pub-id pub-id-type="doi">10.3354/meps029247</pub-id></element-citation></ref><ref id="B1625993"><element-citation xmlns:xlink="http://www.w3.org/1999/xlink" publication-type="article" xlink:type="simple"><person-group person-group-type="author"><name name-style="western"><surname>Alongi</surname><given-names>D. M.</given-names></name></person-group><year>1990</year><article-title>Community dynamics of free-living nematodes in some tropical mangrove and sandflat habitats</article-title><source>Bulletin of Marine Science</source><volume>46</volume><fpage>358</fpage><lpage>373</lpage></element-citation></ref><ref id="B1629369"><element-citation xmlns:xlink="http://www.w3.org/1999/xlink" publication-type="article" xlink:type="simple"><person-group person-group-type="author"><name name-style="western"><surname>Matsumoto</surname><given-names>M.</given-names></name><name name-style="western"><surname>Ishibashi</surname><given-names>N.</given-names></name><name name-style="western"><surname>Kondo</surname><given-names>E.</given-names></name></person-group><year>1992</year><article-title>Nematode fauna in estuarine and coastal sediment of the Ariake Sea with reference to the habitat of mudskipper, <italic><tp:taxon-name><tp:taxon-name-part taxon-name-part-type="genus">Beleophthalmus</tp:taxon-name-part> <tp:taxon-name-part taxon-name-part-type="species">pectinirostris</tp:taxon-name-part></tp:taxon-name></italic></article-title><source>Bulletin of Research Institute on Shallow Sea and Tideland</source><volume>6</volume><fpage>19</fpage><lpage>26</lpage><comment content-type="language">Japanese</comment></element-citation></ref><ref id="B1629986"><element-citation xmlns:xlink="http://www.w3.org/1999/xlink" publication-type="article" xlink:type="simple"><person-group person-group-type="author"><name name-style="western"><surname>Ólafsson</surname><given-names>E.</given-names></name><name name-style="western"><surname>Elmgren</surname><given-names>R.</given-names></name><name name-style="western"><surname>Papakosta</surname><given-names>O.</given-names></name></person-group><year>1993</year><article-title>Effects of the deposit-feeding benthic bivalve <italic><tp:taxon-name><tp:taxon-name-part taxon-name-part-type="genus">Macoma</tp:taxon-name-part> <tp:taxon-name-part taxon-name-part-type="species">balthica</tp:taxon-name-part></tp:taxon-name></italic> on meiobenthos</article-title><source>Oecologia</source><volume>93</volume><fpage>457</fpage><lpage>462</lpage><pub-id pub-id-type="doi">10.1007/bf00328952</pub-id></element-citation></ref><ref id="B1630452"><element-citation xmlns:xlink="http://www.w3.org/1999/xlink" publication-type="article" xlink:type="simple"><person-group person-group-type="author"><name name-style="western"><surname>Riemann</surname><given-names>F.</given-names></name></person-group><year>1995</year><article-title>The deep-sea nematode <italic><tp:taxon-name><tp:taxon-name-part taxon-name-part-type="genus">Thalassomonhystera</tp:taxon-name-part> <tp:taxon-name-part taxon-name-part-type="species">bathislandica</tp:taxon-name-part></tp:taxon-name></italic> sp. nov. and microhabitats of nematodes in flocculent surface sediments</article-title><source>Journal of the Marine Biological Association of the United Kingdom</source><volume>75</volume><fpage>715</fpage><lpage>724</lpage><pub-id pub-id-type="doi">10.1017/S0025315400039126</pub-id></element-citation></ref><ref id="B1631627"><element-citation xmlns:xlink="http://www.w3.org/1999/xlink" publication-type="article" xlink:type="simple"><person-group person-group-type="author"><name name-style="western"><surname>Villano</surname><given-names>N.</given-names></name><name name-style="western"><surname>Warwick</surname><given-names>R. M.</given-names></name></person-group><year>1995</year><article-title>Meiobenthic communities associated with the seasonal cycle of growth and decay of <italic><tp:taxon-name><tp:taxon-name-part taxon-name-part-type="genus">Ulva</tp:taxon-name-part> <tp:taxon-name-part taxon-name-part-type="species">rigida</tp:taxon-name-part></tp:taxon-name></italic> Agardh in the Palude Della Rosa, Lagoon of Venice</article-title><source>Estuarine, Coastal and Shelf Science</source><volume>41</volume><fpage>181</fpage><lpage>194</lpage><pub-id pub-id-type="doi">10.1006/ecss.1995.0060</pub-id></element-citation></ref><ref id="B1626581"><element-citation xmlns:xlink="http://www.w3.org/1999/xlink" publication-type="article" xlink:type="simple"><person-group person-group-type="author"><name name-style="western"><surname>Blome</surname><given-names>D.</given-names></name></person-group><year>1996</year><article-title>An inventory of the free-living marine nematodes of the East Frisian Wadden Sea Including the Estuaries of the Rivers Ems, Jade, and Weser</article-title><source>Senckenbergiana Maritima</source><volume>26</volume><fpage>107</fpage><lpage>115</lpage></element-citation></ref><ref id="B1627929"><element-citation xmlns:xlink="http://www.w3.org/1999/xlink" publication-type="article" xlink:type="simple"><person-group person-group-type="author"><name name-style="western"><surname>Gee</surname><given-names>J. M.</given-names></name><name name-style="western"><surname>Somerfield</surname><given-names>P. J.</given-names></name></person-group><year>1997</year><article-title>Do mangrove diversity and leaf litter decay promote meiofaunal diversity?</article-title><source>Journal of Experimental Marine Biology and Ecology</source><volume>218</volume><fpage>13</fpage><lpage>33</lpage><pub-id pub-id-type="doi">10.1016/S0022-0981(97)00065-8</pub-id></element-citation></ref><ref id="B1626553"><element-citation xmlns:xlink="http://www.w3.org/1999/xlink" publication-type="article" xlink:type="simple"><person-group person-group-type="author"><name name-style="western"><surname>Blaxter</surname><given-names>M. L.</given-names></name><name name-style="western"><surname>de Ley</surname><given-names>P.</given-names></name><name name-style="western"><surname>Garey</surname><given-names>J. R.</given-names></name><name name-style="western"><surname>Liu</surname><given-names>L. X.</given-names></name><name name-style="western"><surname>Scheldeman</surname><given-names>P.</given-names></name><name name-style="western"><surname>Vierstraete</surname><given-names>A.</given-names></name><name name-style="western"><surname>Vanfleteren</surname><given-names>J. R.</given-names></name><name name-style="western"><surname>Mackey</surname><given-names>L. Y.</given-names></name><name name-style="western"><surname>Dorris</surname><given-names>M.</given-names></name><name name-style="western"><surname>Frisse</surname><given-names>L. M.</given-names></name><name name-style="western"><surname>Vida</surname><given-names>J. T.</given-names></name><name name-style="western"><surname>Thomas</surname><given-names>W. K.</given-names></name></person-group><year>1998</year><article-title>A molecular evolutionary framework for the phylum <tp:taxon-name><tp:taxon-name-part taxon-name-part-type="phylum">Nematoda</tp:taxon-name-part></tp:taxon-name></article-title><source>Nature</source><volume>392</volume><fpage>72</fpage><lpage>75</lpage><pub-id pub-id-type="doi">10.1038/32160</pub-id></element-citation></ref><ref id="B1630026"><element-citation xmlns:xlink="http://www.w3.org/1999/xlink" publication-type="article" xlink:type="simple"><person-group person-group-type="author"><name name-style="western"><surname>Pallo</surname><given-names>P.</given-names></name><name name-style="western"><surname>Widbom</surname><given-names>B.</given-names></name><name name-style="western"><surname>Ólafsson</surname><given-names>E.</given-names></name></person-group><year>1998</year><article-title>A quantitative survey of the benthic meiofauna in the Gulf of Riga (Eastern Baltic Sea), with special reference to the structure of nematode assemblages</article-title><source>Ophelia</source><volume>49</volume><fpage>117</fpage><lpage>139</lpage><pub-id pub-id-type="doi">10.1080/00785326.1998.10409377</pub-id></element-citation></ref><ref id="B1631226"><element-citation xmlns:xlink="http://www.w3.org/1999/xlink" publication-type="article" xlink:type="simple"><person-group person-group-type="author"><name name-style="western"><surname>Somerfield</surname><given-names>P. J.</given-names></name><name name-style="western"><surname>Gee</surname><given-names>J. M.</given-names></name><name name-style="western"><surname>Aryuthaka</surname><given-names>C.</given-names></name></person-group><year>1998</year><article-title>Meiofaunal communities in a Malaysian mangrove forest</article-title><volume>78</volume><fpage>717</fpage><lpage>732</lpage><pub-id pub-id-type="doi">10.1017/s0025315400044738</pub-id></element-citation></ref><ref id="B1628209"><element-citation xmlns:xlink="http://www.w3.org/1999/xlink" publication-type="article" xlink:type="simple"><person-group person-group-type="author"><name name-style="western"><surname>Gyedu-Ababio</surname><given-names>T. K.</given-names></name><name name-style="western"><surname>Furstenberg</surname><given-names>J. P.</given-names></name><name name-style="western"><surname>Baird</surname><given-names>D.</given-names></name><name name-style="western"><surname>Vanreusel</surname><given-names>A.</given-names></name></person-group><year>1999</year><article-title>Nematodes as indicators of pollution: a case study from the Swartkops River system, South Africa</article-title><source>Hydrobiologia</source><volume>397</volume><fpage>155</fpage><lpage>169</lpage><pub-id pub-id-type="doi">10.1023/A:1003617825985</pub-id></element-citation></ref><ref id="B1629764"><element-citation xmlns:xlink="http://www.w3.org/1999/xlink" publication-type="article" xlink:type="simple"><person-group person-group-type="author"><name name-style="western"><surname>Moens</surname><given-names>T.</given-names></name><name name-style="western"><surname>van Gansbeke</surname><given-names>D.</given-names></name><name name-style="western"><surname>Vincx</surname><given-names>M.</given-names></name></person-group><year>1999</year><article-title>Linking estuarine nematodes to their suspected food. A case study from the Westerschelde estuary (South-west Netherlands)</article-title><source>Journal of the Marine Biological Association of the United Kingdom</source><volume>79</volume><fpage>1017</fpage><lpage>1027</lpage><pub-id pub-id-type="doi">10.1017/S0025315499001253</pub-id></element-citation></ref><ref id="B1629774"><element-citation xmlns:xlink="http://www.w3.org/1999/xlink" publication-type="article" xlink:type="simple"><person-group person-group-type="author"><name name-style="western"><surname>Moens</surname><given-names>T.</given-names></name><name name-style="western"><surname>Verbeeck</surname><given-names>L.</given-names></name><name name-style="western"><surname>Vincx</surname><given-names>M.</given-names></name></person-group><year>1999</year><article-title>Feeding biology of a predatory and a facultatively predatory nematode (<italic><tp:taxon-name><tp:taxon-name-part taxon-name-part-type="genus">Enoploides</tp:taxon-name-part> <tp:taxon-name-part taxon-name-part-type="species">longispiculosus</tp:taxon-name-part></tp:taxon-name></italic> and <italic><tp:taxon-name><tp:taxon-name-part taxon-name-part-type="genus">Adoncholaimus</tp:taxon-name-part> <tp:taxon-name-part taxon-name-part-type="species">fuscus</tp:taxon-name-part></tp:taxon-name></italic>)</article-title><source>Marine Biology</source><volume>134</volume><fpage>585</fpage><lpage>593</lpage><pub-id pub-id-type="doi">10.1007/s002270050573</pub-id></element-citation></ref><ref id="B1625652"><element-citation xmlns:xlink="http://www.w3.org/1999/xlink" publication-type="article" xlink:type="simple"><person-group person-group-type="author"><name name-style="western"><surname>Aarnio</surname><given-names>K.</given-names></name></person-group><year>2000</year><article-title>Experimental evidence of predation by juvenile flounder, <italic><tp:taxon-name><tp:taxon-name-part taxon-name-part-type="genus">Platichthys</tp:taxon-name-part> <tp:taxon-name-part taxon-name-part-type="species">flesus</tp:taxon-name-part></tp:taxon-name></italic>, on a shallow water meiobenthic community.</article-title><source>Journal of Experimental Marine Biology and Ecology.</source><volume>246</volume><fpage>125</fpage><lpage>138</lpage><pub-id pub-id-type="doi">10.1016/s0022-0981(99)00175-6</pub-id></element-citation></ref><ref id="B1629716"><element-citation xmlns:xlink="http://www.w3.org/1999/xlink" publication-type="article" xlink:type="simple"><person-group person-group-type="author"><name name-style="western"><surname>Moens</surname><given-names>T.</given-names></name><name name-style="western"><surname>Herman</surname><given-names>P.</given-names></name><name name-style="western"><surname>Verbeeck</surname><given-names>L.</given-names></name><name name-style="western"><surname>Steyaert</surname><given-names>M.</given-names></name><name name-style="western"><surname>Vincx</surname><given-names>M.</given-names></name></person-group><year>2000</year><article-title>Predation rates and prey selectivity in two predacious estuarine nematode species</article-title><source>Marine Ecology Progress Series</source><volume>205</volume><fpage>185</fpage><lpage>193</lpage><pub-id pub-id-type="doi">10.3354/meps205185</pub-id></element-citation></ref><ref id="B1631767"><element-citation xmlns:xlink="http://www.w3.org/1999/xlink" publication-type="chapter" xlink:type="simple"><person-group person-group-type="author"><name name-style="western"><surname>Warwick</surname><given-names>R. M.</given-names></name><name name-style="western"><surname>Villano</surname><given-names>N.</given-names></name></person-group><year>2000</year><chapter-title>The meiobenthic component of the Palude della Rosa, Lagoon of Venice.</chapter-title><person-group person-group-type="editor"><name name-style="western"><surname>Lasserre</surname><given-names>P.</given-names></name><name name-style="western"><surname>Marzollo</surname><given-names>A.</given-names></name></person-group><source>The Venice Lagoon Ecosystem. Inputs and Interactions Between Land and Sea.</source><publisher-name>UNESCO</publisher-name><publisher-loc>Paris</publisher-loc><size units="page">227-247</size></element-citation></ref><ref id="B1626517"><element-citation xmlns:xlink="http://www.w3.org/1999/xlink" publication-type="chapter" xlink:type="simple"><person-group person-group-type="author"><name name-style="western"><surname>Blaxter</surname><given-names>M. L.</given-names></name></person-group><year>2001</year><chapter-title>Molecular analysis of nematode evolution</chapter-title><person-group person-group-type="editor"><name name-style="western"><surname>Kennedy</surname><given-names>M. W.</given-names></name><name name-style="western"><surname>Harnett</surname><given-names>W.</given-names></name></person-group><source>Parasitic Nematodes. Molecular Biology, Biochemistry, and Immunology</source><publisher-name>CABI</publisher-name><publisher-loc>Oxon &amp; New York</publisher-loc><size units="page">1-24</size><pub-id pub-id-type="doi">10.1079/9780851994239.0001</pub-id></element-citation></ref><ref id="B1627804"><element-citation xmlns:xlink="http://www.w3.org/1999/xlink" publication-type="article" xlink:type="simple"><person-group person-group-type="author"><name name-style="western"><surname>Gagarin</surname><given-names>V. G.</given-names></name></person-group><year>2001</year><article-title>Review of free-living nematode fauna from fresh waters of the Russian Arctic and Subarctic</article-title><source>Biologiya Vnutrennikh Vod</source><volume>2001</volume><issue>2</issue><fpage>32</fpage><lpage>37</lpage><comment content-type="language">Russian</comment></element-citation></ref><ref id="B1628083"><element-citation xmlns:xlink="http://www.w3.org/1999/xlink" publication-type="article" xlink:type="simple"><person-group person-group-type="author"><name name-style="western"><surname>Gheskière</surname><given-names>T.</given-names></name><name name-style="western"><surname>Hoste</surname><given-names>E.</given-names></name><name name-style="western"><surname>Kotwicki</surname><given-names>L.</given-names></name><name name-style="western"><surname>Degraer</surname><given-names>S.</given-names></name><name name-style="western"><surname>Vanaverbeke</surname><given-names>J.</given-names></name><name name-style="western"><surname>Vincx</surname><given-names>M.</given-names></name></person-group><year>2002</year><article-title>The sandy beach meiofauna and free-living nematodes from De Panne (Belgium)</article-title><source>Bulletin de l'Institut Royal Sciences Naturelles de Belgique. Supplement</source><volume>72</volume><fpage>43</fpage><lpage>49</lpage></element-citation></ref><ref id="B1628189"><element-citation xmlns:xlink="http://www.w3.org/1999/xlink" publication-type="article" xlink:type="simple"><person-group person-group-type="author"><name name-style="western"><surname>Gwyther</surname><given-names>J.</given-names></name><name name-style="western"><surname>Fairweather</surname><given-names>P. G.</given-names></name></person-group><year>2002</year><article-title>Colonisation by epibionts and meiofauna of real and mimic pneumatophores in a cool temperate mangrove habitat</article-title><source>Marine Ecology Progress Series</source><volume>229</volume><fpage>137</fpage><lpage>149</lpage><pub-id pub-id-type="doi">10.3354/meps229137</pub-id></element-citation></ref><ref id="B1631858"><element-citation xmlns:xlink="http://www.w3.org/1999/xlink" publication-type="article" xlink:type="simple"><person-group person-group-type="author"><name name-style="western"><surname>Wu</surname><given-names>J.</given-names></name><name name-style="western"><surname>Fu</surname><given-names>C.</given-names></name><name name-style="western"><surname>Chen</surname><given-names>S.</given-names></name><name name-style="western"><surname>Chen</surname><given-names>J.</given-names></name></person-group><year>2002</year><article-title>Soil faunal response to land use: effect of estuarine tideland reclamation on nematode communities</article-title><source>Applied Soil Ecology</source><volume>21</volume><fpage>131</fpage><lpage>147</lpage><pub-id pub-id-type="doi">10.1016/s0929-1393(02)00065-3</pub-id></element-citation></ref><ref id="B1628179"><element-citation xmlns:xlink="http://www.w3.org/1999/xlink" publication-type="article" xlink:type="simple"><person-group person-group-type="author"><name name-style="western"><surname>Gwyther</surname><given-names>J.</given-names></name></person-group><year>2003</year><article-title>Nematode assemblages from <italic><tp:taxon-name><tp:taxon-name-part taxon-name-part-type="genus">Avicennia</tp:taxon-name-part> <tp:taxon-name-part taxon-name-part-type="species">marina</tp:taxon-name-part></tp:taxon-name></italic> leaf litter in a temperate mangrove forest in south-eastern Australia</article-title><source>Marine Biology</source><volume>142</volume><fpage>289</fpage><lpage>297</lpage></element-citation></ref><ref id="B1631490"><element-citation xmlns:xlink="http://www.w3.org/1999/xlink" publication-type="article" xlink:type="simple"><person-group person-group-type="author"><name name-style="western"><surname>Ullberg</surname><given-names>J.</given-names></name><name name-style="western"><surname>Ólafsson</surname><given-names>E.</given-names></name></person-group><year>2003</year><article-title>Effects of biological disturbance by <italic><tp:taxon-name><tp:taxon-name-part taxon-name-part-type="genus">Monoporeia</tp:taxon-name-part> <tp:taxon-name-part taxon-name-part-type="species">affinis</tp:taxon-name-part></tp:taxon-name></italic> (<tp:taxon-name><tp:taxon-name-part taxon-name-part-type="order">Amphipoda</tp:taxon-name-part></tp:taxon-name>) on small-scale migration of marine nematodes in low-energy soft sediments</article-title><source>Marine Biology</source><volume>143</volume><fpage>867</fpage><lpage>874</lpage><pub-id pub-id-type="doi">10.1007/s00227-003-1139-z</pub-id></element-citation></ref><ref id="B1631514"><element-citation xmlns:xlink="http://www.w3.org/1999/xlink" publication-type="article" xlink:type="simple"><person-group person-group-type="author"><name name-style="western"><surname>Ullberg</surname><given-names>J.</given-names></name><name name-style="western"><surname>Ólafsson</surname><given-names>E.</given-names></name></person-group><year>2003</year><article-title>Free-livig marine nematodes actively choose habitat when descending from the water column</article-title><source>Marine Ecology Progress Series</source><volume>260</volume><fpage>141</fpage><lpage>149</lpage><pub-id pub-id-type="doi">10.3354/meps260141</pub-id></element-citation></ref><ref id="B1626845"><element-citation xmlns:xlink="http://www.w3.org/1999/xlink" publication-type="article" xlink:type="simple"><person-group person-group-type="author"><name name-style="western"><surname>Clarke</surname><given-names>J. R.</given-names></name><name name-style="western"><surname>Anderson</surname><given-names>T. J.C.</given-names></name><name name-style="western"><surname>Bandi</surname><given-names>C.</given-names></name></person-group><year>2004</year><article-title>Sexual transmission of a nematode parasite of wood mice (<italic><tp:taxon-name><tp:taxon-name-part taxon-name-part-type="genus">Apodemus</tp:taxon-name-part> <tp:taxon-name-part taxon-name-part-type="species">sylvaticus</tp:taxon-name-part></tp:taxon-name></italic>)?</article-title><source>Parasitology</source><volume>128</volume><fpage>561</fpage><lpage>568</lpage></element-citation></ref><ref id="B1627846"><element-citation xmlns:xlink="http://www.w3.org/1999/xlink" publication-type="article" xlink:type="simple"><person-group person-group-type="author"><name name-style="western"><surname>Gagarin</surname><given-names>V. G.</given-names></name><name name-style="western"><surname>Nguyen</surname><given-names>V. T.</given-names></name></person-group><year>2005</year><article-title>Free-living nematodes from some fresh water bodies of northern Vietnam</article-title><source>Biologiya Vnutrennikh Vod</source><volume>2005</volume><issue>1</issue><fpage>18</fpage><lpage>23</lpage><comment content-type="language">Russian</comment></element-citation></ref><ref id="B1629860"><element-citation xmlns:xlink="http://www.w3.org/1999/xlink" publication-type="article" xlink:type="simple"><person-group person-group-type="author"><name name-style="western"><surname>Mullin</surname><given-names>P. G.</given-names></name><name name-style="western"><surname>Harris</surname><given-names>T. S.</given-names></name><name name-style="western"><surname>Powers</surname><given-names>T. O.</given-names></name></person-group><year>2005</year><article-title>Phylogenetic relationships of <tp:taxon-name><tp:taxon-name-part taxon-name-part-type="suborder">Nygolaimina</tp:taxon-name-part></tp:taxon-name> and <tp:taxon-name><tp:taxon-name-part taxon-name-part-type="suborder">Dorylaimina</tp:taxon-name-part></tp:taxon-name> (<tp:taxon-name><tp:taxon-name-part taxon-name-part-type="phylum">Nematoda</tp:taxon-name-part></tp:taxon-name>: <tp:taxon-name><tp:taxon-name-part taxon-name-part-type="order">Dorylaimida</tp:taxon-name-part></tp:taxon-name>) inferred from small subunit ribosomal DNA sequences</article-title><source>Nematology</source><volume>7</volume><fpage>59</fpage><lpage>79</lpage><pub-id pub-id-type="doi">10.1163/1568541054192199</pub-id></element-citation></ref><ref id="B1630140"><element-citation xmlns:xlink="http://www.w3.org/1999/xlink" publication-type="article" xlink:type="simple"><person-group person-group-type="author"><name name-style="western"><surname>Pavlyuk</surname><given-names>O. N.</given-names></name><name name-style="western"><surname>Trebukhova</surname><given-names>J. A.</given-names></name></person-group><year>2005</year><article-title>Composition and distribution of meiobenthos in Amursky Bay (Peter the Great bay, the East Sea)</article-title><source>Ocean Science Journal</source><volume>40</volume><issue>3</issue><fpage>10</fpage><lpage>16</lpage><pub-id pub-id-type="doi">10.1007/BF03022606</pub-id></element-citation></ref><ref id="B1631868"><element-citation xmlns:xlink="http://www.w3.org/1999/xlink" publication-type="article" xlink:type="simple"><person-group person-group-type="author"><name name-style="western"><surname>Wu</surname><given-names>J.</given-names></name><name name-style="western"><surname>Fu</surname><given-names>C.</given-names></name><name name-style="western"><surname>Lu</surname><given-names>F.</given-names></name><name name-style="western"><surname>Chen</surname><given-names>J.</given-names></name></person-group><year>2005</year><article-title>Changes in free-living nematode community structure in relation to progressive land reclamation at an intertidal marsh</article-title><source>Applied Soil Ecology</source><volume>29</volume><fpage>47</fpage><lpage>58</lpage><pub-id pub-id-type="doi">10.1016/j.apsoil.2004.09.003</pub-id></element-citation></ref><ref id="B1630150"><element-citation xmlns:xlink="http://www.w3.org/1999/xlink" publication-type="article" xlink:type="simple"><person-group person-group-type="author"><name name-style="western"><surname>Pavlyuk</surname><given-names>O. N.</given-names></name><name name-style="western"><surname>Trebukhova</surname><given-names>Y. A.</given-names></name></person-group><year>2006</year><article-title>Meiobenthos in Nha Trang Bay of the South China Sea (Vietnam)</article-title><source>Ocean Science Journal</source><volume>41</volume><issue>3</issue><fpage>139</fpage><lpage>148</lpage><pub-id pub-id-type="doi">10.1007/BF03022419</pub-id></element-citation></ref><ref id="B1631534"><element-citation xmlns:xlink="http://www.w3.org/1999/xlink" publication-type="article" xlink:type="simple"><person-group person-group-type="author"><name name-style="western"><surname>Urban-Malinga</surname><given-names>B.</given-names></name><name name-style="western"><surname>Hedtkamp</surname><given-names>S. I.C.</given-names></name><name name-style="western"><surname>van Beusekom</surname><given-names>J. E.E.</given-names></name><name name-style="western"><surname>Wiktor</surname><given-names>J.</given-names></name><name name-style="western"><surname>Węsławski</surname><given-names>J. M.</given-names></name></person-group><year>2006</year><article-title>Comparison of nematode communities in Baltic and North Sea sublittoral, permeable sands. Diversity and environmental control</article-title><source>Estuarine, Coastal and Shelf Science</source><volume>70</volume><fpage>224</fpage><lpage>238</lpage><pub-id pub-id-type="doi">10.1016/j.ecss.2006.06.020</pub-id></element-citation></ref><ref id="B1631584"><element-citation xmlns:xlink="http://www.w3.org/1999/xlink" publication-type="book" xlink:type="simple"><person-group person-group-type="author"><name name-style="western"><surname>van Straalen</surname><given-names>N. M.</given-names></name><name name-style="western"><surname>Roelofs</surname><given-names>D.</given-names></name></person-group><year>2006</year><source>An Introduction to Ecological Genomics</source><publisher-name>Oxford University Press</publisher-name><publisher-loc>Oxford &amp; New York</publisher-loc><size units="page">307</size></element-citation></ref><ref id="B1626785"><element-citation xmlns:xlink="http://www.w3.org/1999/xlink" publication-type="article" xlink:type="simple"><person-group person-group-type="author"><name name-style="western"><surname>Chen</surname><given-names>H.</given-names></name><name name-style="western"><surname>Li</surname><given-names>B.</given-names></name><name name-style="western"><surname>Hu</surname><given-names>J.</given-names></name><name name-style="western"><surname>Chen</surname><given-names>J.</given-names></name><name name-style="western"><surname>Wu</surname><given-names>J.</given-names></name></person-group><year>2007</year><article-title>Effects of <italic><tp:taxon-name><tp:taxon-name-part taxon-name-part-type="genus">Spartina</tp:taxon-name-part> <tp:taxon-name-part taxon-name-part-type="species">alterniflora</tp:taxon-name-part></tp:taxon-name></italic> invasion on benthic nematode communities in the Yangtze Estuary</article-title><source>Marine Ecology Progress Series</source><volume>336</volume><fpage>99</fpage><lpage>110</lpage><pub-id pub-id-type="doi">10.3354/meps336099</pub-id></element-citation></ref><ref id="B1630088"><element-citation xmlns:xlink="http://www.w3.org/1999/xlink" publication-type="article" xlink:type="simple"><person-group person-group-type="author"><name name-style="western"><surname>Pavithran</surname><given-names>S.</given-names></name><name name-style="western"><surname>Ingole</surname><given-names>B.</given-names></name><name name-style="western"><surname>Nanajkar</surname><given-names>M.</given-names></name><name name-style="western"><surname>Nath</surname><given-names>B. N.</given-names></name></person-group><year>2007</year><article-title>Macrofaunal diversity in the Central Indian Ocean Basin</article-title><source>Biodiversity</source><volume>8</volume><issue>3</issue><fpage>11</fpage><lpage>16</lpage><pub-id pub-id-type="doi">10.1080/14888386.2007.9712824</pub-id></element-citation></ref><ref id="B1630242"><element-citation xmlns:xlink="http://www.w3.org/1999/xlink" publication-type="article" xlink:type="simple"><person-group person-group-type="author"><name name-style="western"><surname>Pavlyuk</surname><given-names>O. N.</given-names></name><name name-style="western"><surname>Trebukhova</surname><given-names>Y. A.</given-names></name><name name-style="western"><surname>Belogurova</surname><given-names>L. S.</given-names></name></person-group><year>2007</year><article-title>Effect of the Razdolnaya River on the structure of free-living nematode community in Amursky Bay (Sea of Japan)</article-title><source>Biologiya Morya</source><volume>33</volume><fpage>253</fpage><lpage>261</lpage><comment content-type="language">Russian</comment></element-citation></ref><ref id="B1630232"><element-citation xmlns:xlink="http://www.w3.org/1999/xlink" publication-type="article" xlink:type="simple"><person-group person-group-type="author"><name name-style="western"><surname>Pavlyuk</surname><given-names>O. N.</given-names></name><name name-style="western"><surname>Trebukhova</surname><given-names>Y. A.</given-names></name><name name-style="western"><surname>Belogurova</surname><given-names>L. S.</given-names></name></person-group><year>2007</year><article-title>Effect of the Razdol'naya River on structure of the free-living nematode community of the Amursky Bay, Sea of Japan</article-title><source>Russian Journal of Marine Biology</source><volume>33</volume><fpage>213</fpage><lpage>221</lpage><pub-id pub-id-type="doi">10.1134/S1063074007040025</pub-id></element-citation></ref><ref id="B1630630"><element-citation xmlns:xlink="http://www.w3.org/1999/xlink" publication-type="article" xlink:type="simple"><person-group person-group-type="author"><name name-style="western"><surname>Schratzberger</surname><given-names>M.</given-names></name><name name-style="western"><surname>Warr</surname><given-names>K.</given-names></name><name name-style="western"><surname>Rogers</surname><given-names>S. I.</given-names></name></person-group><year>2007</year><article-title>Functional diversity of nematode communities in the southwestern North Sea</article-title><source>Marine Environmental Research</source><volume>63</volume><fpage>368</fpage><lpage>389</lpage><pub-id pub-id-type="doi">10.1016/j.marenvres.2006.10.006</pub-id></element-citation></ref><ref id="B1631059"><element-citation xmlns:xlink="http://www.w3.org/1999/xlink" publication-type="article" xlink:type="simple"><person-group person-group-type="author"><name name-style="western"><surname>Shen</surname><given-names>X.</given-names></name><name name-style="western"><surname>Yang</surname><given-names>G.</given-names></name><name name-style="western"><surname>Liu</surname><given-names>Y.</given-names></name></person-group><year>2007</year><article-title>Nematode diversity of Qingdao coast inferred from the 18S ribosomal RNA gene sequence analysis. Journal of Ocean University of China</article-title><source>Oceanic and Coastal Sea Research</source><volume>6</volume><fpage>132</fpage><lpage>136</lpage><pub-id pub-id-type="doi">10.1007/s11802-007-0132-4</pub-id></element-citation></ref><ref id="B1631395"><element-citation xmlns:xlink="http://www.w3.org/1999/xlink" publication-type="article" xlink:type="simple"><person-group person-group-type="author"><name name-style="western"><surname>Timm</surname><given-names>T.</given-names></name><name name-style="western"><surname>Kumari</surname><given-names>M.</given-names></name><name name-style="western"><surname>Kübar</surname><given-names>K.</given-names></name><name name-style="western"><surname>Sohar</surname><given-names>K.</given-names></name><name name-style="western"><surname>Traunspurger</surname><given-names>W.</given-names></name></person-group><year>2007</year><article-title>Meiobenthos of some Estonian coastal lakes</article-title><source>Proceedings of the Estonian Academy of Sciences. Biology and Ecology</source><volume>56</volume><fpage>179</fpage><lpage>195</lpage></element-citation></ref><ref id="B1631426"><element-citation xmlns:xlink="http://www.w3.org/1999/xlink" publication-type="article" xlink:type="simple"><person-group person-group-type="author"><name name-style="western"><surname>Torres-Pratis</surname><given-names>H.</given-names></name><name name-style="western"><surname>Schizas</surname><given-names>N. V.</given-names></name></person-group><year>2007</year><article-title>Meiofaunal colonization of decaying leaves of the red mangrove <italic><tp:taxon-name><tp:taxon-name-part taxon-name-part-type="genus">Rhizophora</tp:taxon-name-part> <tp:taxon-name-part taxon-name-part-type="species">mangle</tp:taxon-name-part></tp:taxon-name></italic>, in southwestern Puerto Rico</article-title><source>Caribbean Journal of Science</source><volume>43</volume><fpage>127</fpage><lpage>137</lpage><pub-id pub-id-type="doi">10.18475/cjos.v43i1.a12</pub-id></element-citation></ref><ref id="B1630329"><element-citation xmlns:xlink="http://www.w3.org/1999/xlink" publication-type="article" xlink:type="simple"><person-group person-group-type="author"><name name-style="western"><surname>Quang</surname><given-names>N. X.</given-names></name><name name-style="western"><surname>Vanreusel</surname><given-names>A.</given-names></name><name name-style="western"><surname>Nguyen</surname><given-names>V. T.</given-names></name><name name-style="western"><surname>Smol</surname><given-names>N.</given-names></name></person-group><year>2007</year><article-title>Biodiversity of meiofauna in the intertidal Khe Nhan mudflat, Can Gio mangrove forest, Vietnam with special emphasis on free living nematodes</article-title><source>Ocean Science Journal</source><volume>42</volume><fpage>135</fpage><lpage>152</lpage><pub-id pub-id-type="doi">10.1007/BF03020918</pub-id></element-citation></ref><ref id="B1627341"><element-citation xmlns:xlink="http://www.w3.org/1999/xlink" publication-type="article" xlink:type="simple"><person-group person-group-type="author"><name name-style="western"><surname>de Leonardis</surname><given-names>C.</given-names></name><name name-style="western"><surname>Sandulli</surname><given-names>R.</given-names></name><name name-style="western"><surname>Vanaberbeke</surname><given-names>J.</given-names></name><name name-style="western"><surname>Vincx</surname><given-names>M.</given-names></name><name name-style="western"><surname>de Zio</surname><given-names>S.</given-names></name></person-group><year>2008</year><article-title>Meiofauna and nematode diversity in some Mediterranean subtidal areas of the Adriatic and Ionian Sea</article-title><source>Scientia Marina</source><volume>72</volume><fpage>5</fpage><lpage>13</lpage></element-citation></ref><ref id="B1633617"><element-citation xmlns:xlink="http://www.w3.org/1999/xlink" publication-type="book" xlink:type="simple"><person-group person-group-type="author"><name name-style="western"><surname>Hose</surname><given-names>K.</given-names></name><name name-style="western"><surname>Mitchell</surname><given-names>B.</given-names></name><name name-style="western"><surname>Gwyther</surname><given-names>J.</given-names></name></person-group><year>2008</year><source>Investigation and Reporting of Past and Present Ecological Characteristics of Seven Saline Lakes in the Corangamite Catchment Management Area</source><publisher-name>Deakin University</publisher-name><publisher-loc>Geelong</publisher-loc><size units="page">108</size></element-citation></ref><ref id="B1628895"><element-citation xmlns:xlink="http://www.w3.org/1999/xlink" publication-type="chapter" xlink:type="simple"><person-group person-group-type="author"><name name-style="western"><surname>Ivanova</surname><given-names>M. B.</given-names></name><name name-style="western"><surname>Belogulova</surname><given-names>L. S.</given-names></name><name name-style="western"><surname>Tsutpalo</surname><given-names>A. P.</given-names></name></person-group><year>2008</year><chapter-title>The composition and distribution of intertidal biota in the estuarine zone of Amursky Bay (Peter the Great Bay, Sea of Japan).</chapter-title><person-group person-group-type="editor"><name name-style="western"><surname>Lutaenko</surname><given-names>K. A.</given-names></name><name name-style="western"><surname>Vaschenko</surname><given-names>M. A.</given-names></name></person-group><source>Ecological Studies and the State of the Ecosystem of Amursky Bay and the Estuarine Zone of the Razdolnaya River (Sea of Japan). Volume 1</source><publisher-name>Dalnauka</publisher-name><publisher-loc>Vladivostok</publisher-loc><size units="page">92-142</size></element-citation></ref><ref id="B1630208"><element-citation xmlns:xlink="http://www.w3.org/1999/xlink" publication-type="chapter" xlink:type="simple"><person-group person-group-type="author"><name name-style="western"><surname>Pavlyuk</surname><given-names>O. N.</given-names></name><name name-style="western"><surname>Trebukhova</surname><given-names>Y. A.</given-names></name></person-group><year>2008</year><chapter-title>The Raxdolnaya River impact on the composition of meiobenthos in the northern part of Amursky Bay (Peter the Great Bay, Sea of Japan).</chapter-title><person-group person-group-type="editor"><name name-style="western"><surname>Lutaenko</surname><given-names>K. A.</given-names></name><name name-style="western"><surname>Vaschenko</surname><given-names>M. A.</given-names></name></person-group><source>Ecological Studies and the State of the Ecosystem of Amursky Bay and the Estuarine Zone of the Razdolnaya River (Sea of Japan). Volume 1.</source><publisher-name>Dalnauka</publisher-name><publisher-loc>Vladivostok</publisher-loc><size units="page">143-155</size></element-citation></ref><ref id="B1626835"><element-citation xmlns:xlink="http://www.w3.org/1999/xlink" publication-type="article" xlink:type="simple"><person-group person-group-type="author"><name name-style="western"><surname>Chu</surname><given-names>K. H.</given-names></name><name name-style="western"><surname>Xu</surname><given-names>M.</given-names></name><name name-style="western"><surname>Li</surname><given-names>C. P.</given-names></name></person-group><year>2009</year><article-title>Rapid DNA barcoding analysis of large datasets using the composition vector method</article-title><source>BMC Bioinformatics. 10. Supplement</source><volume>14</volume><issue>8</issue><fpage>1</fpage><lpage>9</lpage></element-citation></ref><ref id="B1630098"><element-citation xmlns:xlink="http://www.w3.org/1999/xlink" publication-type="article" xlink:type="simple"><person-group person-group-type="author"><name name-style="western"><surname>Pavithran</surname><given-names>S.</given-names></name><name name-style="western"><surname>Ingole</surname><given-names>B. S.</given-names></name><name name-style="western"><surname>Nanajkar</surname><given-names>M.</given-names></name><name name-style="western"><surname>Raghukumar</surname><given-names>C.</given-names></name><name name-style="western"><surname>Nath</surname><given-names>B. N.</given-names></name><name name-style="western"><surname>Valsangkar</surname><given-names>A. B.</given-names></name></person-group><year>2009</year><article-title>Composition of macrobenthos from the Central Indian Ocean Basin</article-title><source>Journal of Earth System Science</source><volume>118</volume><fpage>689</fpage><lpage>700</lpage><pub-id pub-id-type="doi">10.1007/s12040-009-0051-4</pub-id></element-citation></ref><ref id="B1631555"><element-citation xmlns:xlink="http://www.w3.org/1999/xlink" publication-type="article" xlink:type="simple"><person-group person-group-type="author"><name name-style="western"><surname>van Megen</surname><given-names>H.</given-names></name><name name-style="western"><surname>van den Elsen</surname><given-names>S.</given-names></name><name name-style="western"><surname>Holterman</surname><given-names>M.</given-names></name><name name-style="western"><surname>Karssen</surname><given-names>G.</given-names></name><name name-style="western"><surname>Mooyman</surname><given-names>P.</given-names></name><name name-style="western"><surname>Bongers</surname><given-names>T.</given-names></name><name name-style="western"><surname>Holovachov</surname><given-names>O.</given-names></name><name name-style="western"><surname>Bakker</surname><given-names>J.</given-names></name><name name-style="western"><surname>Helder</surname><given-names>J.</given-names></name></person-group><year>2009</year><article-title>A phylogenetic tree of nematodes based on about 1200 full-length small subunit ribosomal DNA sequences</article-title><source>Nematology</source><volume>11</volume><fpage>927</fpage><lpage>950</lpage><pub-id pub-id-type="doi">10.1163/156854109x456862</pub-id></element-citation></ref><ref id="B1631838"><element-citation xmlns:xlink="http://www.w3.org/1999/xlink" publication-type="article" xlink:type="simple"><person-group person-group-type="author"><name name-style="western"><surname>Willems</surname><given-names>W. R.</given-names></name><name name-style="western"><surname>Curini-Galletti</surname><given-names>M.</given-names></name><name name-style="western"><surname>Ferrero</surname><given-names>T. J.</given-names></name><name name-style="western"><surname>Fontaneto</surname><given-names>D.</given-names></name><name name-style="western"><surname>Heiner</surname><given-names>I.</given-names></name><name name-style="western"><surname>Huys</surname><given-names>R.</given-names></name><name name-style="western"><surname>Ivanenko</surname><given-names>V. N.</given-names></name><name name-style="western"><surname>Kristensen</surname><given-names>R. M.</given-names></name><name name-style="western"><surname>Kånneby</surname><given-names>T.</given-names></name><name name-style="western"><surname>MacNaughton</surname><given-names>M. O.</given-names></name><name name-style="western"><surname>Martínez Arbizu</surname><given-names>P.</given-names></name><name name-style="western"><surname>Todaro</surname><given-names>M. A.</given-names></name><name name-style="western"><surname>Sterrer</surname><given-names>W.</given-names></name><name name-style="western"><surname>Jondelius</surname><given-names>U.</given-names></name></person-group><year>2009</year><article-title>Meiofauna of the Koster-area, results from a workshop at the Sven Lovén Centre for Marine Sciences (Tjärnö, Sweden)</article-title><source>Meiofauna Marina</source><volume>17</volume><fpage>1</fpage><lpage>34</lpage></element-citation></ref><ref id="B1626264"><element-citation xmlns:xlink="http://www.w3.org/1999/xlink" publication-type="chapter" xlink:type="simple"><person-group person-group-type="author"><name name-style="western"><surname>Belogurova</surname><given-names>L. S.</given-names></name></person-group><year>2010</year><chapter-title>[Free-living marine nematodes in the Peter the Great Gulf (Sea of Japan)]</chapter-title><person-group person-group-type="editor"><name name-style="western"><surname>Krulov</surname><given-names>A. V.</given-names></name><name name-style="western"><surname>Rivier</surname><given-names>I. K.</given-names></name><name name-style="western"><surname>Shcherbina</surname><given-names>G. H.</given-names></name></person-group><source>Ekologiya Vodnykh Bespozvonochnykh. [Ecology of Aquatic Invertebrates]</source><publisher-name>Printhouse</publisher-name><publisher-loc>Jaroslavl</publisher-loc><size units="page">38-40</size><comment content-type="language">Russian</comment></element-citation></ref><ref id="B1629870"><element-citation xmlns:xlink="http://www.w3.org/1999/xlink" publication-type="article" xlink:type="simple"><person-group person-group-type="author"><name name-style="western"><surname>Nanajkar</surname><given-names>M.</given-names></name><name name-style="western"><surname>Ingole</surname><given-names>B.</given-names></name></person-group><year>2010</year><article-title>Comparison of tropical nematode communities from the three harbours, west coast of India</article-title><source>Cahiers de Biologie Marine</source><volume>51</volume><fpage>9</fpage><lpage>18</lpage></element-citation></ref><ref id="B1630904"><element-citation xmlns:xlink="http://www.w3.org/1999/xlink" publication-type="article" xlink:type="simple"><person-group person-group-type="author"><name name-style="western"><surname>Semprucci</surname><given-names>F.</given-names></name><name name-style="western"><surname>Boi</surname><given-names>P.</given-names></name><name name-style="western"><surname>Manti</surname><given-names>A.</given-names></name><name name-style="western"><surname>Harriague</surname><given-names>A. C.</given-names></name><name name-style="western"><surname>Rocchi</surname><given-names>M.</given-names></name><name name-style="western"><surname>Colantoni</surname><given-names>P.</given-names></name><name name-style="western"><surname>Papa</surname><given-names>S.</given-names></name><name name-style="western"><surname>Balsamo</surname><given-names>M.</given-names></name></person-group><year>2010</year><article-title>Benthic communities along a littoral of the Central Adriatic Sea (Italy)</article-title><source>Helgoland Marine Research</source><volume>64</volume><fpage>101</fpage><lpage>115</lpage><pub-id pub-id-type="doi">10.1007/s10152-009-0171-x</pub-id></element-citation></ref><ref id="B1631617"><element-citation xmlns:xlink="http://www.w3.org/1999/xlink" publication-type="article" xlink:type="simple"><person-group person-group-type="author"><name name-style="western"><surname>Venekey</surname><given-names>V.</given-names></name><name name-style="western"><surname>Fonseca-Genevois</surname><given-names>V. G.</given-names></name><name name-style="western"><surname>Santos</surname><given-names>P. J.P.</given-names></name></person-group><year>2010</year><article-title>Biodiversity of free-living marine nematodes on the coast of Brazil: a review</article-title><source>Zootaxa</source><volume>2568</volume><fpage>39</fpage><lpage>66</lpage></element-citation></ref><ref id="B1628199"><element-citation xmlns:xlink="http://www.w3.org/1999/xlink" publication-type="article" xlink:type="simple"><person-group person-group-type="author"><name name-style="western"><surname>Gyedu-Ababio</surname><given-names>T. K.</given-names></name></person-group><year>2011</year><article-title>Pollution status of two river estuaries in the Eastern Cape, South Africa, based on benthic meiofauna analyses</article-title><source>Journal of Water Resource and Protection</source><volume>3</volume><fpage>473</fpage><lpage>486</lpage><pub-id pub-id-type="doi">10.4236/jwarp.2011.37057</pub-id></element-citation></ref><ref id="B1629901"><element-citation xmlns:xlink="http://www.w3.org/1999/xlink" publication-type="article" xlink:type="simple"><person-group person-group-type="author"><name name-style="western"><surname>Ngo</surname><given-names>T. L.</given-names></name><name name-style="western"><surname>Vo</surname><given-names>D. H.</given-names></name></person-group><year>2011</year><article-title>Investing elements of nematode communities in some typical habitats in Can Gio mongrove swamp, Ho Chi Minh City</article-title><source>Journal of Science, Ho Chi Minh City University of Teacher Training.</source><volume>30</volume><fpage>117</fpage><lpage>123</lpage><comment content-type="language">Vietnamese</comment></element-citation></ref><ref id="B1630222"><element-citation xmlns:xlink="http://www.w3.org/1999/xlink" publication-type="article" xlink:type="simple"><person-group person-group-type="author"><name name-style="western"><surname>Pavlyuk</surname><given-names>O. N.</given-names></name><name name-style="western"><surname>Trebukhova</surname><given-names>Y. A.</given-names></name></person-group><year>2011</year><article-title>Intertidal meiofauna of Jeju Island, Korea</article-title><source>Ocean Science Journal</source><volume>46</volume><issue>1</issue><fpage>1</fpage><lpage>11</lpage><pub-id pub-id-type="doi">10.1007/s12601-011-0001-3</pub-id></element-citation></ref><ref id="B1630289"><element-citation xmlns:xlink="http://www.w3.org/1999/xlink" publication-type="article" xlink:type="simple"><person-group person-group-type="author"><name name-style="western"><surname>Portnova</surname><given-names>D.</given-names></name><name name-style="western"><surname>Mokievsky</surname><given-names>V.</given-names></name><name name-style="western"><surname>Soltwedel</surname><given-names>T.</given-names></name></person-group><year>2011</year><article-title>Nematode species distribution patterns at the Håkon Mosby Mud Volcano (Norwegian Sea)</article-title><source>Marine Ecology</source><volume>32</volume><fpage>24</fpage><lpage>41</lpage><pub-id pub-id-type="doi">10.1111/j.1439-0485.2010.00403.x</pub-id></element-citation></ref><ref id="B1633552"><element-citation xmlns:xlink="http://www.w3.org/1999/xlink" publication-type="article" xlink:type="simple"><person-group person-group-type="author"><name name-style="western"><surname>Sawangarreruks</surname><given-names>S.</given-names></name><name name-style="western"><surname>Yaowasooth</surname><given-names>P.</given-names></name><name name-style="western"><surname>Poovachiranon</surname><given-names>S.</given-names></name></person-group><year>2011</year><article-title>Nematode diversity at Thachin River mouth, Samut Sakhon, Thailand</article-title><source>Publications of the Seto Marine Biological Laboratory</source><volume>41</volume><fpage>25</fpage><lpage>34</lpage></element-citation></ref><ref id="B1631480"><element-citation xmlns:xlink="http://www.w3.org/1999/xlink" publication-type="article" xlink:type="simple"><person-group person-group-type="author"><name name-style="western"><surname>Tsujino</surname><given-names>M.</given-names></name><name name-style="western"><surname>Uchida</surname><given-names>M.</given-names></name></person-group><year>2011</year><article-title>Effects of a macroalgal mat (<italic><tp:taxon-name><tp:taxon-name-part taxon-name-part-type="genus">Ulva</tp:taxon-name-part></tp:taxon-name></italic> spp.) on the epibenthic meiofauna of an intertidal sand flat in Hiroshima Bay, western Japan</article-title><source>Japanese Journal of Benthology</source><volume>65</volume><fpage>90</fpage><lpage>97</lpage><comment content-type="language">Japanese</comment><pub-id pub-id-type="doi">10.5179/benthos.65.90</pub-id></element-citation></ref><ref id="B1627746"><element-citation xmlns:xlink="http://www.w3.org/1999/xlink" publication-type="article" xlink:type="simple"><person-group person-group-type="author"><name name-style="western"><surname>Fonseca</surname><given-names>G.</given-names></name><name name-style="western"><surname>Fehlauer-Ale</surname><given-names>K. H.</given-names></name></person-group><year>2012</year><article-title>Three in one: fixing marine nematodes for ecological, molecular, and morphological studies</article-title><source>Limnology and Oceanography: Methods</source><volume>10</volume><fpage>516</fpage><lpage>523</lpage></element-citation></ref><ref id="B1629922"><element-citation xmlns:xlink="http://www.w3.org/1999/xlink" publication-type="article" xlink:type="simple"><person-group person-group-type="author"><name name-style="western"><surname>Nguyen</surname><given-names>V. S.</given-names></name><name name-style="western"><surname>Ngo</surname><given-names>X. Q.</given-names></name><name name-style="western"><surname>Vanreusel</surname><given-names>A.</given-names></name><name name-style="western"><surname>Smol</surname><given-names>N.</given-names></name></person-group><year>2012</year><article-title>The nematode community distribution in two estuaries of the Me Kong Delta: Cung Hau and Ham Luong, South Vietnam</article-title><source>Journal of Biology (Vietnam)</source><volume>34</volume><issue>3</issue><fpage>1</fpage><lpage>12</lpage></element-citation></ref><ref id="B1635980"><element-citation xmlns:xlink="http://www.w3.org/1999/xlink" publication-type="book" xlink:type="simple"><person-group person-group-type="author"><name name-style="western"><surname>van Straalen</surname><given-names>N. M.</given-names></name><name name-style="western"><surname>Roelofs</surname><given-names>D.</given-names></name></person-group><year>2012</year><source>An Introduction to Ecological Genomics. 2nd Edition</source><publisher-name>Oxford University Press</publisher-name><publisher-loc>Oxford &amp; New York</publisher-loc><size units="page">38-95</size></element-citation></ref><ref id="B1631942"><element-citation xmlns:xlink="http://www.w3.org/1999/xlink" publication-type="article" xlink:type="simple"><person-group person-group-type="author"><name name-style="western"><surname>Zeppilli</surname><given-names>D.</given-names></name><name name-style="western"><surname>Canals</surname><given-names>M.</given-names></name><name name-style="western"><surname>Danovaro</surname><given-names>R.</given-names></name></person-group><year>2012</year><article-title>Pockmarks enhance deep-sea benthic biodiversity: a case study in the western Mediterranean Sea</article-title><source>Diversity and Distributions</source><volume>18</volume><fpage>832</fpage><lpage>846</lpage><pub-id pub-id-type="doi">10.1111/j.1472-4642.2011.00859.x</pub-id></element-citation></ref><ref id="B1626278"><element-citation xmlns:xlink="http://www.w3.org/1999/xlink" publication-type="chapter" xlink:type="simple"><person-group person-group-type="author"><name name-style="western"><surname>Belogurova</surname><given-names>L. S.</given-names></name></person-group><year>2013</year><chapter-title>[Deep-sea meiobenthos in the Peter the great Bay area and analysis of communities free of nematodes]</chapter-title><person-group person-group-type="editor"><name name-style="western"><surname>Pridannikov</surname><given-names>M. V.</given-names></name><name name-style="western"><surname>Udalova</surname><given-names>Z. V.</given-names></name><name name-style="western"><surname>Butorina</surname><given-names>N. N.</given-names></name></person-group><source>Materialy 10 Mezhdunarodnogo Nematologicheskogo Simpoziuma. [Proceedings of the 10th International Nematology Symposium]</source><publisher-name>All Russian Research Institute of Biological Plant Protection</publisher-name><publisher-loc>Krasnodar</publisher-loc><size units="page">11-13</size><comment content-type="language">Russian</comment></element-citation></ref><ref id="B1626749"><element-citation xmlns:xlink="http://www.w3.org/1999/xlink" publication-type="article" xlink:type="simple"><person-group person-group-type="author"><name name-style="western"><surname>Carriço</surname><given-names>R.</given-names></name><name name-style="western"><surname>Zeppilli</surname><given-names>D.</given-names></name><name name-style="western"><surname>Quillien</surname><given-names>N.</given-names></name><name name-style="western"><surname>Grall</surname><given-names>J.</given-names></name></person-group><year>2013</year><article-title>Can meiofauna be a good biological indicator of the impacts of eutrophication caused by green macroalgal blooms?</article-title><source>An aod. Les cahiers naturalistes de l'Observatoire marin</source><volume>2</volume><fpage>9</fpage><lpage>16</lpage></element-citation></ref><ref id="B1628115"><element-citation xmlns:xlink="http://www.w3.org/1999/xlink" publication-type="article" xlink:type="simple"><person-group person-group-type="author"><name name-style="western"><surname>Gingold</surname><given-names>R.</given-names></name><name name-style="western"><surname>Moens</surname><given-names>T.</given-names></name><name name-style="western"><surname>Rocha-Olivares</surname><given-names>A.</given-names></name></person-group><year>2013</year><article-title>Assessing the response of nematode communities to climate change-driven warming: a microcosm experiment</article-title><source>PLoS ONE</source><volume>8</volume><issue>6</issue><fpage>1</fpage><lpage>13</lpage><pub-id pub-id-type="doi">10.1371/journal.pone.0066653</pub-id></element-citation></ref><ref id="B1629890"><element-citation xmlns:xlink="http://www.w3.org/1999/xlink" publication-type="article" xlink:type="simple"><person-group person-group-type="author"><name name-style="western"><surname>Ngo</surname><given-names>T. L.</given-names></name><name name-style="western"><surname>Ngo</surname><given-names>X. Q.</given-names></name></person-group><year>2013</year><article-title>The application of maturity index (MI) of the nematode in evaluating the seasonal water in stream Doi and the waste water channel for growing shrimps in Can Gio, Ho Chi Minh City</article-title><source>Journal of Science, Ho Chi Minh City University of Teacher Training</source><volume>51</volume><fpage>37</fpage><lpage>48</lpage><comment content-type="language">Vietnamese</comment></element-citation></ref><ref id="B1630266"><element-citation xmlns:xlink="http://www.w3.org/1999/xlink" publication-type="article" xlink:type="simple"><person-group person-group-type="author"><name name-style="western"><surname>Pinto</surname><given-names>T. K.</given-names></name><name name-style="western"><surname>Austen</surname><given-names>M. C.V.</given-names></name><name name-style="western"><surname>Warwick</surname><given-names>R. M.</given-names></name><name name-style="western"><surname>Somerfield</surname><given-names>P. J.</given-names></name><name name-style="western"><surname>Esteves</surname><given-names>A. M.</given-names></name><name name-style="western"><surname>Castro</surname><given-names>F. J.V.</given-names></name><name name-style="western"><surname>Fonseca-Genevois</surname><given-names>V. G.</given-names></name><name name-style="western"><surname>Santos</surname><given-names>P. J.P.</given-names></name></person-group><year>2013</year><article-title>Nematode diversity in different microhabitats in a mangrove region</article-title><source>Marine Ecology</source><volume>34</volume><fpage>257</fpage><lpage>268</lpage><pub-id pub-id-type="doi">10.1111/maec.12011</pub-id></element-citation></ref><ref id="B1631316"><element-citation xmlns:xlink="http://www.w3.org/1999/xlink" publication-type="article" xlink:type="simple"><person-group person-group-type="author"><name name-style="western"><surname>Sturhan</surname><given-names>D.</given-names></name></person-group><year>2013</year><article-title>On morphology and habitat of <italic><tp:taxon-name><tp:taxon-name-part taxon-name-part-type="genus">Longidorus</tp:taxon-name-part> <tp:taxon-name-part taxon-name-part-type="species">andalusicus</tp:taxon-name-part></tp:taxon-name></italic> Gutiérrez-Gutiérrez et al., 2013 (<tp:taxon-name><tp:taxon-name-part taxon-name-part-type="phylum">Nematoda</tp:taxon-name-part></tp:taxon-name>: <tp:taxon-name><tp:taxon-name-part taxon-name-part-type="family">Longidoridae</tp:taxon-name-part></tp:taxon-name>) recovered in the North Frisian wadden sea island Hooge, Germany</article-title><source>Soil Organisms</source><volume>85</volume><fpage>181</fpage><lpage>187</lpage></element-citation></ref><ref id="B1629752"><element-citation xmlns:xlink="http://www.w3.org/1999/xlink" publication-type="article" xlink:type="simple"><person-group person-group-type="author"><name name-style="western"><surname>Moens</surname><given-names>T.</given-names></name><name name-style="western"><surname>Vafeiadou</surname><given-names>A. M.</given-names></name><name name-style="western"><surname>de Geyter</surname><given-names>E.</given-names></name><name name-style="western"><surname>Vanormelingen</surname><given-names>P.</given-names></name><name name-style="western"><surname>Sabbe</surname><given-names>K.</given-names></name><name name-style="western"><surname>de Troch</surname><given-names>M.</given-names></name></person-group><year>2014</year><article-title>Diatom feeding across trophic guilds in tidal flat nematodes, and the importance of diatom cell size</article-title><source>Journal of Sea Research</source><volume>92</volume><fpage>125</fpage><lpage>133</lpage><pub-id pub-id-type="doi">10.1016/j.seares.2013.08.007</pub-id></element-citation></ref><ref id="B1629911"><element-citation xmlns:xlink="http://www.w3.org/1999/xlink" publication-type="article" xlink:type="simple"><person-group person-group-type="author"><name name-style="western"><surname>Ngo</surname><given-names>T. L.</given-names></name><name name-style="western"><surname>Tran</surname><given-names>T. M.H.</given-names></name><name name-style="western"><surname>Tran</surname><given-names>T. M.P.</given-names></name><name name-style="western"><surname>Ngo</surname><given-names>X. Q.</given-names></name><name name-style="western"><surname>Nguyen</surname><given-names>T. P.</given-names></name></person-group><year>2014</year><article-title>Comparing biodiversity of nematode communities in 2 types of shrimp ponds (industrial and extensive culture) in the Can Gio mangrove forest, Ho Chi Minh City</article-title><source>Journal of Science, Ho Chi Minh City University of Teacher Training.</source><volume>61</volume><fpage>82</fpage><lpage>95</lpage><comment content-type="language">Vietnamese</comment></element-citation></ref><ref id="B1633542"><element-citation xmlns:xlink="http://www.w3.org/1999/xlink" publication-type="article" xlink:type="simple"><person-group person-group-type="author"><name name-style="western"><surname>Portnova</surname><given-names>D. A.</given-names></name><name name-style="western"><surname>Mokievsky</surname><given-names>V. O.</given-names></name><name name-style="western"><surname>Haflidason</surname><given-names>H.</given-names></name><name name-style="western"><surname>Todt</surname><given-names>K.</given-names></name></person-group><year>2014</year><article-title>Metazoan meiobenthos and nematode assemblages in the Nyegga Region of methane seepage (Norwegian Sea)</article-title><source>Biologiya Morya</source><volume>40</volume><fpage>268</fpage><lpage>278</lpage><comment content-type="language">Russian</comment><pub-id pub-id-type="doi">10.1134/s1063074014040075</pub-id></element-citation></ref><ref id="B1630299"><element-citation xmlns:xlink="http://www.w3.org/1999/xlink" publication-type="article" xlink:type="simple"><person-group person-group-type="author"><name name-style="western"><surname>Portnova</surname><given-names>D. A.</given-names></name><name name-style="western"><surname>Mokievsky</surname><given-names>V. O.</given-names></name><name name-style="western"><surname>Haflidason</surname><given-names>H.</given-names></name><name name-style="western"><surname>Todt</surname><given-names>K.</given-names></name></person-group><year>2014</year><article-title>Metazoan meiobenthos and nematode assemblages in the Nyegga Region of methane seepage (Norwegian Sea)</article-title><source>Russian Journal of Marine Biology</source><volume>40</volume><fpage>255</fpage><lpage>265</lpage><pub-id pub-id-type="doi">10.1134/S1063074014040075</pub-id></element-citation></ref><ref id="B1631932"><element-citation xmlns:xlink="http://www.w3.org/1999/xlink" publication-type="article" xlink:type="simple"><person-group person-group-type="author"><name name-style="western"><surname>Zeppilli</surname><given-names>D.</given-names></name><name name-style="western"><surname>Bongiorni</surname><given-names>L.</given-names></name><name name-style="western"><surname>Santos</surname><given-names>R. S.</given-names></name><name name-style="western"><surname>Vanreusel</surname><given-names>A.</given-names></name></person-group><year>2014</year><article-title>Changes in nematode communities in different physiographic sites of the Condor Seamount (North-East Atlantic Ocean) and adjacent sediments</article-title><source>PLoS ONE</source><volume>9</volume><issue>12</issue><fpage>1</fpage><lpage>26</lpage><pub-id pub-id-type="doi">10.1371/journal.pone.0115601</pub-id></element-citation></ref><ref id="B1630056"><element-citation xmlns:xlink="http://www.w3.org/1999/xlink" publication-type="article" xlink:type="simple"><person-group person-group-type="author"><name name-style="western"><surname>Pastor de Ward</surname><given-names>C. T.</given-names></name><name name-style="western"><surname>lo Russo</surname><given-names>V.</given-names></name><name name-style="western"><surname>Villares</surname><given-names>G.</given-names></name><name name-style="western"><surname>Milano</surname><given-names>V.</given-names></name><name name-style="western"><surname>Miyashiro</surname><given-names>L.</given-names></name><name name-style="western"><surname>Mazzanti</surname><given-names>R.</given-names></name></person-group><year>2015</year><article-title>Free-living marine nematodes from San Julián Bay (Santa Cruz, Argentina)</article-title><source>ZooKeys</source><volume>489</volume><fpage>133</fpage><lpage>144</lpage><pub-id pub-id-type="doi">10.3897/zookeys.489.7311</pub-id></element-citation></ref></ref-list></tp:taxon-treatment>
