# Supplementary material for: Checklist of the subfamily Adoncholaiminae Gerlach and Riemann, 1974 (Nematoda: Oncholaimida: Oncholaimidae) of the world: genera, species, distribution, and reference list for taxonomists and ecologists
Source: Biodivers Data J. 2016 Jan 20;(4):e6577. doi: 10.3897/BDJ.4.e6577 (PMC4759407; doi:10.3897/BDJ.4.e6577)
Supplement: XML Treatment for Adoncholaimus fuscus [file BDJ.4.e6577-treatment3.xml]

<!DOCTYPE tp:taxon-treatment
  PUBLIC "-//TaxonX//DTD Taxonomic Treatment Publishing DTD v0 20100105//EN" "tax-treatment-NSO.dtd">
<tp:taxon-treatment xmlns:tp="http://www.plazi.org/taxpub"><tp:treatment-meta><mixed-citation publication-type="journal"><person-group><name><surname>Shimada</surname><given-names>Daisuke</given-names></name></person-group><article-title>Checklist of the subfamily <tp:taxon-name><tp:taxon-name-part taxon-name-part-type="subfamily">Adoncholaiminae</tp:taxon-name-part></tp:taxon-name> Gerlach and Riemann, 1974 (<tp:taxon-name><tp:taxon-name-part taxon-name-part-type="phylum">Nematoda</tp:taxon-name-part></tp:taxon-name>: <tp:taxon-name><tp:taxon-name-part taxon-name-part-type="order">Oncholaimida</tp:taxon-name-part></tp:taxon-name>: <tp:taxon-name><tp:taxon-name-part taxon-name-part-type="family">Oncholaimidae</tp:taxon-name-part></tp:taxon-name>) of the world: genera, species, distribution, and reference list for taxonomists and ecologists</article-title><source>Biodivers Data J</source><day>20</day><month>1</month><year>2016</year><volume>2016</volume><issue>4</issue><pub-id pub-id-type="doi">10.3897/BDJ.4.e6577</pub-id></mixed-citation></tp:treatment-meta><tp:nomenclature><tp:taxon-name><tp:taxon-name-part taxon-name-part-type="genus">Adoncholaimus</tp:taxon-name-part> <tp:taxon-name-part taxon-name-part-type="species">fuscus</tp:taxon-name-part></tp:taxon-name><tp:taxon-authority>(Bastian, 1865) Filipjev, 1918</tp:taxon-authority><tp:nomenclature-citation-list><tp:nomenclature-citation><tp:taxon-name><tp:taxon-name-part taxon-name-part-type="genus">Adoncholaimus</tp:taxon-name-part> <tp:taxon-name-part taxon-name-part-type="species">fuscus</tp:taxon-name-part></tp:taxon-name><comment>Synonym: <italic><tp:taxon-name><tp:taxon-name-part taxon-name-part-type="genus">Oncholaimus</tp:taxon-name-part> <tp:taxon-name-part taxon-name-part-type="species">fuscus</tp:taxon-name-part></tp:taxon-name></italic> Bastian, 1865</comment></tp:nomenclature-citation><tp:nomenclature-citation><tp:taxon-name><tp:taxon-name-part taxon-name-part-type="genus">Adoncholaimus</tp:taxon-name-part> <tp:taxon-name-part taxon-name-part-type="species">fuscus</tp:taxon-name-part></tp:taxon-name><comment>Synonym?: <italic><tp:taxon-name><tp:taxon-name-part taxon-name-part-type="genus">Adoncholaimus</tp:taxon-name-part> <tp:taxon-name-part taxon-name-part-type="species">oxyuroides</tp:taxon-name-part></tp:taxon-name></italic> Allgén, 1934b [by <xref ref-type="bibr" rid="B1631790">Wieser (1953)</xref>, not followed by <xref ref-type="bibr" rid="B1631079">Shimada and Kajihara (2014)</xref>]</comment></tp:nomenclature-citation><tp:nomenclature-citation><tp:taxon-name><tp:taxon-name-part taxon-name-part-type="genus">Adoncholaimus</tp:taxon-name-part> <tp:taxon-name-part taxon-name-part-type="species">fuscus</tp:taxon-name-part></tp:taxon-name><comment>Etymology: adjective, <italic>fuscus</italic>, -<italic>a</italic>, -<italic>um</italic> (Latin, "dark")</comment></tp:nomenclature-citation></tp:nomenclature-citation-list></tp:nomenclature><tp:treatment-sec sec-type="Notes"><title>Notes</title><p>Holotype: unknown</p><p>References: see Table <xref ref-type="table" rid="T2207780">2</xref></p></tp:treatment-sec><tp:treatment-sec><!--Section generated to contain objects referenced in tp:taxon-treatment.--><table-wrap id="T2207780" position="float" orientation="portrait"><label>Table 2.</label><caption><p>References of <italic><tp:taxon-name><tp:taxon-name-part taxon-name-part-type="genus">Adoncholaimus</tp:taxon-name-part> <tp:taxon-name-part taxon-name-part-type="species">fuscus</tp:taxon-name-part></tp:taxon-name></italic>. Abbreviations: C, citation; D, description; E, ecology; F, feeding and culture; G, genus diagnosis; L, species list of genus; M, morphology; N, DNA taxonomy; O, other experiment; P, population and fauna; R, taxonomic revision; T, taxonomy.</p></caption><table rules="all" border="0"><tbody><tr><td rowspan="1" colspan="1" style="text-align: center;">Reference</td><td rowspan="1" colspan="3" style="text-align: center;">Collection</td><td rowspan="1" colspan="5" style="text-align: center;">T</td><td rowspan="1" colspan="2" style="text-align: center;">E</td><td rowspan="1" colspan="1" style="text-align: center;">M</td><td rowspan="1" colspan="1" style="text-align: center;">O</td><td rowspan="1" colspan="1" style="text-align: center;">C</td></tr><tr><td rowspan="1" colspan="1" style="text-align: center;"/><td rowspan="1" colspan="1" style="text-align: center;">Locality</td><td rowspan="1" colspan="1" style="text-align: center;">Country</td><td rowspan="1" colspan="1" style="text-align: center;">Habitat</td><td rowspan="1" colspan="1" style="text-align: center;">D</td><td rowspan="1" colspan="1" style="text-align: center;">G</td><td rowspan="1" colspan="1" style="text-align: center;">R</td><td rowspan="1" colspan="1" style="text-align: center;">L</td><td rowspan="1" colspan="1" style="text-align: center;">N</td><td rowspan="1" colspan="1" style="text-align: center;">P</td><td rowspan="1" colspan="1" style="text-align: center;">F</td><td rowspan="1" colspan="1" style="text-align: center;"/><td rowspan="1" colspan="1" style="text-align: center;"/><td rowspan="1" colspan="1"/></tr><tr><td rowspan="1" colspan="1"><xref ref-type="bibr" rid="B1626090">Bastian 1865</xref><break/>(<italic><tp:taxon-name><tp:taxon-name-part taxon-name-part-type="genus">O.</tp:taxon-name-part> <tp:taxon-name-part taxon-name-part-type="species">fuscus</tp:taxon-name-part></tp:taxon-name></italic>)</td><td rowspan="1" colspan="1">Falmouth, English Channel</td><td rowspan="1" colspan="1">United Kingdom</td><td rowspan="1" colspan="1">mud</td><td rowspan="1" colspan="1">×</td><td rowspan="1" colspan="1" style="text-align: center;"/><td rowspan="1" colspan="1"/><td rowspan="1" colspan="1"/><td rowspan="1" colspan="1" style="text-align: center;"/><td rowspan="1" colspan="1" style="text-align: center;"/><td rowspan="1" colspan="1"/><td rowspan="1" colspan="1" style="text-align: center;"/><td rowspan="1" colspan="1"/><td rowspan="1" colspan="1" style="text-align: center;"/></tr><tr><td rowspan="1" colspan="1"><xref ref-type="bibr" rid="B1638761">Möbius 1873</xref><break/>(<italic><tp:taxon-name><tp:taxon-name-part taxon-name-part-type="genus">O.</tp:taxon-name-part> <tp:taxon-name-part taxon-name-part-type="species">fuscus</tp:taxon-name-part></tp:taxon-name></italic>)</td><td rowspan="1" colspan="1">-</td><td rowspan="1" colspan="1">-</td><td rowspan="1" colspan="1">-</td><td rowspan="1" colspan="1"/><td rowspan="1" colspan="1" style="text-align: center;"/><td rowspan="1" colspan="1"/><td rowspan="1" colspan="1"/><td rowspan="1" colspan="1" style="text-align: center;"/><td rowspan="1" colspan="1" style="text-align: center;"/><td rowspan="1" colspan="1"/><td rowspan="1" colspan="1" style="text-align: center;"/><td rowspan="1" colspan="1"/><td rowspan="1" colspan="1" style="text-align: center;">×</td></tr><tr><td rowspan="1" colspan="1"><xref ref-type="bibr" rid="B1626699">Bütschli 1874</xref><break/>(<italic><tp:taxon-name><tp:taxon-name-part taxon-name-part-type="genus">O.</tp:taxon-name-part> <tp:taxon-name-part taxon-name-part-type="species">fuscus</tp:taxon-name-part></tp:taxon-name></italic>)</td><td rowspan="1" colspan="1">Kiel Bay, Baltic Sea</td><td rowspan="1" colspan="1">Germany</td><td rowspan="1" colspan="1">no data</td><td rowspan="1" colspan="1"/><td rowspan="1" colspan="1" style="text-align: center;"/><td rowspan="1" colspan="1"/><td rowspan="1" colspan="1"/><td rowspan="1" colspan="1" style="text-align: center;"/><td rowspan="1" colspan="1" style="text-align: center;"/><td rowspan="1" colspan="1"/><td rowspan="1" colspan="1" style="text-align: center;">×</td><td rowspan="1" colspan="1"/><td rowspan="1" colspan="1" style="text-align: center;"/></tr><tr><td rowspan="1" colspan="1"><xref ref-type="bibr" rid="B1631637">Villot 1875</xref>(<italic><tp:taxon-name><tp:taxon-name-part taxon-name-part-type="genus">O.</tp:taxon-name-part> <tp:taxon-name-part taxon-name-part-type="species">fuscus</tp:taxon-name-part></tp:taxon-name></italic>)</td><td rowspan="1" colspan="1">-</td><td rowspan="1" colspan="1">-</td><td rowspan="1" colspan="1">-</td><td rowspan="1" colspan="1"/><td rowspan="1" colspan="1" style="text-align: center;"/><td rowspan="1" colspan="1"/><td rowspan="1" colspan="1"/><td rowspan="1" colspan="1" style="text-align: center;"/><td rowspan="1" colspan="1" style="text-align: center;"/><td rowspan="1" colspan="1"/><td rowspan="1" colspan="1" style="text-align: center;"/><td rowspan="1" colspan="1"/><td rowspan="1" colspan="1" style="text-align: center;">×</td></tr><tr><td rowspan="1" colspan="1"><xref ref-type="bibr" rid="B1634091">von Linstow 1878</xref>(<italic><tp:taxon-name><tp:taxon-name-part taxon-name-part-type="genus">O.</tp:taxon-name-part> <tp:taxon-name-part taxon-name-part-type="species">fuscus</tp:taxon-name-part></tp:taxon-name></italic>)</td><td rowspan="1" colspan="1">-</td><td rowspan="1" colspan="1">-</td><td rowspan="1" colspan="1">-</td><td rowspan="1" colspan="1"/><td rowspan="1" colspan="1" style="text-align: center;"/><td rowspan="1" colspan="1"/><td rowspan="1" colspan="1">×</td><td rowspan="1" colspan="1" style="text-align: center;"/><td rowspan="1" colspan="1" style="text-align: center;"/><td rowspan="1" colspan="1"/><td rowspan="1" colspan="1" style="text-align: center;"/><td rowspan="1" colspan="1"/><td rowspan="1" colspan="1" style="text-align: center;"/></tr><tr><td rowspan="1" colspan="1"><xref ref-type="bibr" rid="B1633657">de Man 1886</xref>(<italic><tp:taxon-name><tp:taxon-name-part taxon-name-part-type="genus">O.</tp:taxon-name-part> <tp:taxon-name-part taxon-name-part-type="species">fuscus</tp:taxon-name-part></tp:taxon-name></italic>)</td><td rowspan="1" colspan="1">Schelde estuary, Walcheren, North Sea</td><td rowspan="1" colspan="1">The Netherlands</td><td rowspan="1" colspan="1">no data</td><td rowspan="1" colspan="1">×</td><td rowspan="1" colspan="1" style="text-align: center;"/><td rowspan="1" colspan="1"/><td rowspan="1" colspan="1"/><td rowspan="1" colspan="1" style="text-align: center;"/><td rowspan="1" colspan="1" style="text-align: center;"/><td rowspan="1" colspan="1"/><td rowspan="1" colspan="1" style="text-align: center;"/><td rowspan="1" colspan="1"/><td rowspan="1" colspan="1" style="text-align: center;"/></tr><tr><td rowspan="1" colspan="1"><xref ref-type="bibr" rid="B1627382">de Man 1888</xref>(<italic><tp:taxon-name><tp:taxon-name-part taxon-name-part-type="genus">O.</tp:taxon-name-part> <tp:taxon-name-part taxon-name-part-type="species">fuscus</tp:taxon-name-part></tp:taxon-name></italic>)</td><td rowspan="1" colspan="1">-</td><td rowspan="1" colspan="1">-</td><td rowspan="1" colspan="1">-</td><td rowspan="1" colspan="1"/><td rowspan="1" colspan="1" style="text-align: center;"/><td rowspan="1" colspan="1"/><td rowspan="1" colspan="1"/><td rowspan="1" colspan="1" style="text-align: center;"/><td rowspan="1" colspan="1" style="text-align: center;"/><td rowspan="1" colspan="1"/><td rowspan="1" colspan="1" style="text-align: center;"/><td rowspan="1" colspan="1"/><td rowspan="1" colspan="1" style="text-align: center;">×</td></tr><tr><td rowspan="1" colspan="1"><xref ref-type="bibr" rid="B1627392">de Man 1889a</xref>(<italic><tp:taxon-name><tp:taxon-name-part taxon-name-part-type="genus">O.</tp:taxon-name-part> <tp:taxon-name-part taxon-name-part-type="species">fuscus</tp:taxon-name-part></tp:taxon-name></italic>)</td><td rowspan="1" colspan="1">-</td><td rowspan="1" colspan="1">-</td><td rowspan="1" colspan="1">-</td><td rowspan="1" colspan="1"/><td rowspan="1" colspan="1" style="text-align: center;"/><td rowspan="1" colspan="1"/><td rowspan="1" colspan="1"/><td rowspan="1" colspan="1" style="text-align: center;"/><td rowspan="1" colspan="1" style="text-align: center;"/><td rowspan="1" colspan="1"/><td rowspan="1" colspan="1" style="text-align: center;"/><td rowspan="1" colspan="1"/><td rowspan="1" colspan="1" style="text-align: center;">×</td></tr><tr><td rowspan="1" colspan="1"><xref ref-type="bibr" rid="B1627412">de Man 1889b</xref>(<italic><tp:taxon-name><tp:taxon-name-part taxon-name-part-type="genus">O.</tp:taxon-name-part> <tp:taxon-name-part taxon-name-part-type="species">fuscus</tp:taxon-name-part></tp:taxon-name></italic>)</td><td rowspan="1" colspan="1">-</td><td rowspan="1" colspan="1">-</td><td rowspan="1" colspan="1">-</td><td rowspan="1" colspan="1"/><td rowspan="1" colspan="1" style="text-align: center;"/><td rowspan="1" colspan="1"/><td rowspan="1" colspan="1"/><td rowspan="1" colspan="1" style="text-align: center;"/><td rowspan="1" colspan="1" style="text-align: center;">×</td><td rowspan="1" colspan="1"/><td rowspan="1" colspan="1" style="text-align: center;"/><td rowspan="1" colspan="1"/><td rowspan="1" colspan="1" style="text-align: center;"/></tr><tr><td rowspan="1" colspan="1"><xref ref-type="bibr" rid="B1627402">de Man 1889c</xref>(<italic><tp:taxon-name><tp:taxon-name-part taxon-name-part-type="genus">O.</tp:taxon-name-part> <tp:taxon-name-part taxon-name-part-type="species">fuscus</tp:taxon-name-part></tp:taxon-name></italic>)</td><td rowspan="1" colspan="1">-</td><td rowspan="1" colspan="1">-</td><td rowspan="1" colspan="1">-</td><td rowspan="1" colspan="1"/><td rowspan="1" colspan="1" style="text-align: center;"/><td rowspan="1" colspan="1"/><td rowspan="1" colspan="1"/><td rowspan="1" colspan="1" style="text-align: center;"/><td rowspan="1" colspan="1" style="text-align: center;"/><td rowspan="1" colspan="1"/><td rowspan="1" colspan="1" style="text-align: center;"/><td rowspan="1" colspan="1"/><td rowspan="1" colspan="1" style="text-align: center;">×</td></tr><tr><td rowspan="1" colspan="1"><xref ref-type="bibr" rid="B1634100">von Linstow 1889</xref>(<italic><tp:taxon-name><tp:taxon-name-part taxon-name-part-type="genus">O.</tp:taxon-name-part> <tp:taxon-name-part taxon-name-part-type="species">fuscus</tp:taxon-name-part></tp:taxon-name></italic>)</td><td rowspan="1" colspan="1">-</td><td rowspan="1" colspan="1">-</td><td rowspan="1" colspan="1">-</td><td rowspan="1" colspan="1"/><td rowspan="1" colspan="1" style="text-align: center;"/><td rowspan="1" colspan="1"/><td rowspan="1" colspan="1">×</td><td rowspan="1" colspan="1" style="text-align: center;"/><td rowspan="1" colspan="1" style="text-align: center;"/><td rowspan="1" colspan="1"/><td rowspan="1" colspan="1" style="text-align: center;"/><td rowspan="1" colspan="1"/><td rowspan="1" colspan="1" style="text-align: center;"/></tr><tr><td rowspan="1" colspan="1"><xref ref-type="bibr" rid="B1628923">Jägerskiöld 1901</xref>(<italic><tp:taxon-name><tp:taxon-name-part taxon-name-part-type="genus">O.</tp:taxon-name-part> <tp:taxon-name-part taxon-name-part-type="species">fuscus</tp:taxon-name-part></tp:taxon-name></italic>)</td><td rowspan="1" colspan="1">-</td><td rowspan="1" colspan="1">-</td><td rowspan="1" colspan="1">-</td><td rowspan="1" colspan="1"/><td rowspan="1" colspan="1" style="text-align: center;"/><td rowspan="1" colspan="1"/><td rowspan="1" colspan="1"/><td rowspan="1" colspan="1" style="text-align: center;"/><td rowspan="1" colspan="1" style="text-align: center;"/><td rowspan="1" colspan="1"/><td rowspan="1" colspan="1" style="text-align: center;"/><td rowspan="1" colspan="1"/><td rowspan="1" colspan="1" style="text-align: center;">×</td></tr><tr><td rowspan="1" colspan="1"><xref ref-type="bibr" rid="B1631657">von Linstow 1902</xref>(<italic><tp:taxon-name><tp:taxon-name-part taxon-name-part-type="genus">O.</tp:taxon-name-part> <tp:taxon-name-part taxon-name-part-type="species">fuscus</tp:taxon-name-part></tp:taxon-name></italic>)</td><td rowspan="1" colspan="1">-</td><td rowspan="1" colspan="1">-</td><td rowspan="1" colspan="1">-</td><td rowspan="1" colspan="1"/><td rowspan="1" colspan="1" style="text-align: center;"/><td rowspan="1" colspan="1"/><td rowspan="1" colspan="1"/><td rowspan="1" colspan="1" style="text-align: center;"/><td rowspan="1" colspan="1" style="text-align: center;"/><td rowspan="1" colspan="1"/><td rowspan="1" colspan="1" style="text-align: center;"/><td rowspan="1" colspan="1"/><td rowspan="1" colspan="1" style="text-align: center;">×</td></tr><tr><td rowspan="1" colspan="1"><xref ref-type="bibr" rid="B1628933">Jägerskiöld 1904</xref>(<italic><tp:taxon-name><tp:taxon-name-part taxon-name-part-type="genus">O.</tp:taxon-name-part> <tp:taxon-name-part taxon-name-part-type="species">fuscus</tp:taxon-name-part></tp:taxon-name></italic>)</td><td rowspan="1" colspan="1">SW coast of Jutland Peninsula, North Sea</td><td rowspan="1" colspan="1">Denmark</td><td rowspan="1" colspan="1">no data</td><td rowspan="1" colspan="1"/><td rowspan="1" colspan="1" style="text-align: center;"/><td rowspan="1" colspan="1"/><td rowspan="1" colspan="1"/><td rowspan="1" colspan="1" style="text-align: center;"/><td rowspan="1" colspan="1" style="text-align: center;">×</td><td rowspan="1" colspan="1"/><td rowspan="1" colspan="1" style="text-align: center;"/><td rowspan="1" colspan="1"/><td rowspan="1" colspan="1" style="text-align: center;"/></tr><tr><td rowspan="1" colspan="1"><xref ref-type="bibr" rid="B1631286">Stewart 1906</xref>(<italic><tp:taxon-name><tp:taxon-name-part taxon-name-part-type="genus">O.</tp:taxon-name-part> <tp:taxon-name-part taxon-name-part-type="species">fuscus</tp:taxon-name-part></tp:taxon-name></italic>)</td><td rowspan="1" colspan="1">-</td><td rowspan="1" colspan="1">-</td><td rowspan="1" colspan="1">-</td><td rowspan="1" colspan="1"/><td rowspan="1" colspan="1" style="text-align: center;"/><td rowspan="1" colspan="1"/><td rowspan="1" colspan="1"/><td rowspan="1" colspan="1" style="text-align: center;"/><td rowspan="1" colspan="1" style="text-align: center;"/><td rowspan="1" colspan="1"/><td rowspan="1" colspan="1" style="text-align: center;"/><td rowspan="1" colspan="1"/><td rowspan="1" colspan="1" style="text-align: center;">×</td></tr><tr><td rowspan="1" colspan="1"><xref ref-type="bibr" rid="B1628806">Horsman 1912</xref>(<italic><tp:taxon-name><tp:taxon-name-part taxon-name-part-type="genus">O.</tp:taxon-name-part> <tp:taxon-name-part taxon-name-part-type="species">fuscus</tp:taxon-name-part></tp:taxon-name></italic>)</td><td rowspan="1" colspan="1">Ynyslas, Irish Sea</td><td rowspan="1" colspan="1">United Kingdom</td><td rowspan="1" colspan="1">sand</td><td rowspan="1" colspan="1"/><td rowspan="1" colspan="1" style="text-align: center;"/><td rowspan="1" colspan="1"/><td rowspan="1" colspan="1"/><td rowspan="1" colspan="1" style="text-align: center;"/><td rowspan="1" colspan="1" style="text-align: center;">×</td><td rowspan="1" colspan="1"/><td rowspan="1" colspan="1" style="text-align: center;"/><td rowspan="1" colspan="1"/><td rowspan="1" colspan="1" style="text-align: center;"/></tr><tr><td rowspan="1" colspan="1"><xref ref-type="bibr" rid="B1631296">Stewart 1914b</xref>(<italic><tp:taxon-name><tp:taxon-name-part taxon-name-part-type="genus">O.</tp:taxon-name-part> <tp:taxon-name-part taxon-name-part-type="species">fuscus</tp:taxon-name-part></tp:taxon-name></italic>)</td><td rowspan="1" colspan="1">-</td><td rowspan="1" colspan="1">-</td><td rowspan="1" colspan="1">-</td><td rowspan="1" colspan="1"/><td rowspan="1" colspan="1" style="text-align: center;"/><td rowspan="1" colspan="1"/><td rowspan="1" colspan="1"/><td rowspan="1" colspan="1" style="text-align: center;"/><td rowspan="1" colspan="1" style="text-align: center;"/><td rowspan="1" colspan="1"/><td rowspan="1" colspan="1" style="text-align: center;"/><td rowspan="1" colspan="1"/><td rowspan="1" colspan="1" style="text-align: center;">×</td></tr><tr><td rowspan="1" colspan="1">
              <xref ref-type="bibr" rid="B1627688">Filipjev 1918</xref>
            </td><td rowspan="1" colspan="1">-</td><td rowspan="1" colspan="1">-</td><td rowspan="1" colspan="1">-</td><td rowspan="1" colspan="1"/><td rowspan="1" colspan="1" style="text-align: center;"/><td rowspan="1" colspan="1">×</td><td rowspan="1" colspan="1"/><td rowspan="1" colspan="1" style="text-align: center;"/><td rowspan="1" colspan="1" style="text-align: center;"/><td rowspan="1" colspan="1"/><td rowspan="1" colspan="1" style="text-align: center;"/><td rowspan="1" colspan="1"/><td rowspan="1" colspan="1" style="text-align: center;"/></tr><tr><td rowspan="1" colspan="1"><xref ref-type="bibr" rid="B1627496">Ditlevsen 1919</xref>(<italic><tp:taxon-name><tp:taxon-name-part taxon-name-part-type="genus">O.</tp:taxon-name-part> <tp:taxon-name-part taxon-name-part-type="species">fuscus</tp:taxon-name-part></tp:taxon-name></italic>)</td><td rowspan="1" colspan="1">Snoghøj; Kongebro, Little Belt</td><td rowspan="1" colspan="1">Denmark</td><td rowspan="1" colspan="1">intertidal to 15 m deep</td><td rowspan="1" colspan="1"/><td rowspan="1" colspan="1" style="text-align: center;"/><td rowspan="1" colspan="1"/><td rowspan="1" colspan="1"/><td rowspan="1" colspan="1" style="text-align: center;"/><td rowspan="1" colspan="1" style="text-align: center;">×</td><td rowspan="1" colspan="1"/><td rowspan="1" colspan="1" style="text-align: center;"/><td rowspan="1" colspan="1"/><td rowspan="1" colspan="1" style="text-align: center;"/></tr><tr><td rowspan="1" colspan="1"><xref ref-type="bibr" rid="B1625720">Allgén 1921</xref>(<italic><tp:taxon-name><tp:taxon-name-part taxon-name-part-type="genus">O.</tp:taxon-name-part> <tp:taxon-name-part taxon-name-part-type="species">fuscus</tp:taxon-name-part></tp:taxon-name></italic>)</td><td rowspan="1" colspan="1">-</td><td rowspan="1" colspan="1">-</td><td rowspan="1" colspan="1">-</td><td rowspan="1" colspan="1"/><td rowspan="1" colspan="1" style="text-align: center;"/><td rowspan="1" colspan="1"/><td rowspan="1" colspan="1"/><td rowspan="1" colspan="1" style="text-align: center;"/><td rowspan="1" colspan="1" style="text-align: center;"/><td rowspan="1" colspan="1"/><td rowspan="1" colspan="1" style="text-align: center;"/><td rowspan="1" colspan="1"/><td rowspan="1" colspan="1" style="text-align: center;">×</td></tr><tr><td rowspan="1" colspan="1"><xref ref-type="bibr" rid="B1629627">Micoletzky 1921</xref>(<italic><tp:taxon-name><tp:taxon-name-part taxon-name-part-type="genus">O.</tp:taxon-name-part> <tp:taxon-name-part taxon-name-part-type="species">fuscus</tp:taxon-name-part></tp:taxon-name></italic>)</td><td rowspan="1" colspan="1">-</td><td rowspan="1" colspan="1">-</td><td rowspan="1" colspan="1">-</td><td rowspan="1" colspan="1"/><td rowspan="1" colspan="1" style="text-align: center;"/><td rowspan="1" colspan="1"/><td rowspan="1" colspan="1"/><td rowspan="1" colspan="1" style="text-align: center;"/><td rowspan="1" colspan="1" style="text-align: center;"/><td rowspan="1" colspan="1"/><td rowspan="1" colspan="1" style="text-align: center;"/><td rowspan="1" colspan="1"/><td rowspan="1" colspan="1" style="text-align: center;">×</td></tr><tr><td rowspan="1" colspan="1">
              <xref ref-type="bibr" rid="B1627706">Filipjev 1924</xref>
            </td><td rowspan="1" colspan="1">-</td><td rowspan="1" colspan="1">-</td><td rowspan="1" colspan="1">-</td><td rowspan="1" colspan="1"/><td rowspan="1" colspan="1" style="text-align: center;"/><td rowspan="1" colspan="1">×</td><td rowspan="1" colspan="1"/><td rowspan="1" colspan="1" style="text-align: center;"/><td rowspan="1" colspan="1" style="text-align: center;"/><td rowspan="1" colspan="1"/><td rowspan="1" colspan="1" style="text-align: center;"/><td rowspan="1" colspan="1"/><td rowspan="1" colspan="1" style="text-align: center;"/></tr><tr><td rowspan="1" colspan="1"><xref ref-type="bibr" rid="B1625730">Allgén 1925</xref>(<italic><tp:taxon-name><tp:taxon-name-part taxon-name-part-type="genus">O.</tp:taxon-name-part> <tp:taxon-name-part taxon-name-part-type="species">fuscus</tp:taxon-name-part></tp:taxon-name></italic>)</td><td rowspan="1" colspan="1">-</td><td rowspan="1" colspan="1">-</td><td rowspan="1" colspan="1">-</td><td rowspan="1" colspan="1"/><td rowspan="1" colspan="1" style="text-align: center;"/><td rowspan="1" colspan="1"/><td rowspan="1" colspan="1"/><td rowspan="1" colspan="1" style="text-align: center;"/><td rowspan="1" colspan="1" style="text-align: center;"/><td rowspan="1" colspan="1"/><td rowspan="1" colspan="1" style="text-align: center;"/><td rowspan="1" colspan="1"/><td rowspan="1" colspan="1" style="text-align: center;">×</td></tr><tr><td rowspan="1" colspan="1">
              <xref ref-type="bibr" rid="B1627716">Filipjev 1925</xref>
            </td><td rowspan="1" colspan="1">-</td><td rowspan="1" colspan="1">-</td><td rowspan="1" colspan="1">-</td><td rowspan="1" colspan="1"/><td rowspan="1" colspan="1" style="text-align: center;"/><td rowspan="1" colspan="1"/><td rowspan="1" colspan="1">×</td><td rowspan="1" colspan="1" style="text-align: center;"/><td rowspan="1" colspan="1" style="text-align: center;"/><td rowspan="1" colspan="1"/><td rowspan="1" colspan="1" style="text-align: center;"/><td rowspan="1" colspan="1"/><td rowspan="1" colspan="1" style="text-align: center;"/></tr><tr><td rowspan="1" colspan="1"><xref ref-type="bibr" rid="B1625740">Allgén 1927</xref>(<italic><tp:taxon-name><tp:taxon-name-part taxon-name-part-type="genus">O.</tp:taxon-name-part> <tp:taxon-name-part taxon-name-part-type="species">fuscus</tp:taxon-name-part></tp:taxon-name></italic>)</td><td rowspan="1" colspan="1">Barsebäckshamn, Øresund</td><td rowspan="1" colspan="1">Sweden</td><td rowspan="1" colspan="1">algae</td><td rowspan="1" colspan="1">×</td><td rowspan="1" colspan="1" style="text-align: center;"/><td rowspan="1" colspan="1"/><td rowspan="1" colspan="1"/><td rowspan="1" colspan="1" style="text-align: center;"/><td rowspan="1" colspan="1" style="text-align: center;"/><td rowspan="1" colspan="1"/><td rowspan="1" colspan="1" style="text-align: center;"/><td rowspan="1" colspan="1"/><td rowspan="1" colspan="1" style="text-align: center;"/></tr><tr><td rowspan="1" colspan="1"><xref ref-type="bibr" rid="B1630620">Schodduyn 1927</xref>(<italic><tp:taxon-name><tp:taxon-name-part taxon-name-part-type="genus">O.</tp:taxon-name-part> <tp:taxon-name-part taxon-name-part-type="species">fuscus</tp:taxon-name-part></tp:taxon-name></italic>)</td><td rowspan="1" colspan="1">Slack estuary, near Boulogne-sur-mer, English Channel</td><td rowspan="1" colspan="1">France</td><td rowspan="1" colspan="1">bottom sediment</td><td rowspan="1" colspan="1"/><td rowspan="1" colspan="1" style="text-align: center;"/><td rowspan="1" colspan="1"/><td rowspan="1" colspan="1"/><td rowspan="1" colspan="1" style="text-align: center;"/><td rowspan="1" colspan="1" style="text-align: center;">×</td><td rowspan="1" colspan="1"/><td rowspan="1" colspan="1" style="text-align: center;"/><td rowspan="1" colspan="1"/><td rowspan="1" colspan="1" style="text-align: center;"/></tr><tr><td rowspan="1" colspan="1">
              <xref ref-type="bibr" rid="B1627144">Cobb 1930</xref>
            </td><td rowspan="1" colspan="1">-</td><td rowspan="1" colspan="1">-</td><td rowspan="1" colspan="1">-</td><td rowspan="1" colspan="1"/><td rowspan="1" colspan="1" style="text-align: center;"/><td rowspan="1" colspan="1"/><td rowspan="1" colspan="1"/><td rowspan="1" colspan="1" style="text-align: center;"/><td rowspan="1" colspan="1" style="text-align: center;"/><td rowspan="1" colspan="1"/><td rowspan="1" colspan="1" style="text-align: center;">×</td><td rowspan="1" colspan="1"/><td rowspan="1" colspan="1" style="text-align: center;"/></tr><tr><td rowspan="1" colspan="1">
              <xref ref-type="bibr" rid="B1633871">von Wülker and Schuurmans Stekhoven 1933</xref>
            </td><td rowspan="1" colspan="1">-</td><td rowspan="1" colspan="1">-</td><td rowspan="1" colspan="1">-</td><td rowspan="1" colspan="1"/><td rowspan="1" colspan="1" style="text-align: center;"/><td rowspan="1" colspan="1"/><td rowspan="1" colspan="1"/><td rowspan="1" colspan="1" style="text-align: center;"/><td rowspan="1" colspan="1" style="text-align: center;"/><td rowspan="1" colspan="1"/><td rowspan="1" colspan="1" style="text-align: center;"/><td rowspan="1" colspan="1"/><td rowspan="1" colspan="1" style="text-align: center;">×</td></tr><tr><td rowspan="1" colspan="1"><xref ref-type="bibr" rid="B1635901">Allgén 1934b</xref>(<italic><tp:taxon-name><tp:taxon-name-part taxon-name-part-type="genus">O.</tp:taxon-name-part> <tp:taxon-name-part taxon-name-part-type="species">fuscus</tp:taxon-name-part></tp:taxon-name></italic>)</td><td rowspan="1" colspan="1">-</td><td rowspan="1" colspan="1">-</td><td rowspan="1" colspan="1">-</td><td rowspan="1" colspan="1"/><td rowspan="1" colspan="1" style="text-align: center;"/><td rowspan="1" colspan="1"/><td rowspan="1" colspan="1"/><td rowspan="1" colspan="1" style="text-align: center;"/><td rowspan="1" colspan="1" style="text-align: center;">×</td><td rowspan="1" colspan="1"/><td rowspan="1" colspan="1" style="text-align: center;"/><td rowspan="1" colspan="1"/><td rowspan="1" colspan="1" style="text-align: center;"/></tr><tr><td rowspan="1" colspan="1">
              <xref ref-type="bibr" rid="B1629144">Kreis 1934</xref>
            </td><td rowspan="1" colspan="1">-</td><td rowspan="1" colspan="1">-</td><td rowspan="1" colspan="1">-</td><td rowspan="1" colspan="1"/><td rowspan="1" colspan="1" style="text-align: center;"/><td rowspan="1" colspan="1">×</td><td rowspan="1" colspan="1"/><td rowspan="1" colspan="1" style="text-align: center;"/><td rowspan="1" colspan="1" style="text-align: center;"/><td rowspan="1" colspan="1"/><td rowspan="1" colspan="1" style="text-align: center;"/><td rowspan="1" colspan="1"/><td rowspan="1" colspan="1" style="text-align: center;"/></tr><tr><td rowspan="1" colspan="1">
              <xref ref-type="bibr" rid="B1625840">Allgén 1935a</xref>
            </td><td rowspan="1" colspan="1">-</td><td rowspan="1" colspan="1">-</td><td rowspan="1" colspan="1">-</td><td rowspan="1" colspan="1"/><td rowspan="1" colspan="1" style="text-align: center;"/><td rowspan="1" colspan="1"/><td rowspan="1" colspan="1"/><td rowspan="1" colspan="1" style="text-align: center;"/><td rowspan="1" colspan="1" style="text-align: center;">×</td><td rowspan="1" colspan="1"/><td rowspan="1" colspan="1" style="text-align: center;"/><td rowspan="1" colspan="1"/><td rowspan="1" colspan="1" style="text-align: center;"/></tr><tr><td rowspan="1" colspan="1">
              <xref ref-type="bibr" rid="B1630831">Schuurmans Stekhoven 1935a</xref>
            </td><td rowspan="1" colspan="1">Zuiderzee, North Sea</td><td rowspan="1" colspan="1">The Netherlands</td><td rowspan="1" colspan="1">no data</td><td rowspan="1" colspan="1">×</td><td rowspan="1" colspan="1" style="text-align: center;"/><td rowspan="1" colspan="1"/><td rowspan="1" colspan="1"/><td rowspan="1" colspan="1" style="text-align: center;"/><td rowspan="1" colspan="1" style="text-align: center;"/><td rowspan="1" colspan="1"/><td rowspan="1" colspan="1" style="text-align: center;"/><td rowspan="1" colspan="1"/><td rowspan="1" colspan="1" style="text-align: center;"/></tr><tr><td rowspan="1" colspan="1">
              <xref ref-type="bibr" rid="B1630784">Schuurmans Stekhoven 1935b</xref>
            </td><td rowspan="1" colspan="1">Nieuport, English Channel; Zuiderzee, North Sea</td><td rowspan="1" colspan="1">Belgium; The Netherlands</td><td rowspan="1" colspan="1">no data</td><td rowspan="1" colspan="1"/><td rowspan="1" colspan="1" style="text-align: center;"/><td rowspan="1" colspan="1"/><td rowspan="1" colspan="1"/><td rowspan="1" colspan="1" style="text-align: center;"/><td rowspan="1" colspan="1" style="text-align: center;">×</td><td rowspan="1" colspan="1"/><td rowspan="1" colspan="1" style="text-align: center;"/><td rowspan="1" colspan="1"/><td rowspan="1" colspan="1" style="text-align: center;"/></tr><tr><td rowspan="1" colspan="1">
              <xref ref-type="bibr" rid="B1630894">Schuurmans Stekhoven et al. 1935</xref>
            </td><td rowspan="1" colspan="1">Zuiderzee, North Sea</td><td rowspan="1" colspan="1">The Netherlands</td><td rowspan="1" colspan="1">no data</td><td rowspan="1" colspan="1"/><td rowspan="1" colspan="1" style="text-align: center;"/><td rowspan="1" colspan="1"/><td rowspan="1" colspan="1"/><td rowspan="1" colspan="1" style="text-align: center;"/><td rowspan="1" colspan="1" style="text-align: center;">×</td><td rowspan="1" colspan="1"/><td rowspan="1" colspan="1" style="text-align: center;"/><td rowspan="1" colspan="1"/><td rowspan="1" colspan="1" style="text-align: center;"/></tr><tr><td rowspan="1" colspan="1">
              <xref ref-type="bibr" rid="B1633834">Schuurmans Stekhoven 1936b</xref>
            </td><td rowspan="1" colspan="1">-</td><td rowspan="1" colspan="1">-</td><td rowspan="1" colspan="1">-</td><td rowspan="1" colspan="1"/><td rowspan="1" colspan="1" style="text-align: center;"/><td rowspan="1" colspan="1"/><td rowspan="1" colspan="1"/><td rowspan="1" colspan="1" style="text-align: center;"/><td rowspan="1" colspan="1" style="text-align: center;">×</td><td rowspan="1" colspan="1"/><td rowspan="1" colspan="1" style="text-align: center;"/><td rowspan="1" colspan="1"/><td rowspan="1" colspan="1" style="text-align: center;"/></tr><tr><td rowspan="1" colspan="1">
              <xref ref-type="bibr" rid="B1630670">Schulz 1936</xref>
            </td><td rowspan="1" colspan="1">Amrum, North Sea</td><td rowspan="1" colspan="1">Germany</td><td rowspan="1" colspan="1">subtidal sand</td><td rowspan="1" colspan="1"/><td rowspan="1" colspan="1" style="text-align: center;"/><td rowspan="1" colspan="1"/><td rowspan="1" colspan="1"/><td rowspan="1" colspan="1" style="text-align: center;"/><td rowspan="1" colspan="1" style="text-align: center;">×</td><td rowspan="1" colspan="1"/><td rowspan="1" colspan="1" style="text-align: center;"/><td rowspan="1" colspan="1"/><td rowspan="1" colspan="1" style="text-align: center;"/></tr><tr><td rowspan="1" colspan="1">
              <xref ref-type="bibr" rid="B1633880">Schneider 1939</xref>
            </td><td rowspan="1" colspan="1">-</td><td rowspan="1" colspan="1">-</td><td rowspan="1" colspan="1">-</td><td rowspan="1" colspan="1"/><td rowspan="1" colspan="1" style="text-align: center;"/><td rowspan="1" colspan="1"/><td rowspan="1" colspan="1"/><td rowspan="1" colspan="1" style="text-align: center;"/><td rowspan="1" colspan="1" style="text-align: center;">×</td><td rowspan="1" colspan="1"/><td rowspan="1" colspan="1" style="text-align: center;"/><td rowspan="1" colspan="1"/><td rowspan="1" colspan="1" style="text-align: center;"/></tr><tr><td rowspan="1" colspan="1">
              <xref ref-type="bibr" rid="B1633697">Bresslau and Schuurmans Stekhoven 1940</xref>
            </td><td rowspan="1" colspan="1">Helgoland, North Sea</td><td rowspan="1" colspan="1">Germany</td><td rowspan="1" colspan="1">no data</td><td rowspan="1" colspan="1"/><td rowspan="1" colspan="1" style="text-align: center;"/><td rowspan="1" colspan="1"/><td rowspan="1" colspan="1"/><td rowspan="1" colspan="1" style="text-align: center;"/><td rowspan="1" colspan="1" style="text-align: center;">×</td><td rowspan="1" colspan="1"/><td rowspan="1" colspan="1" style="text-align: center;"/><td rowspan="1" colspan="1"/><td rowspan="1" colspan="1" style="text-align: center;"/></tr><tr><td rowspan="1" colspan="1">
              <xref ref-type="bibr" rid="B1633746">de Vos and Redeke 1941</xref>
            </td><td rowspan="1" colspan="1">Wadden Sea, North Sea</td><td rowspan="1" colspan="1">The Netherlands</td><td rowspan="1" colspan="1">no data</td><td rowspan="1" colspan="1"/><td rowspan="1" colspan="1" style="text-align: center;"/><td rowspan="1" colspan="1"/><td rowspan="1" colspan="1"/><td rowspan="1" colspan="1" style="text-align: center;"/><td rowspan="1" colspan="1" style="text-align: center;">×</td><td rowspan="1" colspan="1"/><td rowspan="1" colspan="1" style="text-align: center;"/><td rowspan="1" colspan="1"/><td rowspan="1" colspan="1" style="text-align: center;"/></tr><tr><td rowspan="1" colspan="1">
              <xref ref-type="bibr" rid="B1630864">Schuurmans Stekhoven 1942a</xref>
            </td><td rowspan="1" colspan="1">Øresund</td><td rowspan="1" colspan="1">Belgium</td><td rowspan="1" colspan="1">no data</td><td rowspan="1" colspan="1"/><td rowspan="1" colspan="1" style="text-align: center;"/><td rowspan="1" colspan="1"/><td rowspan="1" colspan="1"/><td rowspan="1" colspan="1" style="text-align: center;"/><td rowspan="1" colspan="1" style="text-align: center;">×</td><td rowspan="1" colspan="1"/><td rowspan="1" colspan="1" style="text-align: center;"/><td rowspan="1" colspan="1"/><td rowspan="1" colspan="1" style="text-align: center;"/></tr><tr><td rowspan="1" colspan="1">
              <xref ref-type="bibr" rid="B1630874">Schuurmans Stekhoven 1942b</xref>
            </td><td rowspan="1" colspan="1">Yerseke, North Sea</td><td rowspan="1" colspan="1">The Netherlands</td><td rowspan="1" colspan="1">oyster bed</td><td rowspan="1" colspan="1"/><td rowspan="1" colspan="1" style="text-align: center;"/><td rowspan="1" colspan="1"/><td rowspan="1" colspan="1"/><td rowspan="1" colspan="1" style="text-align: center;"/><td rowspan="1" colspan="1" style="text-align: center;">×</td><td rowspan="1" colspan="1"/><td rowspan="1" colspan="1" style="text-align: center;"/><td rowspan="1" colspan="1"/><td rowspan="1" colspan="1" style="text-align: center;"/></tr><tr><td rowspan="1" colspan="1">
              <xref ref-type="bibr" rid="B1630884">Schuurmans Stekhoven 1946</xref>
            </td><td rowspan="1" colspan="1">Stockholm Archipelago, Baltic Sea</td><td rowspan="1" colspan="1">Sweden</td><td rowspan="1" colspan="1">no data</td><td rowspan="1" colspan="1"/><td rowspan="1" colspan="1" style="text-align: center;"/><td rowspan="1" colspan="1"/><td rowspan="1" colspan="1"/><td rowspan="1" colspan="1" style="text-align: center;"/><td rowspan="1" colspan="1" style="text-align: center;">×</td><td rowspan="1" colspan="1"/><td rowspan="1" colspan="1" style="text-align: center;"/><td rowspan="1" colspan="1"/><td rowspan="1" colspan="1" style="text-align: center;"/></tr><tr><td rowspan="1" colspan="1">
              <xref ref-type="bibr" rid="B1626806">Chitwood 1951</xref>
            </td><td rowspan="1" colspan="1">Woods Hole, Massachusetts, North Atlantic Ocean</td><td rowspan="1" colspan="1">United States</td><td rowspan="1" colspan="1">no data</td><td rowspan="1" colspan="1"/><td rowspan="1" colspan="1" style="text-align: center;"/><td rowspan="1" colspan="1"/><td rowspan="1" colspan="1"/><td rowspan="1" colspan="1" style="text-align: center;"/><td rowspan="1" colspan="1" style="text-align: center;">×</td><td rowspan="1" colspan="1"/><td rowspan="1" colspan="1" style="text-align: center;"/><td rowspan="1" colspan="1"/><td rowspan="1" colspan="1" style="text-align: center;"/></tr><tr><td rowspan="1" colspan="1">
              <xref ref-type="bibr" rid="B1627973">Gerlach 1953b</xref>
            </td><td rowspan="1" colspan="1">Kiel Bay, Baltic Sea</td><td rowspan="1" colspan="1">Germany</td><td rowspan="1" colspan="1">sand</td><td rowspan="1" colspan="1"/><td rowspan="1" colspan="1" style="text-align: center;"/><td rowspan="1" colspan="1"/><td rowspan="1" colspan="1"/><td rowspan="1" colspan="1" style="text-align: center;"/><td rowspan="1" colspan="1" style="text-align: center;">×</td><td rowspan="1" colspan="1"/><td rowspan="1" colspan="1" style="text-align: center;"/><td rowspan="1" colspan="1"/><td rowspan="1" colspan="1" style="text-align: center;"/></tr><tr><td rowspan="1" colspan="1">
              <xref ref-type="bibr" rid="B1631790">Wieser 1953</xref>
            </td><td rowspan="1" colspan="1">-</td><td rowspan="1" colspan="1">-</td><td rowspan="1" colspan="1">-</td><td rowspan="1" colspan="1"/><td rowspan="1" colspan="1" style="text-align: center;"/><td rowspan="1" colspan="1">×</td><td rowspan="1" colspan="1"/><td rowspan="1" colspan="1" style="text-align: center;"/><td rowspan="1" colspan="1" style="text-align: center;"/><td rowspan="1" colspan="1"/><td rowspan="1" colspan="1" style="text-align: center;"/><td rowspan="1" colspan="1"/><td rowspan="1" colspan="1" style="text-align: center;"/></tr><tr><td rowspan="1" colspan="1">
              <xref ref-type="bibr" rid="B1628003">Gerlach 1954b</xref>
            </td><td rowspan="1" colspan="1">-</td><td rowspan="1" colspan="1">-</td><td rowspan="1" colspan="1">-</td><td rowspan="1" colspan="1"/><td rowspan="1" colspan="1" style="text-align: center;"/><td rowspan="1" colspan="1"/><td rowspan="1" colspan="1"/><td rowspan="1" colspan="1" style="text-align: center;"/><td rowspan="1" colspan="1" style="text-align: center;">×</td><td rowspan="1" colspan="1"/><td rowspan="1" colspan="1" style="text-align: center;"/><td rowspan="1" colspan="1"/><td rowspan="1" colspan="1" style="text-align: center;"/></tr><tr><td rowspan="1" colspan="1">
              <xref ref-type="bibr" rid="B1633889">Schuurmans Stekhoven 1954</xref>
            </td><td rowspan="1" colspan="1">-</td><td rowspan="1" colspan="1">-</td><td rowspan="1" colspan="1">-</td><td rowspan="1" colspan="1"/><td rowspan="1" colspan="1" style="text-align: center;"/><td rowspan="1" colspan="1"/><td rowspan="1" colspan="1"/><td rowspan="1" colspan="1" style="text-align: center;"/><td rowspan="1" colspan="1" style="text-align: center;">×</td><td rowspan="1" colspan="1"/><td rowspan="1" colspan="1" style="text-align: center;"/><td rowspan="1" colspan="1"/><td rowspan="1" colspan="1" style="text-align: center;"/></tr><tr><td rowspan="1" colspan="1">
              <xref ref-type="bibr" rid="B1630392">Remane 1955</xref>
            </td><td rowspan="1" colspan="1">-</td><td rowspan="1" colspan="1">-</td><td rowspan="1" colspan="1">-</td><td rowspan="1" colspan="1"/><td rowspan="1" colspan="1" style="text-align: center;"/><td rowspan="1" colspan="1"/><td rowspan="1" colspan="1"/><td rowspan="1" colspan="1" style="text-align: center;"/><td rowspan="1" colspan="1" style="text-align: center;"/><td rowspan="1" colspan="1"/><td rowspan="1" colspan="1" style="text-align: center;"/><td rowspan="1" colspan="1"/><td rowspan="1" colspan="1" style="text-align: center;">×</td></tr><tr><td rowspan="1" colspan="1">
              <xref ref-type="bibr" rid="B1627574">el Maghraby and Perkins 1956</xref>
            </td><td rowspan="1" colspan="1">Wave Crest, Whitstable, North Sea</td><td rowspan="1" colspan="1">United Kingdom</td><td rowspan="1" colspan="1">mud on slipway</td><td rowspan="1" colspan="1"/><td rowspan="1" colspan="1" style="text-align: center;"/><td rowspan="1" colspan="1"/><td rowspan="1" colspan="1"/><td rowspan="1" colspan="1" style="text-align: center;"/><td rowspan="1" colspan="1" style="text-align: center;">×</td><td rowspan="1" colspan="1"/><td rowspan="1" colspan="1" style="text-align: center;"/><td rowspan="1" colspan="1"/><td rowspan="1" colspan="1" style="text-align: center;"/></tr><tr><td rowspan="1" colspan="1">
              <xref ref-type="bibr" rid="B1631824">Wieser et al. 1957</xref>
            </td><td rowspan="1" colspan="1">Rum Bay, Plymouth, English Channel</td><td rowspan="1" colspan="1">United Kingdom</td><td rowspan="1" colspan="1">intertidal mud</td><td rowspan="1" colspan="1"/><td rowspan="1" colspan="1" style="text-align: center;"/><td rowspan="1" colspan="1"/><td rowspan="1" colspan="1"/><td rowspan="1" colspan="1" style="text-align: center;"/><td rowspan="1" colspan="1" style="text-align: center;">×</td><td rowspan="1" colspan="1"/><td rowspan="1" colspan="1" style="text-align: center;"/><td rowspan="1" colspan="1"/><td rowspan="1" colspan="1" style="text-align: center;"/></tr><tr><td rowspan="1" colspan="1">
              <xref ref-type="bibr" rid="B1628023">Gerlach 1958</xref>
            </td><td rowspan="1" colspan="1">Kiel Fjord; Vodrups Flak, Kiel Bay, Baltic Sea</td><td rowspan="1" colspan="1">Germany</td><td rowspan="1" colspan="1">sand; gravel, 2–13 m deep</td><td rowspan="1" colspan="1"/><td rowspan="1" colspan="1" style="text-align: center;"/><td rowspan="1" colspan="1"/><td rowspan="1" colspan="1"/><td rowspan="1" colspan="1" style="text-align: center;"/><td rowspan="1" colspan="1" style="text-align: center;">×</td><td rowspan="1" colspan="1"/><td rowspan="1" colspan="1" style="text-align: center;"/><td rowspan="1" colspan="1"/><td rowspan="1" colspan="1" style="text-align: center;"/></tr><tr><td rowspan="1" colspan="1">
              <xref ref-type="bibr" rid="B1626739">Capstick 1959</xref>
            </td><td rowspan="1" colspan="1">Blyth estuary, North Sea</td><td rowspan="1" colspan="1">United Kingdom</td><td rowspan="1" colspan="1">sediment</td><td rowspan="1" colspan="1"/><td rowspan="1" colspan="1" style="text-align: center;"/><td rowspan="1" colspan="1"/><td rowspan="1" colspan="1"/><td rowspan="1" colspan="1" style="text-align: center;"/><td rowspan="1" colspan="1" style="text-align: center;">×</td><td rowspan="1" colspan="1"/><td rowspan="1" colspan="1" style="text-align: center;"/><td rowspan="1" colspan="1"/><td rowspan="1" colspan="1" style="text-align: center;"/></tr><tr><td rowspan="1" colspan="1">
              <xref ref-type="bibr" rid="B1628033">Gerlach 1959</xref>
            </td><td rowspan="1" colspan="1">-</td><td rowspan="1" colspan="1">-</td><td rowspan="1" colspan="1">-</td><td rowspan="1" colspan="1"/><td rowspan="1" colspan="1" style="text-align: center;"/><td rowspan="1" colspan="1"/><td rowspan="1" colspan="1"/><td rowspan="1" colspan="1" style="text-align: center;"/><td rowspan="1" colspan="1" style="text-align: center;">×</td><td rowspan="1" colspan="1"/><td rowspan="1" colspan="1" style="text-align: center;"/><td rowspan="1" colspan="1"/><td rowspan="1" colspan="1" style="text-align: center;"/></tr><tr><td rowspan="1" colspan="1"><xref ref-type="bibr" rid="B1634109">Paramonov 1962</xref>(<italic><tp:taxon-name><tp:taxon-name-part taxon-name-part-type="genus">O.</tp:taxon-name-part> <tp:taxon-name-part taxon-name-part-type="species">fuscus</tp:taxon-name-part></tp:taxon-name></italic>)</td><td rowspan="1" colspan="1">-</td><td rowspan="1" colspan="1">-</td><td rowspan="1" colspan="1">-</td><td rowspan="1" colspan="1"/><td rowspan="1" colspan="1" style="text-align: center;">×</td><td rowspan="1" colspan="1"/><td rowspan="1" colspan="1"/><td rowspan="1" colspan="1" style="text-align: center;"/><td rowspan="1" colspan="1" style="text-align: center;"/><td rowspan="1" colspan="1"/><td rowspan="1" colspan="1" style="text-align: center;"/><td rowspan="1" colspan="1"/><td rowspan="1" colspan="1" style="text-align: center;"/></tr><tr><td rowspan="1" colspan="1">
              <xref ref-type="bibr" rid="B1633917">Kreis 1963</xref>
            </td><td rowspan="1" colspan="1">-</td><td rowspan="1" colspan="1">-</td><td rowspan="1" colspan="1">-</td><td rowspan="1" colspan="1"/><td rowspan="1" colspan="1" style="text-align: center;"/><td rowspan="1" colspan="1"/><td rowspan="1" colspan="1"/><td rowspan="1" colspan="1" style="text-align: center;"/><td rowspan="1" colspan="1" style="text-align: center;"/><td rowspan="1" colspan="1"/><td rowspan="1" colspan="1" style="text-align: center;"/><td rowspan="1" colspan="1"/><td rowspan="1" colspan="1" style="text-align: center;">×</td></tr><tr><td rowspan="1" colspan="1">
              <xref ref-type="bibr" rid="B1627317">de Coninck 1965</xref>
            </td><td rowspan="1" colspan="1">-</td><td rowspan="1" colspan="1">-</td><td rowspan="1" colspan="1">-</td><td rowspan="1" colspan="1"/><td rowspan="1" colspan="1" style="text-align: center;"/><td rowspan="1" colspan="1"/><td rowspan="1" colspan="1"/><td rowspan="1" colspan="1" style="text-align: center;"/><td rowspan="1" colspan="1" style="text-align: center;"/><td rowspan="1" colspan="1"/><td rowspan="1" colspan="1" style="text-align: center;"/><td rowspan="1" colspan="1"/><td rowspan="1" colspan="1" style="text-align: center;">×</td></tr><tr><td rowspan="1" colspan="1">
              <xref ref-type="bibr" rid="B1626533">Bilio 1966</xref>
            </td><td rowspan="1" colspan="1">-</td><td rowspan="1" colspan="1">-</td><td rowspan="1" colspan="1">-</td><td rowspan="1" colspan="1"/><td rowspan="1" colspan="1" style="text-align: center;"/><td rowspan="1" colspan="1"/><td rowspan="1" colspan="1"/><td rowspan="1" colspan="1" style="text-align: center;"/><td rowspan="1" colspan="1" style="text-align: center;">×</td><td rowspan="1" colspan="1"/><td rowspan="1" colspan="1" style="text-align: center;"/><td rowspan="1" colspan="1"/><td rowspan="1" colspan="1" style="text-align: center;"/></tr><tr><td rowspan="1" colspan="1">
              <xref ref-type="bibr" rid="B1627164">Coles 1966</xref>
            </td><td rowspan="1" colspan="1">Skippers Island, Thorpe-le-Soken, Essex, North Sea</td><td rowspan="1" colspan="1">United Kingdom</td><td rowspan="1" colspan="1">soil among plant roots</td><td rowspan="1" colspan="1"/><td rowspan="1" colspan="1" style="text-align: center;"/><td rowspan="1" colspan="1"/><td rowspan="1" colspan="1"/><td rowspan="1" colspan="1" style="text-align: center;"/><td rowspan="1" colspan="1" style="text-align: center;">×</td><td rowspan="1" colspan="1"/><td rowspan="1" colspan="1" style="text-align: center;"/><td rowspan="1" colspan="1"/><td rowspan="1" colspan="1" style="text-align: center;"/></tr><tr><td rowspan="1" colspan="1"><xref ref-type="bibr" rid="B1630432">Riemann 1966</xref><break/>(<tp:taxon-name><tp:taxon-name-part taxon-name-part-type="genus">A.</tp:taxon-name-part> <tp:taxon-name-part taxon-name-part-type="uncertainty-rank">aff.</tp:taxon-name-part> <tp:taxon-name-part taxon-name-part-type="species">fuscus</tp:taxon-name-part></tp:taxon-name>)</td><td rowspan="1" colspan="1">Cuxhaven-Groden; Ostemündung, North Sea</td><td rowspan="1" colspan="1">Germany</td><td rowspan="1" colspan="1">sand, intertidal; 13–15 m deep</td><td rowspan="1" colspan="1">×</td><td rowspan="1" colspan="1" style="text-align: center;"/><td rowspan="1" colspan="1"/><td rowspan="1" colspan="1"/><td rowspan="1" colspan="1" style="text-align: center;"/><td rowspan="1" colspan="1" style="text-align: center;"/><td rowspan="1" colspan="1"/><td rowspan="1" colspan="1" style="text-align: center;"/><td rowspan="1" colspan="1"/><td rowspan="1" colspan="1" style="text-align: center;"/></tr><tr><td rowspan="1" colspan="1">
              <xref ref-type="bibr" rid="B1627697">Filipjev 1968</xref>
            </td><td rowspan="1" colspan="1">Schleswig-Holsteinischen, North Sea</td><td rowspan="1" colspan="1">Germany</td><td rowspan="1" colspan="1">plants in salt marsh</td><td rowspan="1" colspan="1"/><td rowspan="1" colspan="1" style="text-align: center;"/><td rowspan="1" colspan="1"/><td rowspan="1" colspan="1"/><td rowspan="1" colspan="1" style="text-align: center;"/><td rowspan="1" colspan="1" style="text-align: center;">×</td><td rowspan="1" colspan="1"/><td rowspan="1" colspan="1" style="text-align: center;"/><td rowspan="1" colspan="1"/><td rowspan="1" colspan="1" style="text-align: center;"/></tr><tr><td rowspan="1" colspan="1"><xref ref-type="bibr" rid="B1634118">Paramonov 1968</xref>(<italic><tp:taxon-name><tp:taxon-name-part taxon-name-part-type="genus">O.</tp:taxon-name-part> <tp:taxon-name-part taxon-name-part-type="species">fuscus</tp:taxon-name-part></tp:taxon-name></italic>)</td><td rowspan="1" colspan="1">-</td><td rowspan="1" colspan="1">-</td><td rowspan="1" colspan="1">-</td><td rowspan="1" colspan="1"/><td rowspan="1" colspan="1" style="text-align: center;">×</td><td rowspan="1" colspan="1"/><td rowspan="1" colspan="1"/><td rowspan="1" colspan="1" style="text-align: center;"/><td rowspan="1" colspan="1" style="text-align: center;"/><td rowspan="1" colspan="1"/><td rowspan="1" colspan="1" style="text-align: center;"/><td rowspan="1" colspan="1"/><td rowspan="1" colspan="1" style="text-align: center;"/></tr><tr><td rowspan="1" colspan="1">
              <xref ref-type="bibr" rid="B1628786">Hopper 1969</xref>
            </td><td rowspan="1" colspan="1">Kingsport, Nova Scotia, North Atlantic Ocean</td><td rowspan="1" colspan="1">Canada</td><td rowspan="1" colspan="1">blackish-grey mud among plants</td><td rowspan="1" colspan="1">×</td><td rowspan="1" colspan="1" style="text-align: center;"/><td rowspan="1" colspan="1"/><td rowspan="1" colspan="1"/><td rowspan="1" colspan="1" style="text-align: center;"/><td rowspan="1" colspan="1" style="text-align: center;"/><td rowspan="1" colspan="1"/><td rowspan="1" colspan="1" style="text-align: center;"/><td rowspan="1" colspan="1"/><td rowspan="1" colspan="1" style="text-align: center;"/></tr><tr><td rowspan="1" colspan="1">
              <xref ref-type="bibr" rid="B1629268">Lorenzen 1969</xref>
            </td><td rowspan="1" colspan="1">Schleswig-Holsteinischen</td><td rowspan="1" colspan="1">Germany</td><td rowspan="1" colspan="1">brackish plants in salt marsh</td><td rowspan="1" colspan="1"/><td rowspan="1" colspan="1" style="text-align: center;"/><td rowspan="1" colspan="1"/><td rowspan="1" colspan="1"/><td rowspan="1" colspan="1" style="text-align: center;"/><td rowspan="1" colspan="1" style="text-align: center;">×</td><td rowspan="1" colspan="1"/><td rowspan="1" colspan="1" style="text-align: center;"/><td rowspan="1" colspan="1"/><td rowspan="1" colspan="1" style="text-align: center;"/></tr><tr><td rowspan="1" colspan="1">
              <xref ref-type="bibr" rid="B1630339">Rachor 1969</xref>
            </td><td rowspan="1" colspan="3">same as <xref ref-type="bibr" rid="B1630349">Rachor 1970</xref></td><td rowspan="1" colspan="1"/><td rowspan="1" colspan="1" style="text-align: center;"/><td rowspan="1" colspan="1"/><td rowspan="1" colspan="1"/><td rowspan="1" colspan="1" style="text-align: center;"/><td rowspan="1" colspan="1" style="text-align: center;"/><td rowspan="1" colspan="1"/><td rowspan="1" colspan="1" style="text-align: center;">×</td><td rowspan="1" colspan="1"/><td rowspan="1" colspan="1" style="text-align: center;"/></tr><tr><td rowspan="1" colspan="1">
              <xref ref-type="bibr" rid="B1628105">Giere 1970</xref>
            </td><td rowspan="1" colspan="1">North Sea</td><td rowspan="1" colspan="1">Germany</td><td rowspan="1" colspan="1">sand</td><td rowspan="1" colspan="1"/><td rowspan="1" colspan="1" style="text-align: center;"/><td rowspan="1" colspan="1"/><td rowspan="1" colspan="1"/><td rowspan="1" colspan="1" style="text-align: center;"/><td rowspan="1" colspan="1" style="text-align: center;">×</td><td rowspan="1" colspan="1"/><td rowspan="1" colspan="1" style="text-align: center;"/><td rowspan="1" colspan="1"/><td rowspan="1" colspan="1" style="text-align: center;"/></tr><tr><td rowspan="1" colspan="1">
              <xref ref-type="bibr" rid="B1630349">Rachor 1970</xref>
            </td><td rowspan="1" colspan="1">Baltic Sea; North Sea</td><td rowspan="1" colspan="1">Germany</td><td rowspan="1" colspan="1">no data</td><td rowspan="1" colspan="1"/><td rowspan="1" colspan="1" style="text-align: center;"/><td rowspan="1" colspan="1"/><td rowspan="1" colspan="1"/><td rowspan="1" colspan="1" style="text-align: center;"/><td rowspan="1" colspan="1" style="text-align: center;">×</td><td rowspan="1" colspan="1"/><td rowspan="1" colspan="1" style="text-align: center;"/><td rowspan="1" colspan="1"/><td rowspan="1" colspan="1" style="text-align: center;"/></tr><tr><td rowspan="1" colspan="1">
              <xref ref-type="bibr" rid="B1631747">Warwick 1971</xref>
            </td><td rowspan="1" colspan="1">Lympstone, Exe estuery, English Channel</td><td rowspan="1" colspan="1">United Kingdom</td><td rowspan="1" colspan="1">sand</td><td rowspan="1" colspan="1"/><td rowspan="1" colspan="1" style="text-align: center;"/><td rowspan="1" colspan="1"/><td rowspan="1" colspan="1"/><td rowspan="1" colspan="1" style="text-align: center;"/><td rowspan="1" colspan="1" style="text-align: center;">×</td><td rowspan="1" colspan="1"/><td rowspan="1" colspan="1" style="text-align: center;"/><td rowspan="1" colspan="1"/><td rowspan="1" colspan="1" style="text-align: center;"/></tr><tr><td rowspan="1" colspan="1">
              <xref ref-type="bibr" rid="B1628767">Hope and Murphy 1972</xref>
            </td><td rowspan="1" colspan="1">-</td><td rowspan="1" colspan="1">-</td><td rowspan="1" colspan="1">-</td><td rowspan="1" colspan="1"/><td rowspan="1" colspan="1" style="text-align: center;"/><td rowspan="1" colspan="1"/><td rowspan="1" colspan="1">×</td><td rowspan="1" colspan="1" style="text-align: center;"/><td rowspan="1" colspan="1" style="text-align: center;"/><td rowspan="1" colspan="1"/><td rowspan="1" colspan="1" style="text-align: center;"/><td rowspan="1" colspan="1"/><td rowspan="1" colspan="1" style="text-align: center;"/></tr><tr><td rowspan="1" colspan="1">
              <xref ref-type="bibr" rid="B1633926">Hope 1974</xref>
            </td><td rowspan="1" colspan="1">-</td><td rowspan="1" colspan="1">-</td><td rowspan="1" colspan="1">-</td><td rowspan="1" colspan="1"/><td rowspan="1" colspan="1" style="text-align: center;"/><td rowspan="1" colspan="1"/><td rowspan="1" colspan="1"/><td rowspan="1" colspan="1" style="text-align: center;"/><td rowspan="1" colspan="1" style="text-align: center;"/><td rowspan="1" colspan="1"/><td rowspan="1" colspan="1" style="text-align: center;"/><td rowspan="1" colspan="1"/><td rowspan="1" colspan="1" style="text-align: center;">×</td></tr><tr><td rowspan="1" colspan="1">
              <xref ref-type="bibr" rid="B1628063">Gerlach and Riemann 1974</xref>
            </td><td rowspan="1" colspan="1">-</td><td rowspan="1" colspan="1">-</td><td rowspan="1" colspan="1">-</td><td rowspan="1" colspan="1"/><td rowspan="1" colspan="1" style="text-align: center;"/><td rowspan="1" colspan="1"/><td rowspan="1" colspan="1">×</td><td rowspan="1" colspan="1" style="text-align: center;"/><td rowspan="1" colspan="1" style="text-align: center;"/><td rowspan="1" colspan="1"/><td rowspan="1" colspan="1" style="text-align: center;"/><td rowspan="1" colspan="1"/><td rowspan="1" colspan="1" style="text-align: center;"/></tr><tr><td rowspan="1" colspan="1">
              <xref ref-type="bibr" rid="B1631757">Warwick and Gage 1975</xref>
            </td><td rowspan="1" colspan="1">Loch Etive, Scotland</td><td rowspan="1" colspan="1">United Kingdom</td><td rowspan="1" colspan="1">surface</td><td rowspan="1" colspan="1"/><td rowspan="1" colspan="1" style="text-align: center;"/><td rowspan="1" colspan="1"/><td rowspan="1" colspan="1"/><td rowspan="1" colspan="1" style="text-align: center;"/><td rowspan="1" colspan="1" style="text-align: center;">×</td><td rowspan="1" colspan="1"/><td rowspan="1" colspan="1" style="text-align: center;"/><td rowspan="1" colspan="1"/><td rowspan="1" colspan="1" style="text-align: center;"/></tr><tr><td rowspan="1" colspan="1">
              <xref ref-type="bibr" rid="B1635318">Belogurov and Belogurova 1977a</xref>
            </td><td rowspan="1" colspan="1">-</td><td rowspan="1" colspan="1">-</td><td rowspan="1" colspan="1">-</td><td rowspan="1" colspan="1"/><td rowspan="1" colspan="1" style="text-align: center;"/><td rowspan="1" colspan="1"/><td rowspan="1" colspan="1"/><td rowspan="1" colspan="1" style="text-align: center;"/><td rowspan="1" colspan="1" style="text-align: center;"/><td rowspan="1" colspan="1"/><td rowspan="1" colspan="1" style="text-align: center;">×</td><td rowspan="1" colspan="1"/><td rowspan="1" colspan="1" style="text-align: center;"/></tr><tr><td rowspan="1" colspan="1">
              <xref ref-type="bibr" rid="B1626140">Belogurov and Belogurova 1977b</xref>
            </td><td rowspan="1" colspan="1">-</td><td rowspan="1" colspan="1">-</td><td rowspan="1" colspan="1">-</td><td rowspan="1" colspan="1"/><td rowspan="1" colspan="1" style="text-align: center;"/><td rowspan="1" colspan="1"/><td rowspan="1" colspan="1"/><td rowspan="1" colspan="1" style="text-align: center;"/><td rowspan="1" colspan="1" style="text-align: center;"/><td rowspan="1" colspan="1"/><td rowspan="1" colspan="1" style="text-align: center;">×</td><td rowspan="1" colspan="1"/><td rowspan="1" colspan="1" style="text-align: center;"/></tr><tr><td rowspan="1" colspan="1">
              <xref ref-type="bibr" rid="B1626150">Belogurov and Belogurova 1978a</xref>
            </td><td rowspan="1" colspan="1">-</td><td rowspan="1" colspan="1">-</td><td rowspan="1" colspan="1">-</td><td rowspan="1" colspan="1"/><td rowspan="1" colspan="1" style="text-align: center;"/><td rowspan="1" colspan="1">×</td><td rowspan="1" colspan="1"/><td rowspan="1" colspan="1" style="text-align: center;"/><td rowspan="1" colspan="1" style="text-align: center;"/><td rowspan="1" colspan="1"/><td rowspan="1" colspan="1" style="text-align: center;"/><td rowspan="1" colspan="1"/><td rowspan="1" colspan="1" style="text-align: center;"/></tr><tr><td rowspan="1" colspan="1">
              <xref ref-type="bibr" rid="B1626160">Belogurov and Belogurova 1978b</xref>
            </td><td rowspan="1" colspan="1">-</td><td rowspan="1" colspan="1">-</td><td rowspan="1" colspan="1">-</td><td rowspan="1" colspan="1"/><td rowspan="1" colspan="1" style="text-align: center;"/><td rowspan="1" colspan="1">×</td><td rowspan="1" colspan="1"/><td rowspan="1" colspan="1" style="text-align: center;"/><td rowspan="1" colspan="1" style="text-align: center;"/><td rowspan="1" colspan="1"/><td rowspan="1" colspan="1" style="text-align: center;"/><td rowspan="1" colspan="1"/><td rowspan="1" colspan="1" style="text-align: center;"/></tr><tr><td rowspan="1" colspan="1">
              <xref ref-type="bibr" rid="B1626250">Belogurova 1978</xref>
            </td><td rowspan="1" colspan="1">Itrup, Kuril Islands, North Pacific Ocean</td><td rowspan="1" colspan="1">Russia</td><td rowspan="1" colspan="1">subtidal</td><td rowspan="1" colspan="1">×</td><td rowspan="1" colspan="1" style="text-align: center;"/><td rowspan="1" colspan="1"/><td rowspan="1" colspan="1"/><td rowspan="1" colspan="1" style="text-align: center;"/><td rowspan="1" colspan="1" style="text-align: center;"/><td rowspan="1" colspan="1"/><td rowspan="1" colspan="1" style="text-align: center;"/><td rowspan="1" colspan="1"/><td rowspan="1" colspan="1" style="text-align: center;"/></tr><tr><td rowspan="1" colspan="1">
              <xref ref-type="bibr" rid="B1626170">Belogurov and Belogurova 1979</xref>
            </td><td rowspan="1" colspan="1">-</td><td rowspan="1" colspan="1">-</td><td rowspan="1" colspan="1">-</td><td rowspan="1" colspan="1"/><td rowspan="1" colspan="1" style="text-align: center;"/><td rowspan="1" colspan="1"/><td rowspan="1" colspan="1"/><td rowspan="1" colspan="1" style="text-align: center;"/><td rowspan="1" colspan="1" style="text-align: center;"/><td rowspan="1" colspan="1"/><td rowspan="1" colspan="1" style="text-align: center;"/><td rowspan="1" colspan="1"/><td rowspan="1" colspan="1" style="text-align: center;">×</td></tr><tr><td rowspan="1" colspan="1">
              <xref ref-type="bibr" rid="B1626362">Belogurova and Belogurov 1979</xref>
            </td><td rowspan="1" colspan="1">Kuril Islands, North Pacific Ocean</td><td rowspan="1" colspan="1">Russia</td><td rowspan="1" colspan="1">10 m deep</td><td rowspan="1" colspan="1"/><td rowspan="1" colspan="1" style="text-align: center;"/><td rowspan="1" colspan="1"/><td rowspan="1" colspan="1"/><td rowspan="1" colspan="1" style="text-align: center;"/><td rowspan="1" colspan="1" style="text-align: center;">×</td><td rowspan="1" colspan="1"/><td rowspan="1" colspan="1" style="text-align: center;"/><td rowspan="1" colspan="1"/><td rowspan="1" colspan="1" style="text-align: center;"/></tr><tr><td rowspan="1" colspan="1">
              <xref ref-type="bibr" rid="B1626719">Calcoen and de Kegel 1979</xref>
            </td><td rowspan="1" colspan="1">Nieuwpoort-Bad, North Sea</td><td rowspan="1" colspan="1">Belgium</td><td rowspan="1" colspan="1">sand</td><td rowspan="1" colspan="1" style="text-align: center;"/><td rowspan="1" colspan="1"/><td rowspan="1" colspan="1" style="text-align: center;"/><td rowspan="1" colspan="1" style="text-align: center;"/><td rowspan="1" colspan="1"/><td rowspan="1" colspan="1"/><td rowspan="1" colspan="1" style="text-align: center;"/><td rowspan="1" colspan="1">×</td><td rowspan="1" colspan="1" style="text-align: center;"/><td rowspan="1" colspan="1"/></tr><tr><td rowspan="1" colspan="1">
              <xref ref-type="bibr" rid="B1629331">Maertens and Coomans 1979</xref>
            </td><td rowspan="1" colspan="1">-</td><td rowspan="1" colspan="1">-</td><td rowspan="1" colspan="1">-</td><td rowspan="1" colspan="1" style="text-align: center;"/><td rowspan="1" colspan="1"/><td rowspan="1" colspan="1" style="text-align: center;"/><td rowspan="1" colspan="1" style="text-align: center;"/><td rowspan="1" colspan="1"/><td rowspan="1" colspan="1"/><td rowspan="1" colspan="1" style="text-align: center;"/><td rowspan="1" colspan="1"/><td rowspan="1" colspan="1" style="text-align: center;"/><td rowspan="1" colspan="1">×</td></tr><tr><td rowspan="1" colspan="1">
              <xref ref-type="bibr" rid="B1626729">Calcoen and de Kegel 1980</xref>
            </td><td rowspan="1" colspan="1">-</td><td rowspan="1" colspan="1">-</td><td rowspan="1" colspan="1">-</td><td rowspan="1" colspan="1" style="text-align: center;"/><td rowspan="1" colspan="1"/><td rowspan="1" colspan="1" style="text-align: center;"/><td rowspan="1" colspan="1" style="text-align: center;"/><td rowspan="1" colspan="1"/><td rowspan="1" colspan="1"/><td rowspan="1" colspan="1" style="text-align: center;"/><td rowspan="1" colspan="1"/><td rowspan="1" colspan="1" style="text-align: center;"/><td rowspan="1" colspan="1">×</td></tr><tr><td rowspan="1" colspan="1">
              <xref ref-type="bibr" rid="B1631069">Sherman and Coull 1980</xref>
            </td><td rowspan="1" colspan="1">Crabhaul Creek, North Inlet, North Atlantic Ocean</td><td rowspan="1" colspan="1">United States</td><td rowspan="1" colspan="1">mud with detritus</td><td rowspan="1" colspan="1" style="text-align: center;"/><td rowspan="1" colspan="1"/><td rowspan="1" colspan="1" style="text-align: center;"/><td rowspan="1" colspan="1" style="text-align: center;"/><td rowspan="1" colspan="1"/><td rowspan="1" colspan="1">×</td><td rowspan="1" colspan="1" style="text-align: center;"/><td rowspan="1" colspan="1"/><td rowspan="1" colspan="1" style="text-align: center;"/><td rowspan="1" colspan="1"/></tr><tr><td rowspan="1" colspan="1">
              <xref ref-type="bibr" rid="B1626649">Bouwman 1981</xref>
            </td><td rowspan="1" colspan="1">Ems estuary, North Sea</td><td rowspan="1" colspan="1">Germany</td><td rowspan="1" colspan="1">intertidal sandy sediment</td><td rowspan="1" colspan="1" style="text-align: center;">×</td><td rowspan="1" colspan="1"/><td rowspan="1" colspan="1" style="text-align: center;"/><td rowspan="1" colspan="1" style="text-align: center;"/><td rowspan="1" colspan="1"/><td rowspan="1" colspan="1"/><td rowspan="1" colspan="1" style="text-align: center;"/><td rowspan="1" colspan="1"/><td rowspan="1" colspan="1" style="text-align: center;"/><td rowspan="1" colspan="1"/></tr><tr><td rowspan="1" colspan="1">
              <xref ref-type="bibr" rid="B1626571">Blome 1982</xref>
            </td><td rowspan="1" colspan="1">Sylt Island, North Sea</td><td rowspan="1" colspan="1">Germany</td><td rowspan="1" colspan="1">sand</td><td rowspan="1" colspan="1" style="text-align: center;"/><td rowspan="1" colspan="1"/><td rowspan="1" colspan="1" style="text-align: center;"/><td rowspan="1" colspan="1" style="text-align: center;"/><td rowspan="1" colspan="1"/><td rowspan="1" colspan="1">×</td><td rowspan="1" colspan="1" style="text-align: center;"/><td rowspan="1" colspan="1"/><td rowspan="1" colspan="1" style="text-align: center;"/><td rowspan="1" colspan="1"/></tr><tr><td rowspan="1" colspan="1">
              <xref ref-type="bibr" rid="B1627662">Field et al. 1982</xref>
            </td><td rowspan="1" colspan="1">Exe estuary, English Channel</td><td rowspan="1" colspan="1">United Kingdom</td><td rowspan="1" colspan="1">mud, sand</td><td rowspan="1" colspan="1" style="text-align: center;"/><td rowspan="1" colspan="1"/><td rowspan="1" colspan="1" style="text-align: center;"/><td rowspan="1" colspan="1" style="text-align: center;"/><td rowspan="1" colspan="1"/><td rowspan="1" colspan="1">×</td><td rowspan="1" colspan="1" style="text-align: center;"/><td rowspan="1" colspan="1"/><td rowspan="1" colspan="1" style="text-align: center;"/><td rowspan="1" colspan="1"/></tr><tr><td rowspan="1" colspan="1">
              <xref ref-type="bibr" rid="B1631878">Yoshimura 1982</xref>
            </td><td rowspan="1" colspan="1">-</td><td rowspan="1" colspan="1">-</td><td rowspan="1" colspan="1">-</td><td rowspan="1" colspan="1" style="text-align: center;"/><td rowspan="1" colspan="1"/><td rowspan="1" colspan="1" style="text-align: center;"/><td rowspan="1" colspan="1" style="text-align: center;"/><td rowspan="1" colspan="1"/><td rowspan="1" colspan="1"/><td rowspan="1" colspan="1" style="text-align: center;"/><td rowspan="1" colspan="1"/><td rowspan="1" colspan="1" style="text-align: center;"/><td rowspan="1" colspan="1">×</td></tr><tr><td rowspan="1" colspan="1">
              <xref ref-type="bibr" rid="B1626659">Bouwman 1983</xref>
            </td><td rowspan="1" colspan="3">same as <xref ref-type="bibr" rid="B1626649">Bouwman 1981</xref></td><td rowspan="1" colspan="1" style="text-align: center;"/><td rowspan="1" colspan="1"/><td rowspan="1" colspan="1" style="text-align: center;"/><td rowspan="1" colspan="1" style="text-align: center;"/><td rowspan="1" colspan="1"/><td rowspan="1" colspan="1">×</td><td rowspan="1" colspan="1" style="text-align: center;"/><td rowspan="1" colspan="1"/><td rowspan="1" colspan="1" style="text-align: center;"/><td rowspan="1" colspan="1"/></tr><tr><td rowspan="1" colspan="1">
              <xref ref-type="bibr" rid="B1626759">Chabaud et al. 1983</xref>
            </td><td rowspan="1" colspan="1">-</td><td rowspan="1" colspan="1">-</td><td rowspan="1" colspan="1">-</td><td rowspan="1" colspan="1" style="text-align: center;"/><td rowspan="1" colspan="1"/><td rowspan="1" colspan="1" style="text-align: center;"/><td rowspan="1" colspan="1" style="text-align: center;"/><td rowspan="1" colspan="1"/><td rowspan="1" colspan="1"/><td rowspan="1" colspan="1" style="text-align: center;"/><td rowspan="1" colspan="1">×</td><td rowspan="1" colspan="1" style="text-align: center;"/><td rowspan="1" colspan="1"/></tr><tr><td rowspan="1" colspan="1">
              <xref ref-type="bibr" rid="B1628669">Heip et al. 1983</xref>
            </td><td rowspan="1" colspan="1">-</td><td rowspan="1" colspan="1">-</td><td rowspan="1" colspan="1">-</td><td rowspan="1" colspan="1" style="text-align: center;"/><td rowspan="1" colspan="1"/><td rowspan="1" colspan="1" style="text-align: center;"/><td rowspan="1" colspan="1" style="text-align: center;"/><td rowspan="1" colspan="1"/><td rowspan="1" colspan="1">×</td><td rowspan="1" colspan="1" style="text-align: center;"/><td rowspan="1" colspan="1"/><td rowspan="1" colspan="1" style="text-align: center;"/><td rowspan="1" colspan="1"/></tr><tr><td rowspan="1" colspan="1">
              <xref ref-type="bibr" rid="B1630280">Platt and Warwick 1983</xref>
            </td><td rowspan="1" colspan="1">no data</td><td rowspan="1" colspan="1">United Kingdom</td><td rowspan="1" colspan="1">no data</td><td rowspan="1" colspan="1" style="text-align: center;">×</td><td rowspan="1" colspan="1"/><td rowspan="1" colspan="1" style="text-align: center;"/><td rowspan="1" colspan="1" style="text-align: center;"/><td rowspan="1" colspan="1"/><td rowspan="1" colspan="1"/><td rowspan="1" colspan="1" style="text-align: center;"/><td rowspan="1" colspan="1"/><td rowspan="1" colspan="1" style="text-align: center;"/><td rowspan="1" colspan="1"/></tr><tr><td rowspan="1" colspan="1">
              <xref ref-type="bibr" rid="B1637361">Gerdes and Krumbein 1984</xref>
            </td><td rowspan="1" colspan="1">-</td><td rowspan="1" colspan="1">-</td><td rowspan="1" colspan="1">-</td><td rowspan="1" colspan="1" style="text-align: center;"/><td rowspan="1" colspan="1"/><td rowspan="1" colspan="1" style="text-align: center;"/><td rowspan="1" colspan="1" style="text-align: center;"/><td rowspan="1" colspan="1"/><td rowspan="1" colspan="1">×</td><td rowspan="1" colspan="1" style="text-align: center;"/><td rowspan="1" colspan="1"/><td rowspan="1" colspan="1" style="text-align: center;"/><td rowspan="1" colspan="1"/></tr><tr><td rowspan="1" colspan="1">
              <xref ref-type="bibr" rid="B1626100">Belogurov 1985</xref>
            </td><td rowspan="1" colspan="1">-</td><td rowspan="1" colspan="1">-</td><td rowspan="1" colspan="1">-</td><td rowspan="1" colspan="1" style="text-align: center;"/><td rowspan="1" colspan="1"/><td rowspan="1" colspan="1" style="text-align: center;"/><td rowspan="1" colspan="1" style="text-align: center;"/><td rowspan="1" colspan="1"/><td rowspan="1" colspan="1"/><td rowspan="1" colspan="1" style="text-align: center;"/><td rowspan="1" colspan="1">×</td><td rowspan="1" colspan="1" style="text-align: center;"/><td rowspan="1" colspan="1"/></tr><tr><td rowspan="1" colspan="1">
              <xref ref-type="bibr" rid="B1627939">Gerdes et al. 1985a</xref>
            </td><td rowspan="1" colspan="1">Mellum Island, North Sea</td><td rowspan="1" colspan="1">Germany</td><td rowspan="1" colspan="1">sand</td><td rowspan="1" colspan="1" style="text-align: center;"/><td rowspan="1" colspan="1"/><td rowspan="1" colspan="1" style="text-align: center;"/><td rowspan="1" colspan="1" style="text-align: center;"/><td rowspan="1" colspan="1"/><td rowspan="1" colspan="1">×</td><td rowspan="1" colspan="1" style="text-align: center;"/><td rowspan="1" colspan="1"/><td rowspan="1" colspan="1" style="text-align: center;"/><td rowspan="1" colspan="1"/></tr><tr><td rowspan="1" colspan="1"><xref ref-type="bibr" rid="B1627949">Gerdes et al. 1985b</xref><break/>(<italic><tp:taxon-name><tp:taxon-name-part taxon-name-part-type="genus">O.</tp:taxon-name-part> <tp:taxon-name-part taxon-name-part-type="species">fuscus</tp:taxon-name-part></tp:taxon-name></italic>)</td><td rowspan="1" colspan="1">Gavish Sabkha, along Gulf of Elat, Red Sea</td><td rowspan="1" colspan="1">Egypt</td><td rowspan="1" colspan="1">brackish</td><td rowspan="1" colspan="1" style="text-align: center;"/><td rowspan="1" colspan="1"/><td rowspan="1" colspan="1" style="text-align: center;"/><td rowspan="1" colspan="1" style="text-align: center;"/><td rowspan="1" colspan="1"/><td rowspan="1" colspan="1">×</td><td rowspan="1" colspan="1" style="text-align: center;"/><td rowspan="1" colspan="1"/><td rowspan="1" colspan="1" style="text-align: center;"/><td rowspan="1" colspan="1"/></tr><tr><td rowspan="1" colspan="1">
              <xref ref-type="bibr" rid="B1628679">Heip et al. 1985</xref>
            </td><td rowspan="1" colspan="1">-</td><td rowspan="1" colspan="1">-</td><td rowspan="1" colspan="1">-</td><td rowspan="1" colspan="1" style="text-align: center;"/><td rowspan="1" colspan="1" style="text-align: center;"/><td rowspan="1" colspan="1" style="text-align: center;"/><td rowspan="1" colspan="1" style="text-align: center;"/><td rowspan="1" colspan="1" style="text-align: center;"/><td rowspan="1" colspan="1" style="text-align: center;">×</td><td rowspan="1" colspan="1" style="text-align: center;"/><td rowspan="1" colspan="1" style="text-align: center;"/><td rowspan="1" colspan="1" style="text-align: center;"/><td rowspan="1" colspan="1" style="text-align: center;"/></tr><tr><td rowspan="1" colspan="1">
              <xref ref-type="bibr" rid="B1626203">Belogurov and Belogurova 1988</xref>
            </td><td rowspan="1" colspan="1">-</td><td rowspan="1" colspan="1">-</td><td rowspan="1" colspan="1">-</td><td rowspan="1" colspan="1" style="text-align: center;"/><td rowspan="1" colspan="1" style="text-align: center;"/><td rowspan="1" colspan="1" style="text-align: center;">×</td><td rowspan="1" colspan="1" style="text-align: center;"/><td rowspan="1" colspan="1" style="text-align: center;"/><td rowspan="1" colspan="1" style="text-align: center;"/><td rowspan="1" colspan="1" style="text-align: center;"/><td rowspan="1" colspan="1" style="text-align: center;"/><td rowspan="1" colspan="1" style="text-align: center;"/><td rowspan="1" colspan="1" style="text-align: center;"/></tr><tr><td rowspan="1" colspan="1">
              <xref ref-type="bibr" rid="B1627242">Coomans et al. 1988</xref>
            </td><td rowspan="1" colspan="1">-</td><td rowspan="1" colspan="1">-</td><td rowspan="1" colspan="1">-</td><td rowspan="1" colspan="1" style="text-align: center;"/><td rowspan="1" colspan="1" style="text-align: center;"/><td rowspan="1" colspan="1" style="text-align: center;"/><td rowspan="1" colspan="1" style="text-align: center;"/><td rowspan="1" colspan="1" style="text-align: center;"/><td rowspan="1" colspan="1" style="text-align: center;"/><td rowspan="1" colspan="1" style="text-align: center;"/><td rowspan="1" colspan="1" style="text-align: center;"/><td rowspan="1" colspan="1" style="text-align: center;"/><td rowspan="1" colspan="1" style="text-align: center;">×</td></tr><tr><td rowspan="1" colspan="1">
              <xref ref-type="bibr" rid="B1626193">Belogurov and Belogurova 1989</xref>
            </td><td rowspan="1" colspan="1">Far East</td><td rowspan="1" colspan="1">Russia</td><td rowspan="1" colspan="1">no data</td><td rowspan="1" colspan="1" style="text-align: center;"/><td rowspan="1" colspan="1" style="text-align: center;"/><td rowspan="1" colspan="1" style="text-align: center;">×</td><td rowspan="1" colspan="1" style="text-align: center;"/><td rowspan="1" colspan="1" style="text-align: center;"/><td rowspan="1" colspan="1" style="text-align: center;"/><td rowspan="1" colspan="1" style="text-align: center;"/><td rowspan="1" colspan="1" style="text-align: center;"/><td rowspan="1" colspan="1" style="text-align: center;"/><td rowspan="1" colspan="1" style="text-align: center;"/></tr><tr><td rowspan="1" colspan="1">
              <xref ref-type="bibr" rid="B1627766">Furstenberg and Vincx 1989</xref>
            </td><td rowspan="1" colspan="1">-</td><td rowspan="1" colspan="1">-</td><td rowspan="1" colspan="1">-</td><td rowspan="1" colspan="1" style="text-align: center;"/><td rowspan="1" colspan="1" style="text-align: center;"/><td rowspan="1" colspan="1" style="text-align: center;"/><td rowspan="1" colspan="1" style="text-align: center;"/><td rowspan="1" colspan="1" style="text-align: center;"/><td rowspan="1" colspan="1" style="text-align: center;"/><td rowspan="1" colspan="1" style="text-align: center;"/><td rowspan="1" colspan="1" style="text-align: center;"/><td rowspan="1" colspan="1" style="text-align: center;"/><td rowspan="1" colspan="1" style="text-align: center;">×</td></tr><tr><td rowspan="1" colspan="1">
              <xref ref-type="bibr" rid="B2207781">Bussau 1990a</xref>
            </td><td rowspan="1" colspan="1">Wadden Sea, North Sea</td><td rowspan="1" colspan="1">Germany</td><td rowspan="1" colspan="1">sand</td><td rowspan="1" colspan="1" style="text-align: center;"/><td rowspan="1" colspan="1" style="text-align: center;"/><td rowspan="1" colspan="1" style="text-align: center;"/><td rowspan="1" colspan="1" style="text-align: center;"/><td rowspan="1" colspan="1" style="text-align: center;"/><td rowspan="1" colspan="1" style="text-align: center;">×</td><td rowspan="1" colspan="1" style="text-align: center;"/><td rowspan="1" colspan="1" style="text-align: center;"/><td rowspan="1" colspan="1" style="text-align: center;"/><td rowspan="1" colspan="1" style="text-align: center;"/></tr><tr><td rowspan="1" colspan="1">
              <xref ref-type="bibr" rid="B1626689">Bussau 1990b</xref>
            </td><td rowspan="1" colspan="3">same as <xref ref-type="bibr" rid="B2207781">Bussau 1990a</xref></td><td rowspan="1" colspan="1" style="text-align: center;">×</td><td rowspan="1" colspan="1" style="text-align: center;"/><td rowspan="1" colspan="1" style="text-align: center;"/><td rowspan="1" colspan="1" style="text-align: center;"/><td rowspan="1" colspan="1" style="text-align: center;"/><td rowspan="1" colspan="1" style="text-align: center;"/><td rowspan="1" colspan="1" style="text-align: center;"/><td rowspan="1" colspan="1" style="text-align: center;"/><td rowspan="1" colspan="1" style="text-align: center;"/><td rowspan="1" colspan="1" style="text-align: center;"/></tr><tr><td rowspan="1" colspan="1">
              <xref ref-type="bibr" rid="B1633975">Kennish 1990</xref>
            </td><td rowspan="1" colspan="1">-</td><td rowspan="1" colspan="1">-</td><td rowspan="1" colspan="1">-</td><td rowspan="1" colspan="1" style="text-align: center;"/><td rowspan="1" colspan="1" style="text-align: center;"/><td rowspan="1" colspan="1" style="text-align: center;"/><td rowspan="1" colspan="1" style="text-align: center;"/><td rowspan="1" colspan="1" style="text-align: center;"/><td rowspan="1" colspan="1" style="text-align: center;">×</td><td rowspan="1" colspan="1" style="text-align: center;"/><td rowspan="1" colspan="1" style="text-align: center;"/><td rowspan="1" colspan="1" style="text-align: center;"/><td rowspan="1" colspan="1" style="text-align: center;"/></tr><tr><td rowspan="1" colspan="1">
              <xref ref-type="bibr" rid="B1629805">Mohd Long 1990</xref>
            </td><td rowspan="1" colspan="1">Forth estuary, Scotland, North Sea</td><td rowspan="1" colspan="1">United Kingdom</td><td rowspan="1" colspan="1">mud</td><td rowspan="1" colspan="1" style="text-align: center;"/><td rowspan="1" colspan="1" style="text-align: center;"/><td rowspan="1" colspan="1" style="text-align: center;"/><td rowspan="1" colspan="1" style="text-align: center;"/><td rowspan="1" colspan="1" style="text-align: center;"/><td rowspan="1" colspan="1" style="text-align: center;">×</td><td rowspan="1" colspan="1" style="text-align: center;"/><td rowspan="1" colspan="1" style="text-align: center;"/><td rowspan="1" colspan="1" style="text-align: center;"/><td rowspan="1" colspan="1" style="text-align: center;"/></tr><tr><td rowspan="1" colspan="1">
              <xref ref-type="bibr" rid="B1633769">Trett and Feil 1990</xref>
            </td><td rowspan="1" colspan="1">-</td><td rowspan="1" colspan="1">-</td><td rowspan="1" colspan="1">-</td><td rowspan="1" colspan="1" style="text-align: center;"/><td rowspan="1" colspan="1" style="text-align: center;"/><td rowspan="1" colspan="1" style="text-align: center;"/><td rowspan="1" colspan="1" style="text-align: center;"/><td rowspan="1" colspan="1" style="text-align: center;"/><td rowspan="1" colspan="1" style="text-align: center;">×</td><td rowspan="1" colspan="1" style="text-align: center;"/><td rowspan="1" colspan="1" style="text-align: center;"/><td rowspan="1" colspan="1" style="text-align: center;"/><td rowspan="1" colspan="1" style="text-align: center;"/></tr><tr><td rowspan="1" colspan="1">
              <xref ref-type="bibr" rid="B1625710">Alkemade et al. 1993</xref>
            </td><td rowspan="1" colspan="1">Stroodorpepolder, North Sea</td><td rowspan="1" colspan="1">The Netherlands</td><td rowspan="1" colspan="1">brackish, plants leaves</td><td rowspan="1" colspan="1" style="text-align: center;"/><td rowspan="1" colspan="1" style="text-align: center;"/><td rowspan="1" colspan="1" style="text-align: center;"/><td rowspan="1" colspan="1" style="text-align: center;"/><td rowspan="1" colspan="1" style="text-align: center;"/><td rowspan="1" colspan="1" style="text-align: center;">×</td><td rowspan="1" colspan="1" style="text-align: center;"/><td rowspan="1" colspan="1" style="text-align: center;"/><td rowspan="1" colspan="1" style="text-align: center;"/><td rowspan="1" colspan="1" style="text-align: center;"/></tr><tr><td rowspan="1" colspan="1">
              <xref ref-type="bibr" rid="B1626855">Clarke 1993</xref>
            </td><td rowspan="1" colspan="3">same as <xref ref-type="bibr" rid="B1631747">Warwick 1971</xref></td><td rowspan="1" colspan="1" style="text-align: center;"/><td rowspan="1" colspan="1" style="text-align: center;"/><td rowspan="1" colspan="1" style="text-align: center;"/><td rowspan="1" colspan="1" style="text-align: center;"/><td rowspan="1" colspan="1" style="text-align: center;"/><td rowspan="1" colspan="1" style="text-align: center;">×</td><td rowspan="1" colspan="1" style="text-align: center;"/><td rowspan="1" colspan="1" style="text-align: center;"/><td rowspan="1" colspan="1" style="text-align: center;"/><td rowspan="1" colspan="1" style="text-align: center;"/></tr><tr><td rowspan="1" colspan="1">
              <xref ref-type="bibr" rid="B1631215">Soetaert et al. 1994</xref>
            </td><td rowspan="1" colspan="1">Western Scheldt, North Sea</td><td rowspan="1" colspan="1">The Netherlands</td><td rowspan="1" colspan="1">sediment</td><td rowspan="1" colspan="1" style="text-align: center;"/><td rowspan="1" colspan="1" style="text-align: center;"/><td rowspan="1" colspan="1" style="text-align: center;"/><td rowspan="1" colspan="1" style="text-align: center;"/><td rowspan="1" colspan="1" style="text-align: center;"/><td rowspan="1" colspan="1" style="text-align: center;">×</td><td rowspan="1" colspan="1" style="text-align: center;"/><td rowspan="1" colspan="1" style="text-align: center;"/><td rowspan="1" colspan="1" style="text-align: center;"/><td rowspan="1" colspan="1" style="text-align: center;"/></tr><tr><td rowspan="1" colspan="1">
              <xref ref-type="bibr" rid="B1629052">Kennedy 1995</xref>
            </td><td rowspan="1" colspan="1">Exe estuary, English Channel</td><td rowspan="1" colspan="1">United Kingdom</td><td rowspan="1" colspan="1">sand</td><td rowspan="1" colspan="1" style="text-align: center;"/><td rowspan="1" colspan="1" style="text-align: center;"/><td rowspan="1" colspan="1" style="text-align: center;"/><td rowspan="1" colspan="1" style="text-align: center;"/><td rowspan="1" colspan="1" style="text-align: center;"/><td rowspan="1" colspan="1" style="text-align: center;">×</td><td rowspan="1" colspan="1" style="text-align: center;"/><td rowspan="1" colspan="1" style="text-align: center;"/><td rowspan="1" colspan="1" style="text-align: center;"/><td rowspan="1" colspan="1" style="text-align: center;"/></tr><tr><td rowspan="1" colspan="1">
              <xref ref-type="bibr" rid="B1631205">Soetaert et al. 1995</xref>
            </td><td rowspan="1" colspan="1">Ems estuary; Somme; Western Scheldt, North Sea</td><td rowspan="1" colspan="1">Germany; France; Belgium</td><td rowspan="1" colspan="1">brackish sediment</td><td rowspan="1" colspan="1" style="text-align: center;"/><td rowspan="1" colspan="1" style="text-align: center;"/><td rowspan="1" colspan="1" style="text-align: center;"/><td rowspan="1" colspan="1" style="text-align: center;"/><td rowspan="1" colspan="1" style="text-align: center;"/><td rowspan="1" colspan="1" style="text-align: center;">×</td><td rowspan="1" colspan="1" style="text-align: center;"/><td rowspan="1" colspan="1" style="text-align: center;"/><td rowspan="1" colspan="1" style="text-align: center;"/><td rowspan="1" colspan="1" style="text-align: center;"/></tr><tr><td rowspan="1" colspan="1">
              <xref ref-type="bibr" rid="B1626581">Blome 1996</xref>
            </td><td rowspan="1" colspan="1">Borkum; Mellum; Ems estuary; Weser estuary, North Sea</td><td rowspan="1" colspan="1">Germany</td><td rowspan="1" colspan="1">intertidal sand; microbial mats</td><td rowspan="1" colspan="1" style="text-align: center;"/><td rowspan="1" colspan="1" style="text-align: center;"/><td rowspan="1" colspan="1" style="text-align: center;"/><td rowspan="1" colspan="1" style="text-align: center;"/><td rowspan="1" colspan="1" style="text-align: center;"/><td rowspan="1" colspan="1" style="text-align: center;">×</td><td rowspan="1" colspan="1" style="text-align: center;"/><td rowspan="1" colspan="1" style="text-align: center;"/><td rowspan="1" colspan="1" style="text-align: center;"/><td rowspan="1" colspan="1" style="text-align: center;"/></tr><tr><td rowspan="1" colspan="1">
              <xref ref-type="bibr" rid="B1626591">Blome and Faubel 1996</xref>
            </td><td rowspan="1" colspan="1">off Kaiser-Wuhelm-Koog, Elbe estuary, North Sea</td><td rowspan="1" colspan="1">Germany</td><td rowspan="1" colspan="1">sand with mud and shells</td><td rowspan="1" colspan="1" style="text-align: center;"/><td rowspan="1" colspan="1" style="text-align: center;"/><td rowspan="1" colspan="1" style="text-align: center;"/><td rowspan="1" colspan="1" style="text-align: center;"/><td rowspan="1" colspan="1" style="text-align: center;"/><td rowspan="1" colspan="1" style="text-align: center;">×</td><td rowspan="1" colspan="1" style="text-align: center;"/><td rowspan="1" colspan="1" style="text-align: center;"/><td rowspan="1" colspan="1" style="text-align: center;"/><td rowspan="1" colspan="1" style="text-align: center;"/></tr><tr><td rowspan="1" colspan="1">
              <xref ref-type="bibr" rid="B1629658">Moens and Vincx 1997</xref>
            </td><td rowspan="1" colspan="1">Western Scheldt, North Sea</td><td rowspan="1" colspan="1">The Netherlands</td><td rowspan="1" colspan="1">subtidal to intertidal, sand and mud</td><td rowspan="1" colspan="1" style="text-align: center;"/><td rowspan="1" colspan="1" style="text-align: center;"/><td rowspan="1" colspan="1" style="text-align: center;"/><td rowspan="1" colspan="1" style="text-align: center;"/><td rowspan="1" colspan="1" style="text-align: center;"/><td rowspan="1" colspan="1" style="text-align: center;"/><td rowspan="1" colspan="1" style="text-align: center;">×</td><td rowspan="1" colspan="1" style="text-align: center;"/><td rowspan="1" colspan="1" style="text-align: center;"/><td rowspan="1" colspan="1" style="text-align: center;"/></tr><tr><td rowspan="1" colspan="1">
              <xref ref-type="bibr" rid="B1633984">Platt and Ball 1997</xref>
            </td><td rowspan="1" colspan="1">-</td><td rowspan="1" colspan="1">-</td><td rowspan="1" colspan="1">-</td><td rowspan="1" colspan="1" style="text-align: center;"/><td rowspan="1" colspan="1" style="text-align: center;"/><td rowspan="1" colspan="1" style="text-align: center;"/><td rowspan="1" colspan="1" style="text-align: center;"/><td rowspan="1" colspan="1" style="text-align: center;"/><td rowspan="1" colspan="1" style="text-align: center;">×</td><td rowspan="1" colspan="1" style="text-align: center;"/><td rowspan="1" colspan="1" style="text-align: center;"/><td rowspan="1" colspan="1" style="text-align: center;"/><td rowspan="1" colspan="1" style="text-align: center;"/></tr><tr><td rowspan="1" colspan="1">
              <xref ref-type="bibr" rid="B1631436">Travizi and Vidaković 1997</xref>
            </td><td rowspan="1" colspan="1">Mirna estuary; Adriatic Sea, Mediterranean Sea</td><td rowspan="1" colspan="1">Croatia</td><td rowspan="1" colspan="1">silt and sand</td><td rowspan="1" colspan="1" style="text-align: center;"/><td rowspan="1" colspan="1" style="text-align: center;"/><td rowspan="1" colspan="1" style="text-align: center;"/><td rowspan="1" colspan="1" style="text-align: center;"/><td rowspan="1" colspan="1" style="text-align: center;"/><td rowspan="1" colspan="1" style="text-align: center;">×</td><td rowspan="1" colspan="1" style="text-align: center;"/><td rowspan="1" colspan="1" style="text-align: center;"/><td rowspan="1" colspan="1" style="text-align: center;"/><td rowspan="1" colspan="1" style="text-align: center;"/></tr><tr><td rowspan="1" colspan="1">
              <xref ref-type="bibr" rid="B1631888">Yushin and Malakhov 1997</xref>
            </td><td rowspan="1" colspan="1">-</td><td rowspan="1" colspan="1">-</td><td rowspan="1" colspan="1">-</td><td rowspan="1" colspan="1" style="text-align: center;"/><td rowspan="1" colspan="1" style="text-align: center;"/><td rowspan="1" colspan="1" style="text-align: center;"/><td rowspan="1" colspan="1" style="text-align: center;"/><td rowspan="1" colspan="1" style="text-align: center;"/><td rowspan="1" colspan="1" style="text-align: center;"/><td rowspan="1" colspan="1" style="text-align: center;"/><td rowspan="1" colspan="1" style="text-align: center;"/><td rowspan="1" colspan="1" style="text-align: center;"/><td rowspan="1" colspan="1" style="text-align: center;">×</td></tr><tr><td rowspan="1" colspan="1">
              <xref ref-type="bibr" rid="B1626076">Attrill 1998</xref>
            </td><td rowspan="1" colspan="1">-</td><td rowspan="1" colspan="1">-</td><td rowspan="1" colspan="1">-</td><td rowspan="1" colspan="1" style="text-align: center;"/><td rowspan="1" colspan="1" style="text-align: center;"/><td rowspan="1" colspan="1" style="text-align: center;"/><td rowspan="1" colspan="1" style="text-align: center;"/><td rowspan="1" colspan="1" style="text-align: center;"/><td rowspan="1" colspan="1" style="text-align: center;">×</td><td rowspan="1" colspan="1" style="text-align: center;"/><td rowspan="1" colspan="1" style="text-align: center;"/><td rowspan="1" colspan="1" style="text-align: center;"/><td rowspan="1" colspan="1" style="text-align: center;"/></tr><tr><td rowspan="1" colspan="1">
              <xref ref-type="bibr" rid="B1627262">Craig and Ashman 1998</xref>
            </td><td rowspan="1" colspan="1">Solway Firth, Irish Sea</td><td rowspan="1" colspan="1">United Kingdom</td><td rowspan="1" colspan="1">intertidal</td><td rowspan="1" colspan="1" style="text-align: center;"/><td rowspan="1" colspan="1" style="text-align: center;"/><td rowspan="1" colspan="1" style="text-align: center;"/><td rowspan="1" colspan="1" style="text-align: center;"/><td rowspan="1" colspan="1" style="text-align: center;"/><td rowspan="1" colspan="1" style="text-align: center;">×</td><td rowspan="1" colspan="1" style="text-align: center;"/><td rowspan="1" colspan="1" style="text-align: center;"/><td rowspan="1" colspan="1" style="text-align: center;"/><td rowspan="1" colspan="1" style="text-align: center;"/></tr><tr><td rowspan="1" colspan="1">
              <xref ref-type="bibr" rid="B1629668">Moens and Vincx 1998</xref>
            </td><td rowspan="1" colspan="3">same as <xref ref-type="bibr" rid="B1629658">Moens and Vincx 1997</xref></td><td rowspan="1" colspan="1" style="text-align: center;"/><td rowspan="1" colspan="1" style="text-align: center;"/><td rowspan="1" colspan="1" style="text-align: center;"/><td rowspan="1" colspan="1" style="text-align: center;"/><td rowspan="1" colspan="1" style="text-align: center;"/><td rowspan="1" colspan="1" style="text-align: center;"/><td rowspan="1" colspan="1" style="text-align: center;">×</td><td rowspan="1" colspan="1" style="text-align: center;"/><td rowspan="1" colspan="1" style="text-align: center;"/><td rowspan="1" colspan="1" style="text-align: center;"/></tr><tr><td rowspan="1" colspan="1">
              <xref ref-type="bibr" rid="B1629014">Justine and Jamieson 1999</xref>
            </td><td rowspan="1" colspan="1">-</td><td rowspan="1" colspan="1">-</td><td rowspan="1" colspan="1">-</td><td rowspan="1" colspan="1" style="text-align: center;"/><td rowspan="1" colspan="1" style="text-align: center;"/><td rowspan="1" colspan="1" style="text-align: center;"/><td rowspan="1" colspan="1" style="text-align: center;"/><td rowspan="1" colspan="1" style="text-align: center;"/><td rowspan="1" colspan="1" style="text-align: center;"/><td rowspan="1" colspan="1" style="text-align: center;"/><td rowspan="1" colspan="1" style="text-align: center;"/><td rowspan="1" colspan="1" style="text-align: center;"/><td rowspan="1" colspan="1" style="text-align: center;">×</td></tr><tr><td rowspan="1" colspan="1">
              <xref ref-type="bibr" rid="B1629774">Moens et al. 1999b</xref>
            </td><td rowspan="1" colspan="1">Western Scheldt, North Sea</td><td rowspan="1" colspan="1">The Netherlands</td><td rowspan="1" colspan="1">mud and coarse sand</td><td rowspan="1" colspan="1" style="text-align: center;"/><td rowspan="1" colspan="1" style="text-align: center;"/><td rowspan="1" colspan="1" style="text-align: center;"/><td rowspan="1" colspan="1" style="text-align: center;"/><td rowspan="1" colspan="1" style="text-align: center;"/><td rowspan="1" colspan="1" style="text-align: center;"/><td rowspan="1" colspan="1" style="text-align: center;">×</td><td rowspan="1" colspan="1" style="text-align: center;"/><td rowspan="1" colspan="1" style="text-align: center;"/><td rowspan="1" colspan="1" style="text-align: center;"/></tr><tr><td rowspan="1" colspan="1">
              <xref ref-type="bibr" rid="B1629784">Moens et al. 1999c</xref>
            </td><td rowspan="1" colspan="1">Western Scheldt, North Sea</td><td rowspan="1" colspan="1">The Netherlands</td><td rowspan="1" colspan="1">intertidal mud</td><td rowspan="1" colspan="1" style="text-align: center;"/><td rowspan="1" colspan="1" style="text-align: center;"/><td rowspan="1" colspan="1" style="text-align: center;"/><td rowspan="1" colspan="1" style="text-align: center;"/><td rowspan="1" colspan="1" style="text-align: center;"/><td rowspan="1" colspan="1" style="text-align: center;"/><td rowspan="1" colspan="1" style="text-align: center;">×</td><td rowspan="1" colspan="1" style="text-align: center;"/><td rowspan="1" colspan="1" style="text-align: center;"/><td rowspan="1" colspan="1" style="text-align: center;"/></tr><tr><td rowspan="1" colspan="1">
              <xref ref-type="bibr" rid="B1631416">Tita et al. 1999</xref>
            </td><td rowspan="1" colspan="1">-</td><td rowspan="1" colspan="1">-</td><td rowspan="1" colspan="1">-</td><td rowspan="1" colspan="1" style="text-align: center;"/><td rowspan="1" colspan="1" style="text-align: center;"/><td rowspan="1" colspan="1" style="text-align: center;"/><td rowspan="1" colspan="1" style="text-align: center;"/><td rowspan="1" colspan="1" style="text-align: center;"/><td rowspan="1" colspan="1" style="text-align: center;"/><td rowspan="1" colspan="1" style="text-align: center;">×</td><td rowspan="1" colspan="1" style="text-align: center;"/><td rowspan="1" colspan="1" style="text-align: center;"/><td rowspan="1" colspan="1" style="text-align: center;"/></tr><tr><td rowspan="1" colspan="1">
              <xref ref-type="bibr" rid="B1629716">Moens et al. 2000</xref>
            </td><td rowspan="1" colspan="1">Molenplaat; Paulina salt marsh, Schelde estuary, North Sea</td><td rowspan="1" colspan="1">The Netherlands</td><td rowspan="1" colspan="1">intertidal</td><td rowspan="1" colspan="1" style="text-align: center;"/><td rowspan="1" colspan="1" style="text-align: center;"/><td rowspan="1" colspan="1" style="text-align: center;"/><td rowspan="1" colspan="1" style="text-align: center;"/><td rowspan="1" colspan="1" style="text-align: center;"/><td rowspan="1" colspan="1" style="text-align: center;"/><td rowspan="1" colspan="1" style="text-align: center;">×</td><td rowspan="1" colspan="1" style="text-align: center;"/><td rowspan="1" colspan="1" style="text-align: center;"/><td rowspan="1" colspan="1" style="text-align: center;"/></tr><tr><td rowspan="1" colspan="1">
              <xref ref-type="bibr" rid="B1629218">Litvaitis et al. 2000</xref>
            </td><td rowspan="1" colspan="1">Paulina salt marsh, Schelde estuary, North Sea</td><td rowspan="1" colspan="1">The Netherlands</td><td rowspan="1" colspan="1">silty sediment</td><td rowspan="1" colspan="1" style="text-align: center;"/><td rowspan="1" colspan="1" style="text-align: center;"/><td rowspan="1" colspan="1" style="text-align: center;"/><td rowspan="1" colspan="1" style="text-align: center;"/><td rowspan="1" colspan="1" style="text-align: center;">×</td><td rowspan="1" colspan="1" style="text-align: center;"/><td rowspan="1" colspan="1" style="text-align: center;"/><td rowspan="1" colspan="1" style="text-align: center;"/><td rowspan="1" colspan="1" style="text-align: center;"/><td rowspan="1" colspan="1" style="text-align: center;"/></tr><tr><td rowspan="1" colspan="1">
              <xref ref-type="bibr" rid="B1627470">de Smet et al. 2001</xref>
            </td><td rowspan="1" colspan="1">-</td><td rowspan="1" colspan="1">-</td><td rowspan="1" colspan="1">-</td><td rowspan="1" colspan="1" style="text-align: center;"/><td rowspan="1" colspan="1" style="text-align: center;"/><td rowspan="1" colspan="1" style="text-align: center;"/><td rowspan="1" colspan="1" style="text-align: center;"/><td rowspan="1" colspan="1" style="text-align: center;"/><td rowspan="1" colspan="1" style="text-align: center;">×</td><td rowspan="1" colspan="1" style="text-align: center;"/><td rowspan="1" colspan="1" style="text-align: center;"/><td rowspan="1" colspan="1" style="text-align: center;"/><td rowspan="1" colspan="1" style="text-align: center;"/></tr><tr><td rowspan="1" colspan="1">
              <xref ref-type="bibr" rid="B1628997">Justine 2002</xref>
            </td><td rowspan="1" colspan="1">-</td><td rowspan="1" colspan="1">-</td><td rowspan="1" colspan="1">-</td><td rowspan="1" colspan="1" style="text-align: center;"/><td rowspan="1" colspan="1" style="text-align: center;"/><td rowspan="1" colspan="1" style="text-align: center;"/><td rowspan="1" colspan="1" style="text-align: center;"/><td rowspan="1" colspan="1" style="text-align: center;"/><td rowspan="1" colspan="1" style="text-align: center;"/><td rowspan="1" colspan="1" style="text-align: center;"/><td rowspan="1" colspan="1" style="text-align: center;"/><td rowspan="1" colspan="1" style="text-align: center;"/><td rowspan="1" colspan="1" style="text-align: center;">×</td></tr><tr><td rowspan="1" colspan="1">
              <xref ref-type="bibr" rid="B1629727">Moens et al. 2002</xref>
            </td><td rowspan="1" colspan="1">Paulina salt marsh, Schelde estuary, North Sea</td><td rowspan="1" colspan="1">The Netherlands</td><td rowspan="1" colspan="1">brackish, lower vegetation zone</td><td rowspan="1" colspan="1" style="text-align: center;"/><td rowspan="1" colspan="1" style="text-align: center;"/><td rowspan="1" colspan="1" style="text-align: center;"/><td rowspan="1" colspan="1" style="text-align: center;"/><td rowspan="1" colspan="1" style="text-align: center;"/><td rowspan="1" colspan="1" style="text-align: center;"/><td rowspan="1" colspan="1" style="text-align: center;">×</td><td rowspan="1" colspan="1" style="text-align: center;"/><td rowspan="1" colspan="1" style="text-align: center;"/><td rowspan="1" colspan="1" style="text-align: center;"/></tr><tr><td rowspan="1" colspan="1">
              <xref ref-type="bibr" rid="B1631406">Tita et al. 2002</xref>
            </td><td rowspan="1" colspan="1">Parc du Bic, St. Lawrence estuary, Gulf of St. Lawrence</td><td rowspan="1" colspan="1">Canada</td><td rowspan="1" colspan="1">mud and sand</td><td rowspan="1" colspan="1" style="text-align: center;"/><td rowspan="1" colspan="1" style="text-align: center;"/><td rowspan="1" colspan="1" style="text-align: center;"/><td rowspan="1" colspan="1" style="text-align: center;"/><td rowspan="1" colspan="1" style="text-align: center;"/><td rowspan="1" colspan="1" style="text-align: center;">×</td><td rowspan="1" colspan="1" style="text-align: center;"/><td rowspan="1" colspan="1" style="text-align: center;"/><td rowspan="1" colspan="1" style="text-align: center;"/><td rowspan="1" colspan="1" style="text-align: center;"/></tr><tr><td rowspan="1" colspan="1">
              <xref ref-type="bibr" rid="B1631898">Yushin et al. 2002</xref>
            </td><td rowspan="1" colspan="1">-</td><td rowspan="1" colspan="1">-</td><td rowspan="1" colspan="1">-</td><td rowspan="1" colspan="1" style="text-align: center;"/><td rowspan="1" colspan="1" style="text-align: center;"/><td rowspan="1" colspan="1" style="text-align: center;"/><td rowspan="1" colspan="1" style="text-align: center;"/><td rowspan="1" colspan="1" style="text-align: center;"/><td rowspan="1" colspan="1" style="text-align: center;"/><td rowspan="1" colspan="1" style="text-align: center;"/><td rowspan="1" colspan="1" style="text-align: center;"/><td rowspan="1" colspan="1" style="text-align: center;"/><td rowspan="1" colspan="1" style="text-align: center;">×</td></tr><tr><td rowspan="1" colspan="1">
              <xref ref-type="bibr" rid="B1626503">Bilgrami and Gaugler 2004</xref>
            </td><td rowspan="1" colspan="1">-</td><td rowspan="1" colspan="1">-</td><td rowspan="1" colspan="1">-</td><td rowspan="1" colspan="1" style="text-align: center;"/><td rowspan="1" colspan="1" style="text-align: center;"/><td rowspan="1" colspan="1" style="text-align: center;"/><td rowspan="1" colspan="1" style="text-align: center;"/><td rowspan="1" colspan="1" style="text-align: center;"/><td rowspan="1" colspan="1" style="text-align: center;"/><td rowspan="1" colspan="1" style="text-align: center;"/><td rowspan="1" colspan="1" style="text-align: center;"/><td rowspan="1" colspan="1" style="text-align: center;"/><td rowspan="1" colspan="1" style="text-align: center;">×</td></tr><tr><td rowspan="1" colspan="1">
              <xref ref-type="bibr" rid="B1626484">Bilgrami and Gaugler 2005</xref>
            </td><td rowspan="1" colspan="1">-</td><td rowspan="1" colspan="1">-</td><td rowspan="1" colspan="1">-</td><td rowspan="1" colspan="1" style="text-align: center;"/><td rowspan="1" colspan="1" style="text-align: center;"/><td rowspan="1" colspan="1" style="text-align: center;"/><td rowspan="1" colspan="1" style="text-align: center;"/><td rowspan="1" colspan="1" style="text-align: center;"/><td rowspan="1" colspan="1" style="text-align: center;"/><td rowspan="1" colspan="1" style="text-align: center;"/><td rowspan="1" colspan="1" style="text-align: center;"/><td rowspan="1" colspan="1" style="text-align: center;"/><td rowspan="1" colspan="1" style="text-align: center;">×</td></tr><tr><td rowspan="1" colspan="1">
              <xref ref-type="bibr" rid="B1627195">Cook et al. 2005</xref>
            </td><td rowspan="1" colspan="1">Southend-on-Sea or Southampton, English Channel</td><td rowspan="1" colspan="1">United Kingdom</td><td rowspan="1" colspan="1">sediment</td><td rowspan="1" colspan="1" style="text-align: center;"/><td rowspan="1" colspan="1" style="text-align: center;"/><td rowspan="1" colspan="1" style="text-align: center;"/><td rowspan="1" colspan="1" style="text-align: center;"/><td rowspan="1" colspan="1" style="text-align: center;">×</td><td rowspan="1" colspan="1" style="text-align: center;"/><td rowspan="1" colspan="1" style="text-align: center;"/><td rowspan="1" colspan="1" style="text-align: center;"/><td rowspan="1" colspan="1" style="text-align: center;"/><td rowspan="1" colspan="1" style="text-align: center;"/></tr><tr><td rowspan="1" colspan="1">
              <xref ref-type="bibr" rid="B1634012">Kathiresan and Qasim 2005</xref>
            </td><td rowspan="1" colspan="1">Andaman and Nicobar Islands, Indian Ocean</td><td rowspan="1" colspan="1">India</td><td rowspan="1" colspan="1">mangrove</td><td rowspan="1" colspan="1" style="text-align: center;"/><td rowspan="1" colspan="1" style="text-align: center;"/><td rowspan="1" colspan="1" style="text-align: center;"/><td rowspan="1" colspan="1" style="text-align: center;"/><td rowspan="1" colspan="1" style="text-align: center;"/><td rowspan="1" colspan="1" style="text-align: center;">×</td><td rowspan="1" colspan="1" style="text-align: center;"/><td rowspan="1" colspan="1" style="text-align: center;"/><td rowspan="1" colspan="1" style="text-align: center;"/><td rowspan="1" colspan="1" style="text-align: center;"/></tr><tr><td rowspan="1" colspan="1">
              <xref ref-type="bibr" rid="B1629678">Moens et al. 2005a</xref>
            </td><td rowspan="1" colspan="1">Paulina salt marsh, Schelde estuary, North Sea</td><td rowspan="1" colspan="1">The Netherlands</td><td rowspan="1" colspan="1">sediment</td><td rowspan="1" colspan="1" style="text-align: center;"/><td rowspan="1" colspan="1" style="text-align: center;"/><td rowspan="1" colspan="1" style="text-align: center;"/><td rowspan="1" colspan="1" style="text-align: center;"/><td rowspan="1" colspan="1" style="text-align: center;"/><td rowspan="1" colspan="1" style="text-align: center;"/><td rowspan="1" colspan="1" style="text-align: center;">×</td><td rowspan="1" colspan="1" style="text-align: center;"/><td rowspan="1" colspan="1" style="text-align: center;"/><td rowspan="1" colspan="1" style="text-align: center;"/></tr><tr><td rowspan="1" colspan="1">
              <xref ref-type="bibr" rid="B1629688">Moens et al. 2005b</xref>
            </td><td rowspan="1" colspan="1">Western Scheldt, North Sea</td><td rowspan="1" colspan="1">The Netherlands</td><td rowspan="1" colspan="1">no data</td><td rowspan="1" colspan="1" style="text-align: center;"/><td rowspan="1" colspan="1" style="text-align: center;"/><td rowspan="1" colspan="1" style="text-align: center;"/><td rowspan="1" colspan="1" style="text-align: center;"/><td rowspan="1" colspan="1" style="text-align: center;"/><td rowspan="1" colspan="1" style="text-align: center;"/><td rowspan="1" colspan="1" style="text-align: center;">×</td><td rowspan="1" colspan="1" style="text-align: center;"/><td rowspan="1" colspan="1" style="text-align: center;"/><td rowspan="1" colspan="1" style="text-align: center;"/></tr><tr><td rowspan="1" colspan="1">
              <xref ref-type="bibr" rid="B1625662">Afanasiev-Grigoriev et al. 2006</xref>
            </td><td rowspan="1" colspan="1">-</td><td rowspan="1" colspan="1">-</td><td rowspan="1" colspan="1">-</td><td rowspan="1" colspan="1" style="text-align: center;"/><td rowspan="1" colspan="1" style="text-align: center;"/><td rowspan="1" colspan="1" style="text-align: center;"/><td rowspan="1" colspan="1" style="text-align: center;"/><td rowspan="1" colspan="1" style="text-align: center;"/><td rowspan="1" colspan="1" style="text-align: center;"/><td rowspan="1" colspan="1" style="text-align: center;"/><td rowspan="1" colspan="1" style="text-align: center;"/><td rowspan="1" colspan="1" style="text-align: center;"/><td rowspan="1" colspan="1" style="text-align: center;">×</td></tr><tr><td rowspan="1" colspan="1">
              <xref ref-type="bibr" rid="B1626418">Bhadury et al. 2006a</xref>
            </td><td rowspan="1" colspan="1">England</td><td rowspan="1" colspan="1">United Kingdom</td><td rowspan="1" colspan="1">no data</td><td rowspan="1" colspan="1" style="text-align: center;"/><td rowspan="1" colspan="1" style="text-align: center;"/><td rowspan="1" colspan="1" style="text-align: center;"/><td rowspan="1" colspan="1" style="text-align: center;"/><td rowspan="1" colspan="1" style="text-align: center;">×</td><td rowspan="1" colspan="1" style="text-align: center;"/><td rowspan="1" colspan="1" style="text-align: center;"/><td rowspan="1" colspan="1" style="text-align: center;"/><td rowspan="1" colspan="1" style="text-align: center;"/><td rowspan="1" colspan="1" style="text-align: center;"/></tr><tr><td rowspan="1" colspan="1">
              <xref ref-type="bibr" rid="B1626430">Bhadury et al. 2006b</xref>
            </td><td rowspan="1" colspan="3">same as <xref ref-type="bibr" rid="B1626418">Bhadury et al. 2006a</xref></td><td rowspan="1" colspan="1" style="text-align: center;"/><td rowspan="1" colspan="1" style="text-align: center;"/><td rowspan="1" colspan="1" style="text-align: center;"/><td rowspan="1" colspan="1" style="text-align: center;"/><td rowspan="1" colspan="1" style="text-align: center;">×</td><td rowspan="1" colspan="1" style="text-align: center;"/><td rowspan="1" colspan="1" style="text-align: center;"/><td rowspan="1" colspan="1" style="text-align: center;"/><td rowspan="1" colspan="1" style="text-align: center;"/><td rowspan="1" colspan="1" style="text-align: center;"/></tr><tr><td rowspan="1" colspan="1">
              <xref ref-type="bibr" rid="B1628650">Haseman 2006</xref>
            </td><td rowspan="1" colspan="1">-</td><td rowspan="1" colspan="1">-</td><td rowspan="1" colspan="1">-</td><td rowspan="1" colspan="1" style="text-align: center;"/><td rowspan="1" colspan="1" style="text-align: center;"/><td rowspan="1" colspan="1" style="text-align: center;"/><td rowspan="1" colspan="1" style="text-align: center;"/><td rowspan="1" colspan="1" style="text-align: center;"/><td rowspan="1" colspan="1" style="text-align: center;"/><td rowspan="1" colspan="1" style="text-align: center;"/><td rowspan="1" colspan="1" style="text-align: center;"/><td rowspan="1" colspan="1" style="text-align: center;"/><td rowspan="1" colspan="1" style="text-align: center;">×</td></tr><tr><td rowspan="1" colspan="1">
              <xref ref-type="bibr" rid="B1634021">Krassen 2006</xref>
            </td><td rowspan="1" colspan="1">-</td><td rowspan="1" colspan="1">-</td><td rowspan="1" colspan="1">-</td><td rowspan="1" colspan="1" style="text-align: center;"/><td rowspan="1" colspan="1" style="text-align: center;"/><td rowspan="1" colspan="1" style="text-align: center;"/><td rowspan="1" colspan="1" style="text-align: center;"/><td rowspan="1" colspan="1" style="text-align: center;"/><td rowspan="1" colspan="1" style="text-align: center;"/><td rowspan="1" colspan="1" style="text-align: center;"/><td rowspan="1" colspan="1" style="text-align: center;"/><td rowspan="1" colspan="1" style="text-align: center;"/><td rowspan="1" colspan="1" style="text-align: center;">×</td></tr><tr><td rowspan="1" colspan="1">
              <xref ref-type="bibr" rid="B1630928">Sharma et al. 2006</xref>
            </td><td rowspan="1" colspan="1">Aransas Pass, Port Aransas, North Atlantic Ocean</td><td rowspan="1" colspan="1">United States</td><td rowspan="1" colspan="1">sediment</td><td rowspan="1" colspan="1" style="text-align: center;"/><td rowspan="1" colspan="1" style="text-align: center;"/><td rowspan="1" colspan="1" style="text-align: center;"/><td rowspan="1" colspan="1" style="text-align: center;"/><td rowspan="1" colspan="1" style="text-align: center;">×</td><td rowspan="1" colspan="1" style="text-align: center;"/><td rowspan="1" colspan="1" style="text-align: center;"/><td rowspan="1" colspan="1" style="text-align: center;"/><td rowspan="1" colspan="1" style="text-align: center;"/><td rowspan="1" colspan="1" style="text-align: center;"/></tr><tr><td rowspan="1" colspan="1">
              <xref ref-type="bibr" rid="B1631167">Smol and Coomans 2006</xref>
            </td><td rowspan="1" colspan="1">-</td><td rowspan="1" colspan="1">-</td><td rowspan="1" colspan="1">-</td><td rowspan="1" colspan="1" style="text-align: center;"/><td rowspan="1" colspan="1" style="text-align: center;">×</td><td rowspan="1" colspan="1" style="text-align: center;"/><td rowspan="1" colspan="1" style="text-align: center;"/><td rowspan="1" colspan="1" style="text-align: center;"/><td rowspan="1" colspan="1" style="text-align: center;"/><td rowspan="1" colspan="1" style="text-align: center;"/><td rowspan="1" colspan="1" style="text-align: center;"/><td rowspan="1" colspan="1" style="text-align: center;"/><td rowspan="1" colspan="1" style="text-align: center;"/></tr><tr><td rowspan="1" colspan="1">
              <xref ref-type="bibr" rid="B1626442">Bhadury et al. 2007</xref>
            </td><td rowspan="1" colspan="1">Tamar estuary, English Channel</td><td rowspan="1" colspan="1">United Kingdom</td><td rowspan="1" colspan="1">no data</td><td rowspan="1" colspan="1" style="text-align: center;"/><td rowspan="1" colspan="1" style="text-align: center;"/><td rowspan="1" colspan="1" style="text-align: center;"/><td rowspan="1" colspan="1" style="text-align: center;"/><td rowspan="1" colspan="1" style="text-align: center;">×</td><td rowspan="1" colspan="1" style="text-align: center;"/><td rowspan="1" colspan="1" style="text-align: center;"/><td rowspan="1" colspan="1" style="text-align: center;"/><td rowspan="1" colspan="1" style="text-align: center;"/><td rowspan="1" colspan="1" style="text-align: center;"/></tr><tr><td rowspan="1" colspan="1">
              <xref ref-type="bibr" rid="B1626796">Chinnadurai and Fernando 2007</xref>
            </td><td rowspan="1" colspan="1">Vellar estuary, Bay of Bengal</td><td rowspan="1" colspan="1">India</td><td rowspan="1" colspan="1">sediment among mangrove</td><td rowspan="1" colspan="1" style="text-align: center;"/><td rowspan="1" colspan="1" style="text-align: center;"/><td rowspan="1" colspan="1" style="text-align: center;"/><td rowspan="1" colspan="1" style="text-align: center;"/><td rowspan="1" colspan="1" style="text-align: center;"/><td rowspan="1" colspan="1" style="text-align: center;">×</td><td rowspan="1" colspan="1" style="text-align: center;"/><td rowspan="1" colspan="1" style="text-align: center;"/><td rowspan="1" colspan="1" style="text-align: center;"/><td rowspan="1" colspan="1" style="text-align: center;"/></tr><tr><td rowspan="1" colspan="1">
              <xref ref-type="bibr" rid="B1629403">Meldal et al. 2007</xref>
            </td><td rowspan="1" colspan="1">Southampton Water, English Channel</td><td rowspan="1" colspan="1">United Kingdom</td><td rowspan="1" colspan="1">intertidal sediment</td><td rowspan="1" colspan="1" style="text-align: center;"/><td rowspan="1" colspan="1" style="text-align: center;"/><td rowspan="1" colspan="1" style="text-align: center;"/><td rowspan="1" colspan="1" style="text-align: center;"/><td rowspan="1" colspan="1" style="text-align: center;">×</td><td rowspan="1" colspan="1" style="text-align: center;"/><td rowspan="1" colspan="1" style="text-align: center;"/><td rowspan="1" colspan="1" style="text-align: center;"/><td rowspan="1" colspan="1" style="text-align: center;"/><td rowspan="1" colspan="1" style="text-align: center;"/></tr><tr><td rowspan="1" colspan="1">
              <xref ref-type="bibr" rid="B1627756">Fonseca and Gallucci 2008</xref>
            </td><td rowspan="1" colspan="1">-</td><td rowspan="1" colspan="1">-</td><td rowspan="1" colspan="1">-</td><td rowspan="1" colspan="1" style="text-align: center;"/><td rowspan="1" colspan="1" style="text-align: center;"/><td rowspan="1" colspan="1" style="text-align: center;"/><td rowspan="1" colspan="1" style="text-align: center;"/><td rowspan="1" colspan="1" style="text-align: center;"/><td rowspan="1" colspan="1" style="text-align: center;"/><td rowspan="1" colspan="1" style="text-align: center;"/><td rowspan="1" colspan="1" style="text-align: center;"/><td rowspan="1" colspan="1" style="text-align: center;"/><td rowspan="1" colspan="1" style="text-align: center;">×</td></tr><tr><td rowspan="1" colspan="1">
              <xref ref-type="bibr" rid="B1629826">Moodley et al. 2008</xref>
            </td><td rowspan="1" colspan="1">Westerschelde estuary, North Sea</td><td rowspan="1" colspan="1">The Netherlands</td><td rowspan="1" colspan="1">mud</td><td rowspan="1" colspan="1" style="text-align: center;"/><td rowspan="1" colspan="1" style="text-align: center;"/><td rowspan="1" colspan="1" style="text-align: center;"/><td rowspan="1" colspan="1" style="text-align: center;"/><td rowspan="1" colspan="1" style="text-align: center;"/><td rowspan="1" colspan="1" style="text-align: center;">×</td><td rowspan="1" colspan="1" style="text-align: center;"/><td rowspan="1" colspan="1" style="text-align: center;"/><td rowspan="1" colspan="1" style="text-align: center;"/><td rowspan="1" colspan="1" style="text-align: center;"/></tr><tr><td rowspan="1" colspan="1">
              <xref ref-type="bibr" rid="B1630918">Semprucci et al. 2008</xref>
            </td><td rowspan="1" colspan="1">-</td><td rowspan="1" colspan="1">-</td><td rowspan="1" colspan="1">-</td><td rowspan="1" colspan="1" style="text-align: center;"/><td rowspan="1" colspan="1" style="text-align: center;"/><td rowspan="1" colspan="1" style="text-align: center;"/><td rowspan="1" colspan="1" style="text-align: center;"/><td rowspan="1" colspan="1" style="text-align: center;"/><td rowspan="1" colspan="1" style="text-align: center;">×</td><td rowspan="1" colspan="1" style="text-align: center;"/><td rowspan="1" colspan="1" style="text-align: center;"/><td rowspan="1" colspan="1" style="text-align: center;"/><td rowspan="1" colspan="1" style="text-align: center;"/></tr><tr><td rowspan="1" colspan="1">
              <xref ref-type="bibr" rid="B1626037">Arigó et al. 2009</xref>
            </td><td rowspan="1" colspan="1">Akrotiri Bay, Mediterranean Sea</td><td rowspan="1" colspan="1">Cyprus</td><td rowspan="1" colspan="1">sediment</td><td rowspan="1" colspan="1" style="text-align: center;"/><td rowspan="1" colspan="1" style="text-align: center;"/><td rowspan="1" colspan="1" style="text-align: center;"/><td rowspan="1" colspan="1" style="text-align: center;"/><td rowspan="1" colspan="1" style="text-align: center;"/><td rowspan="1" colspan="1" style="text-align: center;">×</td><td rowspan="1" colspan="1" style="text-align: center;"/><td rowspan="1" colspan="1" style="text-align: center;"/><td rowspan="1" colspan="1" style="text-align: center;"/><td rowspan="1" colspan="1" style="text-align: center;"/></tr><tr><td rowspan="1" colspan="1">
              <xref ref-type="bibr" rid="B1634061">Giere 2009</xref>
            </td><td rowspan="1" colspan="1">-</td><td rowspan="1" colspan="1">-</td><td rowspan="1" colspan="1">-</td><td rowspan="1" colspan="1" style="text-align: center;"/><td rowspan="1" colspan="1" style="text-align: center;"/><td rowspan="1" colspan="1" style="text-align: center;"/><td rowspan="1" colspan="1" style="text-align: center;"/><td rowspan="1" colspan="1" style="text-align: center;"/><td rowspan="1" colspan="1" style="text-align: center;"/><td rowspan="1" colspan="1" style="text-align: center;"/><td rowspan="1" colspan="1" style="text-align: center;"/><td rowspan="1" colspan="1" style="text-align: center;"/><td rowspan="1" colspan="1" style="text-align: center;">×</td></tr><tr><td rowspan="1" colspan="1">
              <xref ref-type="bibr" rid="B1628827">Huang and Zhang 2009</xref>
            </td><td rowspan="1" colspan="1">-</td><td rowspan="1" colspan="1">-</td><td rowspan="1" colspan="1">-</td><td rowspan="1" colspan="1" style="text-align: center;"/><td rowspan="1" colspan="1" style="text-align: center;"/><td rowspan="1" colspan="1" style="text-align: center;"/><td rowspan="1" colspan="1" style="text-align: center;"/><td rowspan="1" colspan="1" style="text-align: center;"/><td rowspan="1" colspan="1" style="text-align: center;"/><td rowspan="1" colspan="1" style="text-align: center;"/><td rowspan="1" colspan="1" style="text-align: center;"/><td rowspan="1" colspan="1" style="text-align: center;"/><td rowspan="1" colspan="1" style="text-align: center;">×</td></tr><tr><td rowspan="1" colspan="1">
              <xref ref-type="bibr" rid="B1629188">Leduc 2009</xref>
            </td><td rowspan="1" colspan="1">-</td><td rowspan="1" colspan="1">-</td><td rowspan="1" colspan="1">-</td><td rowspan="1" colspan="1" style="text-align: center;"/><td rowspan="1" colspan="1" style="text-align: center;"/><td rowspan="1" colspan="1" style="text-align: center;"/><td rowspan="1" colspan="1" style="text-align: center;"/><td rowspan="1" colspan="1" style="text-align: center;"/><td rowspan="1" colspan="1" style="text-align: center;"/><td rowspan="1" colspan="1" style="text-align: center;"/><td rowspan="1" colspan="1" style="text-align: center;"/><td rowspan="1" colspan="1" style="text-align: center;"/><td rowspan="1" colspan="1" style="text-align: center;">×</td></tr><tr><td rowspan="1" colspan="1">
              <xref ref-type="bibr" rid="B1626454">Bik et al. 2010a</xref>
            </td><td rowspan="1" colspan="1">no data</td><td rowspan="1" colspan="1">-</td><td rowspan="1" colspan="1">no data</td><td rowspan="1" colspan="1" style="text-align: center;"/><td rowspan="1" colspan="1" style="text-align: center;"/><td rowspan="1" colspan="1" style="text-align: center;"/><td rowspan="1" colspan="1" style="text-align: center;"/><td rowspan="1" colspan="1" style="text-align: center;">×</td><td rowspan="1" colspan="1" style="text-align: center;"/><td rowspan="1" colspan="1" style="text-align: center;"/><td rowspan="1" colspan="1" style="text-align: center;"/><td rowspan="1" colspan="1" style="text-align: center;"/><td rowspan="1" colspan="1" style="text-align: center;"/></tr><tr><td rowspan="1" colspan="1">
              <xref ref-type="bibr" rid="B1634082">Vandepitte et al. 2010</xref>
            </td><td rowspan="1" colspan="1">-</td><td rowspan="1" colspan="1">-</td><td rowspan="1" colspan="1">-</td><td rowspan="1" colspan="1" style="text-align: center;"/><td rowspan="1" colspan="1" style="text-align: center;"/><td rowspan="1" colspan="1" style="text-align: center;"/><td rowspan="1" colspan="1" style="text-align: center;"/><td rowspan="1" colspan="1" style="text-align: center;"/><td rowspan="1" colspan="1" style="text-align: center;">×</td><td rowspan="1" colspan="1" style="text-align: center;"/><td rowspan="1" colspan="1" style="text-align: center;"/><td rowspan="1" colspan="1" style="text-align: center;"/><td rowspan="1" colspan="1" style="text-align: center;"/></tr><tr><td rowspan="1" colspan="1">
              <xref ref-type="bibr" rid="B1627550">dos Santos and Moens 2011</xref>
            </td><td rowspan="1" colspan="1">-</td><td rowspan="1" colspan="1">-</td><td rowspan="1" colspan="1">-</td><td rowspan="1" colspan="1" style="text-align: center;"/><td rowspan="1" colspan="1" style="text-align: center;"/><td rowspan="1" colspan="1" style="text-align: center;"/><td rowspan="1" colspan="1" style="text-align: center;"/><td rowspan="1" colspan="1" style="text-align: center;"/><td rowspan="1" colspan="1" style="text-align: center;"/><td rowspan="1" colspan="1" style="text-align: center;"/><td rowspan="1" colspan="1" style="text-align: center;"/><td rowspan="1" colspan="1" style="text-align: center;"/><td rowspan="1" colspan="1" style="text-align: center;">×</td></tr><tr><td rowspan="1" colspan="1">
              <xref ref-type="bibr" rid="B1631153">Sminova and Fadeeva 2011</xref>
            </td><td rowspan="1" colspan="1">Japan Sea</td><td rowspan="1" colspan="1">Russia</td><td rowspan="1" colspan="1">sandy sediment</td><td rowspan="1" colspan="1" style="text-align: center;"/><td rowspan="1" colspan="1" style="text-align: center;"/><td rowspan="1" colspan="1" style="text-align: center;"/><td rowspan="1" colspan="1" style="text-align: center;"/><td rowspan="1" colspan="1" style="text-align: center;"/><td rowspan="1" colspan="1" style="text-align: center;">×</td><td rowspan="1" colspan="1" style="text-align: center;"/><td rowspan="1" colspan="1" style="text-align: center;"/><td rowspan="1" colspan="1" style="text-align: center;"/><td rowspan="1" colspan="1" style="text-align: center;"/></tr><tr><td rowspan="1" colspan="1">
              <xref ref-type="bibr" rid="B1631089">Shokoohi et al. 2013</xref>
            </td><td rowspan="1" colspan="1">-</td><td rowspan="1" colspan="1">-</td><td rowspan="1" colspan="1">-</td><td rowspan="1" colspan="1" style="text-align: center;"/><td rowspan="1" colspan="1" style="text-align: center;"/><td rowspan="1" colspan="1" style="text-align: center;"/><td rowspan="1" colspan="1" style="text-align: center;"/><td rowspan="1" colspan="1" style="text-align: center;">×</td><td rowspan="1" colspan="1" style="text-align: center;"/><td rowspan="1" colspan="1" style="text-align: center;"/><td rowspan="1" colspan="1" style="text-align: center;"/><td rowspan="1" colspan="1" style="text-align: center;"/><td rowspan="1" colspan="1" style="text-align: center;"/></tr><tr><td rowspan="1" colspan="1">
              <xref ref-type="bibr" rid="B1631109">Shoshin 2013</xref>
            </td><td rowspan="1" colspan="1">-</td><td rowspan="1" colspan="1">-</td><td rowspan="1" colspan="1">-</td><td rowspan="1" colspan="1" style="text-align: center;"/><td rowspan="1" colspan="1" style="text-align: center;"/><td rowspan="1" colspan="1" style="text-align: center;"/><td rowspan="1" colspan="1" style="text-align: center;"/><td rowspan="1" colspan="1" style="text-align: center;"/><td rowspan="1" colspan="1" style="text-align: center;">×</td><td rowspan="1" colspan="1" style="text-align: center;"/><td rowspan="1" colspan="1" style="text-align: center;"/><td rowspan="1" colspan="1" style="text-align: center;"/><td rowspan="1" colspan="1" style="text-align: center;"/></tr><tr><td rowspan="1" colspan="1">
              <xref ref-type="bibr" rid="B1628095">Gibson and Fuentes 2014</xref>
            </td><td rowspan="1" colspan="1">-</td><td rowspan="1" colspan="1">-</td><td rowspan="1" colspan="1">-</td><td rowspan="1" colspan="1" style="text-align: center;"/><td rowspan="1" colspan="1" style="text-align: center;"/><td rowspan="1" colspan="1" style="text-align: center;"/><td rowspan="1" colspan="1" style="text-align: center;"/><td rowspan="1" colspan="1" style="text-align: center;">×</td><td rowspan="1" colspan="1" style="text-align: center;"/><td rowspan="1" colspan="1" style="text-align: center;"/><td rowspan="1" colspan="1" style="text-align: center;"/><td rowspan="1" colspan="1" style="text-align: center;"/><td rowspan="1" colspan="1" style="text-align: center;"/></tr><tr><td rowspan="1" colspan="1">
              <xref ref-type="bibr" rid="B1631181">Smol et al. 2014</xref>
            </td><td rowspan="1" colspan="1">-</td><td rowspan="1" colspan="1">-</td><td rowspan="1" colspan="1">-</td><td rowspan="1" colspan="1" style="text-align: center;"/><td rowspan="1" colspan="1" style="text-align: center;">×</td><td rowspan="1" colspan="1" style="text-align: center;"/><td rowspan="1" colspan="1" style="text-align: center;"/><td rowspan="1" colspan="1" style="text-align: center;"/><td rowspan="1" colspan="1" style="text-align: center;"/><td rowspan="1" colspan="1" style="text-align: center;"/><td rowspan="1" colspan="1" style="text-align: center;"/><td rowspan="1" colspan="1" style="text-align: center;"/><td rowspan="1" colspan="1" style="text-align: center;"/></tr><tr><td rowspan="1" colspan="1">
              <xref ref-type="bibr" rid="B1631079">Shimada and Kajihara 2014</xref>
            </td><td rowspan="1" colspan="1">-</td><td rowspan="1" colspan="1">-</td><td rowspan="1" colspan="1">-</td><td rowspan="1" colspan="1" style="text-align: center;"/><td rowspan="1" colspan="1" style="text-align: center;"/><td rowspan="1" colspan="1" style="text-align: center;">×</td><td rowspan="1" colspan="1" style="text-align: center;"/><td rowspan="1" colspan="1" style="text-align: center;"/><td rowspan="1" colspan="1" style="text-align: center;"/><td rowspan="1" colspan="1" style="text-align: center;"/><td rowspan="1" colspan="1" style="text-align: center;"/><td rowspan="1" colspan="1" style="text-align: center;"/><td rowspan="1" colspan="1" style="text-align: center;"/></tr><tr><td rowspan="1" colspan="1">
              <xref ref-type="bibr" rid="B2569233">Mordukhovich et al. 2015</xref>
            </td><td rowspan="1" colspan="1">-</td><td rowspan="1" colspan="1">-</td><td rowspan="1" colspan="1">-</td><td rowspan="1" colspan="1" style="text-align: center;"/><td rowspan="1" colspan="1" style="text-align: center;"/><td rowspan="1" colspan="1" style="text-align: center;">×</td><td rowspan="1" colspan="1" style="text-align: center;"/><td rowspan="1" colspan="1" style="text-align: center;"/><td rowspan="1" colspan="1" style="text-align: center;"/><td rowspan="1" colspan="1" style="text-align: center;"/><td rowspan="1" colspan="1" style="text-align: center;"/><td rowspan="1" colspan="1" style="text-align: center;"/><td rowspan="1" colspan="1" style="text-align: center;"/></tr></tbody></table></table-wrap></tp:treatment-sec><ref-list><ref id="B1631790"><element-citation xmlns:xlink="http://www.w3.org/1999/xlink" publication-type="article" xlink:type="simple"><person-group person-group-type="author"><name name-style="western"><surname>Wieser</surname><given-names>W.</given-names></name></person-group><year>1953</year><article-title>Reports of the Lund University Chile Expedition 1948–1949. 10. Free-living marine nematodes. I. <tp:taxon-name><tp:taxon-name-part taxon-name-part-type="superfamily">Enoploidea</tp:taxon-name-part></tp:taxon-name>.</article-title><source>Acta Universitatis Lundensis. Lunds Universitets Årsskrift. Ny Följd. Andra Avdelningen</source><volume>49</volume><issue>6</issue><fpage>1</fpage><lpage>155</lpage></element-citation></ref><ref id="B1631079"><element-citation xmlns:xlink="http://www.w3.org/1999/xlink" publication-type="article" xlink:type="simple"><person-group person-group-type="author"><name name-style="western"><surname>Shimada</surname><given-names>D.</given-names></name><name name-style="western"><surname>Kajihara</surname><given-names>H.</given-names></name></person-group><year>2014</year><article-title>Two new species of free-living marine nematodes of <italic><tp:taxon-name><tp:taxon-name-part taxon-name-part-type="genus">Adoncholaimus</tp:taxon-name-part></tp:taxon-name></italic> Filipjev, 1918 (<tp:taxon-name><tp:taxon-name-part taxon-name-part-type="order">Oncholaimida</tp:taxon-name-part></tp:taxon-name>: <tp:taxon-name><tp:taxon-name-part taxon-name-part-type="family">Oncholaimidae</tp:taxon-name-part></tp:taxon-name>: <tp:taxon-name><tp:taxon-name-part taxon-name-part-type="subfamily">Adoncholaiminae</tp:taxon-name-part></tp:taxon-name>) from Hokkaido, northern Japan, with a key to species and discussion of the genus</article-title><source>Nematology</source><volume>16</volume><fpage>437</fpage><lpage>451</lpage><pub-id pub-id-type="doi">10.1163/15685411-00002776</pub-id></element-citation></ref><ref id="B1626090"><element-citation xmlns:xlink="http://www.w3.org/1999/xlink" publication-type="article" xlink:type="simple"><person-group person-group-type="author"><name name-style="western"><surname>Bastian</surname><given-names>H. C.</given-names></name></person-group><year>1865</year><article-title>Monograph on the <tp:taxon-name><tp:taxon-name-part taxon-name-part-type="family">Anguillulidae</tp:taxon-name-part></tp:taxon-name>, or free nematoids, marine, land, and freshwater; with descriptions of 100 new species</article-title><source>Transactions of the Linnean Society of London</source><volume>25</volume><fpage>73</fpage><lpage>184</lpage><pub-id pub-id-type="doi">10.1111/j.1096-3642.1865.tb00179.x</pub-id></element-citation></ref><ref id="B1638761"><element-citation xmlns:xlink="http://www.w3.org/1999/xlink" publication-type="chapter" xlink:type="simple"><person-group person-group-type="author"><name name-style="western"><surname>Möbius</surname><given-names>K.</given-names></name></person-group><year>1873</year><chapter-title>Die faunistischen Untersuchungen. A. Die wirbellosen Thiere der Ostsee</chapter-title><person-group person-group-type="editor"><name name-style="western"><surname>Meyer</surname><given-names>H. A.</given-names></name><name name-style="western"><surname>Möbius</surname><given-names>K.</given-names></name><name name-style="western"><surname>Karsten</surname><given-names>G.</given-names></name><name name-style="western"><surname>Hensen</surname><given-names>V.</given-names></name></person-group><source>Die Expedition zur physikalisch-chemischen und biologischen Untersuchung der Ostsee im Sommer 1871 auf S.M. Avisodampfer Pommerania. Jahresbericht der Commission zur wissenschaftlichen Untersuchung der deutschen Meere in Kiel</source><publisher-name>Wiegandt &amp; Hempel</publisher-name><publisher-loc>Berlin</publisher-loc><size units="page">97-144</size></element-citation></ref><ref id="B1626699"><element-citation xmlns:xlink="http://www.w3.org/1999/xlink" publication-type="article" xlink:type="simple"><person-group person-group-type="author"><name name-style="western"><surname>Bütschli</surname><given-names>O.</given-names></name></person-group><year>1874</year><article-title>Zur Kenntnis der freilebenden Nematoden, insbesonders der des Kieler Hafens</article-title><source>Nova Acta Leopoldina</source><volume>36</volume><issue>5</issue><fpage>1</fpage><lpage>144</lpage></element-citation></ref><ref id="B1631637"><element-citation xmlns:xlink="http://www.w3.org/1999/xlink" publication-type="article" xlink:type="simple"><person-group person-group-type="author"><name name-style="western"><surname>Villot</surname><given-names>A.</given-names></name></person-group><year>1875</year><article-title>Recherches sur les helminthes libres ou parasites des cotes de la bretagne</article-title><source>Archives de Zoologie Expérimentale et Générale.</source><volume>4</volume><fpage>451</fpage><lpage>582</lpage></element-citation></ref><ref id="B1634091"><element-citation xmlns:xlink="http://www.w3.org/1999/xlink" publication-type="book" xlink:type="simple"><person-group person-group-type="author"><name name-style="western"><surname>von Linstow</surname><given-names>O.</given-names></name></person-group><year>1878</year><source>Compendium der Helminthologie. Ein Verzeichniss der bekannten Helminthen, die frei oder in thierischen Körpern leben, geordnet nach ihren Wohnthieren, unter Angabe der Organe, in denen sie gefunden sind, und mit Beifügung der Litteraturquellen</source><publisher-name>Hahn'sche Buchhandlung</publisher-name><publisher-loc>Hannover</publisher-loc><size units="page">382</size></element-citation></ref><ref id="B1633657"><element-citation xmlns:xlink="http://www.w3.org/1999/xlink" publication-type="book" xlink:type="simple"><person-group person-group-type="author"><name name-style="western"><surname>de Man</surname><given-names>J. G.</given-names></name></person-group><year>1886</year><source>Anatomische Untersuchungen über freilebende Nordsee-Nematoden</source><publisher-name>Paul Frohberg</publisher-name><publisher-loc>Leipzig</publisher-loc><size units="page">82</size></element-citation></ref><ref id="B1627382"><element-citation xmlns:xlink="http://www.w3.org/1999/xlink" publication-type="article" xlink:type="simple"><person-group person-group-type="author"><name name-style="western"><surname>de Man</surname><given-names>J. G.</given-names></name></person-group><year>1888</year><article-title>Sur quelques nématodes libres de la mer du nord, nouveaux ou peu connus</article-title><source>Mémoires de la Société Zoologique de France</source><volume>1</volume><fpage>1</fpage><lpage>51</lpage></element-citation></ref><ref id="B1627392"><element-citation xmlns:xlink="http://www.w3.org/1999/xlink" publication-type="article" xlink:type="simple"><person-group person-group-type="author"><name name-style="western"><surname>de Man</surname><given-names>J. G.</given-names></name></person-group><year>1889</year><article-title>Espèces et genres nouveaux de nématodes libres de la mer du Nord et de la Manche</article-title><source>Mémoires de la Société Zoologique de France</source><volume>2</volume><fpage>1</fpage><lpage>10</lpage></element-citation></ref><ref id="B1627412"><element-citation xmlns:xlink="http://www.w3.org/1999/xlink" publication-type="article" xlink:type="simple"><person-group person-group-type="author"><name name-style="western"><surname>de Man</surname><given-names>J. G.</given-names></name></person-group><year>1889</year><article-title>Ueber zwei in der feuchten Erde lebende Arten der Gattung <italic><tp:taxon-name><tp:taxon-name-part taxon-name-part-type="genus">Oncholaimus</tp:taxon-name-part></tp:taxon-name></italic> Duj.</article-title><source>Tijdschrift der Nederlandsche Dierkundige Vereeniging. 2de Serie</source><volume>2</volume><fpage>162</fpage><lpage>169</lpage></element-citation></ref><ref id="B1627402"><element-citation xmlns:xlink="http://www.w3.org/1999/xlink" publication-type="article" xlink:type="simple"><person-group person-group-type="author"><name name-style="western"><surname>de Man</surname><given-names>J. G.</given-names></name></person-group><year>1889</year><article-title>Troisième note sur les nématodes libres de la mer du Nord et de la Manche</article-title><source>Mémoires de la Société Zoologique de France</source><volume>2</volume><fpage>182</fpage><lpage>216</lpage></element-citation></ref><ref id="B1634100"><element-citation xmlns:xlink="http://www.w3.org/1999/xlink" publication-type="book" xlink:type="simple"><person-group person-group-type="author"><name name-style="western"><surname>von Linstow</surname><given-names>O.</given-names></name></person-group><year>1889</year><source>Compendium der Helminthologie. Nachtrag. Die Litteratur der Jahre 1878–1889</source><publisher-name>Hahn'sche Buchhandlung</publisher-name><publisher-loc>Hannover</publisher-loc><size units="page">151</size><pub-id pub-id-type="doi">10.5962/bhl.title.110933</pub-id></element-citation></ref><ref id="B1628923"><element-citation xmlns:xlink="http://www.w3.org/1999/xlink" publication-type="article" xlink:type="simple"><person-group person-group-type="author"><name name-style="western"><surname>Jägerskiöld</surname><given-names>L. A.</given-names></name></person-group><year>1901</year><article-title>Weitere Beiträge zur Kenntnis der Nematoden</article-title><source>Kungliga Svenska Vetenskaps-akademiens Handlingar</source><volume>35</volume><issue>2</issue><fpage>1</fpage><lpage>91</lpage></element-citation></ref><ref id="B1631657"><element-citation xmlns:xlink="http://www.w3.org/1999/xlink" publication-type="article" xlink:type="simple"><person-group person-group-type="author"><name name-style="western"><surname>von Linstow</surname><given-names>O.</given-names></name></person-group><year>1902</year><article-title>Beobachtungen an neuen und bekannten Nematohelminthen</article-title><source>Archiv für Mikroskopische Anatomie und Entwicklungsgeschichte</source><volume>60</volume><fpage>217</fpage><lpage>232</lpage><pub-id pub-id-type="doi">10.1007/BF02978385</pub-id></element-citation></ref><ref id="B1628933"><element-citation xmlns:xlink="http://www.w3.org/1999/xlink" publication-type="article" xlink:type="simple"><person-group person-group-type="author"><name name-style="western"><surname>Jägerskiöld</surname><given-names>L. A.</given-names></name></person-group><year>1904</year><article-title>Zum Bau des <italic><tp:taxon-name><tp:taxon-name-part taxon-name-part-type="genus">Hypodontolaimus</tp:taxon-name-part> <tp:taxon-name-part taxon-name-part-type="species">inaequalis</tp:taxon-name-part></tp:taxon-name></italic> (Bast.), eines eigentümlichen Meeresnematode</article-title><source>Zoologischer Anzeiger</source><volume>27</volume><fpage>417</fpage><lpage>421</lpage></element-citation></ref><ref id="B1631286"><element-citation xmlns:xlink="http://www.w3.org/1999/xlink" publication-type="article" xlink:type="simple"><person-group person-group-type="author"><name name-style="western"><surname>Stewart</surname><given-names>F. H.</given-names></name></person-group><year>1906</year><article-title>The anatomy of <italic><tp:taxon-name><tp:taxon-name-part taxon-name-part-type="genus">Oncholaimus</tp:taxon-name-part> <tp:taxon-name-part taxon-name-part-type="species">vulgaris</tp:taxon-name-part></tp:taxon-name></italic> Bast., with notes on two parasitic nematodes</article-title><source>Quarterly Journal of Microscopical Science</source><volume>50</volume><fpage>101</fpage><lpage>150</lpage></element-citation></ref><ref id="B1628806"><element-citation xmlns:xlink="http://www.w3.org/1999/xlink" publication-type="article" xlink:type="simple"><person-group person-group-type="author"><name name-style="western"><surname>Horsman</surname><given-names>E.</given-names></name></person-group><year>1912</year><article-title>Additions to the marine fauna of Aberystwyth and District</article-title><source>Aberystwyth Studies</source><volume>4</volume><fpage>258</fpage><lpage>268</lpage></element-citation></ref><ref id="B1631296"><element-citation xmlns:xlink="http://www.w3.org/1999/xlink" publication-type="article" xlink:type="simple"><person-group person-group-type="author"><name name-style="western"><surname>Stewart</surname><given-names>F. H.</given-names></name></person-group><year>1914</year><article-title>Report on a collection of free-living nematodes from the Chilka Lake on the east coast of India</article-title><source>Records of the Indian Museum</source><volume>10</volume><fpage>245</fpage><lpage>254</lpage></element-citation></ref><ref id="B1627688"><element-citation xmlns:xlink="http://www.w3.org/1999/xlink" publication-type="book" xlink:type="simple"><person-group person-group-type="author"><name name-style="western"><surname>Filipjev</surname><given-names>I. N.</given-names></name></person-group><year>1918</year><source>Svobodnozhivushchiya Morskiya Nematody Okrestnostei Sevastopolya. I Vypusk</source><trans-title>Free-living Marine Nematodes of the Sevastopol Area. Issue I</trans-title><publisher-name>Russian Academy of Sciences</publisher-name><publisher-loc>Petrograd</publisher-loc><size units="page">611</size><comment content-type="language">Russian</comment></element-citation></ref><ref id="B1627496"><element-citation xmlns:xlink="http://www.w3.org/1999/xlink" publication-type="article" xlink:type="simple"><person-group person-group-type="author"><name name-style="western"><surname>Ditlevsen</surname><given-names>H.</given-names></name></person-group><year>1919</year><article-title>Marine freeliving nematodes from Danish waters</article-title><source>Videnskabelige Meddelelser fra dansk Naturhistorisk Forening i Kjøbenhavn</source><volume>70</volume><fpage>147</fpage><lpage>214</lpage></element-citation></ref><ref id="B1625720"><element-citation xmlns:xlink="http://www.w3.org/1999/xlink" publication-type="article" xlink:type="simple"><person-group person-group-type="author"><name name-style="western"><surname>Allgén</surname><given-names>C. A.</given-names></name></person-group><year>1921</year><article-title>Über die Natur und die Bedeutung der Fasersysteme im Oesophagus einiger Nematoden</article-title><source>Zoologischer Anzeiger</source><volume>53</volume><fpage>76</fpage><lpage>84</lpage></element-citation></ref><ref id="B1629627"><element-citation xmlns:xlink="http://www.w3.org/1999/xlink" publication-type="article" xlink:type="simple"><person-group person-group-type="author"><name name-style="western"><surname>Micoletzky</surname><given-names>H.</given-names></name></person-group><year>1921</year><article-title>Die freilebenden Erd-Nematoden, mit besonderer Berücksichtigung der Steiermark und der Bukowina, zugleich mit einer Revision sämtlicher nicht mariner, freilebender Nematoden in Form von Genus-Beschreibungen und Bestimmungsschlüsseln</article-title><source>Archiv für Naturgeschichte</source><volume>87</volume><fpage>1</fpage><lpage>650</lpage></element-citation></ref><ref id="B1627706"><element-citation xmlns:xlink="http://www.w3.org/1999/xlink" publication-type="article" xlink:type="simple"><person-group person-group-type="author"><name name-style="western"><surname>Filipjev</surname><given-names>I. N.</given-names></name></person-group><year>1924</year><article-title>Revision der Gattung <italic><tp:taxon-name><tp:taxon-name-part taxon-name-part-type="genus">Adoncholaimus</tp:taxon-name-part></tp:taxon-name></italic></article-title><source>Zoologischer Anzeiger</source><volume>58</volume><fpage>108</fpage><lpage>113</lpage></element-citation></ref><ref id="B1625730"><element-citation xmlns:xlink="http://www.w3.org/1999/xlink" publication-type="article" xlink:type="simple"><person-group person-group-type="author"><name name-style="western"><surname>Allgén</surname><given-names>C. A.</given-names></name></person-group><year>1925</year><article-title>Beiträge zur Kenntnis der freilebenden Nematoden Schwedens.</article-title><source>Arkiv för Zoologi. A.</source><volume>18</volume><issue>5</issue><fpage>1</fpage><lpage>40</lpage></element-citation></ref><ref id="B1627716"><element-citation xmlns:xlink="http://www.w3.org/1999/xlink" publication-type="article" xlink:type="simple"><person-group person-group-type="author"><name name-style="western"><surname>Filipjev</surname><given-names>I. N.</given-names></name></person-group><year>1925</year><article-title>Les Nématodes libres des mers septentrionales appartenant à la famille des <tp:taxon-name><tp:taxon-name-part taxon-name-part-type="family">Enoplidae</tp:taxon-name-part></tp:taxon-name></article-title><volume>91</volume><issue>6</issue><fpage>1</fpage><lpage>216</lpage></element-citation></ref><ref id="B1625740"><element-citation xmlns:xlink="http://www.w3.org/1999/xlink" publication-type="article" xlink:type="simple"><person-group person-group-type="author"><name name-style="western"><surname>Allgén</surname><given-names>C. A.</given-names></name></person-group><year>1927</year><article-title>Über einige freilebende marine Nematoden von der schwedischen Küste des Oeresund</article-title><source>Zoologischer Anzeiger</source><volume>73</volume><fpage>49</fpage><lpage>58</lpage></element-citation></ref><ref id="B1630620"><element-citation xmlns:xlink="http://www.w3.org/1999/xlink" publication-type="article" xlink:type="simple"><person-group person-group-type="author"><name name-style="western"><surname>Schodduyn</surname><given-names>R.</given-names></name></person-group><year>1927</year><article-title>Observations biologiques marines faites dans un parc à huîtres</article-title><source>Bulletin de l'Institut Oceanographique, Monaco</source><volume>498</volume><fpage>1</fpage><lpage>44</lpage></element-citation></ref><ref id="B1627144"><element-citation xmlns:xlink="http://www.w3.org/1999/xlink" publication-type="article" xlink:type="simple"><person-group person-group-type="author"><name name-style="western"><surname>Cobb</surname><given-names>N. A.</given-names></name></person-group><year>1930</year><article-title>The demanian vessels in nemas of the genus <italic><tp:taxon-name><tp:taxon-name-part taxon-name-part-type="genus">Oncholaimus</tp:taxon-name-part></tp:taxon-name></italic>; with notes on four new oncholaims</article-title><source>Journal of the Washington Academy of Sciences</source><volume>20</volume><fpage>225</fpage><lpage>241</lpage></element-citation></ref><ref id="B1633871"><element-citation xmlns:xlink="http://www.w3.org/1999/xlink" publication-type="book" xlink:type="simple"><person-group person-group-type="author"><name name-style="western"><surname>von Wülker</surname><given-names>G.</given-names></name><name name-style="western"><surname>Schuurmans Stekhoven</surname><given-names>J. H.Jr.</given-names></name></person-group><year>1933</year><source>Die Tierwelt der Nord- und Ostsee. <tp:taxon-name><tp:taxon-name-part taxon-name-part-type="phylum">Nematoda</tp:taxon-name-part></tp:taxon-name>. V. a. Allgemeiner Teil</source><publisher-name>Akademische Verlagsgesellschaft</publisher-name><publisher-loc>Leipzig</publisher-loc><size units="page">61</size></element-citation></ref><ref id="B1635901"><element-citation xmlns:xlink="http://www.w3.org/1999/xlink" publication-type="article" xlink:type="simple"><person-group person-group-type="author"><name name-style="western"><surname>Allgén</surname><given-names>C. A.</given-names></name></person-group><year>1934</year><article-title>Freilebende marine Nematoden aus Hallands Väderö und der nahegelegenen Küste Schonens (Südschweden). Ein Beitrag zur Kenntnis der Nematodenfauna des südlichen Kattegatts</article-title><source>Folia Zoologica et Hydrobiologica</source><volume>6</volume><fpage>49</fpage><lpage>86</lpage></element-citation></ref><ref id="B1629144"><element-citation xmlns:xlink="http://www.w3.org/1999/xlink" publication-type="article" xlink:type="simple"><person-group person-group-type="author"><name name-style="western"><surname>Kreis</surname><given-names>H. A.</given-names></name></person-group><year>1934</year><article-title><tp:taxon-name><tp:taxon-name-part taxon-name-part-type="subfamily">Oncholaiminae</tp:taxon-name-part></tp:taxon-name> Filipjev, 1916. Eine monographische Studie</article-title><source>Capita Zoologica</source><volume>4</volume><issue>5</issue><fpage>1</fpage><lpage>271</lpage></element-citation></ref><ref id="B1625840"><element-citation xmlns:xlink="http://www.w3.org/1999/xlink" publication-type="article" xlink:type="simple"><person-group person-group-type="author"><name name-style="western"><surname>Allgén</surname><given-names>C. A.</given-names></name></person-group><year>1935</year><article-title>Die freilebenden Nematoden des Öresunds</article-title><source>Capita Zoologica</source><volume>6</volume><issue>3</issue><fpage>1</fpage><lpage>192</lpage></element-citation></ref><ref id="B1630831"><element-citation xmlns:xlink="http://www.w3.org/1999/xlink" publication-type="book" xlink:type="simple"><person-group person-group-type="author"><name name-style="western"><surname>Schuurmans Stekhoven</surname><given-names>J. H.Jr.</given-names></name></person-group><year>1935</year><source>Die Tierwelt der Nord- und Ostsee. <tp:taxon-name><tp:taxon-name-part taxon-name-part-type="phylum">Nematoda</tp:taxon-name-part></tp:taxon-name>. Systematischer Teil. V. b. <tp:taxon-name><tp:taxon-name-part taxon-name-part-type="phylum">Nematoda</tp:taxon-name-part></tp:taxon-name> Eranntia</source><publisher-name>Akademische Verlagsgesellschaft</publisher-name><publisher-loc>Leipzig</publisher-loc><size units="page">173</size></element-citation></ref><ref id="B1630784"><element-citation xmlns:xlink="http://www.w3.org/1999/xlink" publication-type="article" xlink:type="simple"><person-group person-group-type="author"><name name-style="western"><surname>Schuurmans Stekhoven</surname><given-names>J. H.Jr</given-names></name></person-group><year>1935</year><article-title>Additional notes to my monographs on the freeliving marine nemas of the Belgian Coast. I. and II. written in collaboration with W. Adam and L. A. de Coninck, with some remarks on the ecology of Belgian nemas</article-title><source>Mémoires du Musee royal d'Histoire Naturelle de Belgique</source><volume>72</volume><fpage>1</fpage><lpage>36</lpage></element-citation></ref><ref id="B1630894"><element-citation xmlns:xlink="http://www.w3.org/1999/xlink" publication-type="article" xlink:type="simple"><person-group person-group-type="author"><name name-style="western"><surname>Schuurmans Stekhoven</surname><given-names>J. H.Jr.</given-names></name><name name-style="western"><surname>Adam</surname><given-names>W.</given-names></name><name name-style="western"><surname>Punt</surname><given-names>A.</given-names></name></person-group><year>1935</year><article-title>Ökologische Notizen über Zuiderseenematoden. II. Die Nematoden der östlichen Hälfte der Zuidersee nebst Beobachtungen über die Aussüszung der Zuidersee nach deren Eindeichung</article-title><source>Zeitschrift fur Morphologie und Ökologie der Tiere</source><volume>29</volume><fpage>609</fpage><lpage>666</lpage></element-citation></ref><ref id="B1633834"><element-citation xmlns:xlink="http://www.w3.org/1999/xlink" publication-type="chapter" xlink:type="simple"><person-group person-group-type="author"><name name-style="western"><surname>Schuurmans Stekhoven</surname><given-names>J. H.Jr.</given-names></name></person-group><year>1936</year><chapter-title><tp:taxon-name>
              <tp:taxon-name-part taxon-name-part-type="phylum">Nematoda</tp:taxon-name-part>
            </tp:taxon-name></chapter-title><person-group person-group-type="editor"><name name-style="western"><surname>Redeke</surname><given-names>H. C.</given-names></name></person-group><source>Flora en Fauna der Zuiderzee. Monografie van een Brakwatergebied. Supplement</source><publisher-name>Gedrukt Bij C. de Boer Jr.</publisher-name><publisher-loc>Helder</publisher-loc><size units="page">65-84</size></element-citation></ref><ref id="B1630670"><element-citation xmlns:xlink="http://www.w3.org/1999/xlink" publication-type="article" xlink:type="simple"><person-group person-group-type="author"><name name-style="western"><surname>Schulz</surname><given-names>E.</given-names></name></person-group><year>1936</year><article-title>Das Farbstreifen-Sandwatt und seine Fauna, eine ökologische-biozönotische Untersuchung an der Nordsee</article-title><source>Kieler Meeresforschungen</source><volume>1</volume><fpage>359</fpage><lpage>378</lpage></element-citation></ref><ref id="B1633880"><element-citation xmlns:xlink="http://www.w3.org/1999/xlink" publication-type="book" xlink:type="simple"><person-group person-group-type="author"><name name-style="western"><surname>Schneider</surname><given-names>W.</given-names></name></person-group><year>1939</year><source>Fadenwürmer oder Nematoden. I. Freilebende und Pflanzenparasitische Nematoden</source><publisher-name>Oustav Fischer</publisher-name><publisher-loc>Jena</publisher-loc><size units="page">260</size></element-citation></ref><ref id="B1633697"><element-citation xmlns:xlink="http://www.w3.org/1999/xlink" publication-type="book" xlink:type="simple"><person-group person-group-type="author"><name name-style="western"><surname>Bresslau</surname><given-names>E.</given-names></name><name name-style="western"><surname>Schuurmans Stekhoven</surname><given-names>J. H.Jr.</given-names></name></person-group><year>1940</year><source>Marine Freilebende <tp:taxon-name><tp:taxon-name-part taxon-name-part-type="phylum">Nematoda</tp:taxon-name-part></tp:taxon-name> aus der Nordsee</source><publisher-name>Musée royal d'Histoire naturelle de Belgique</publisher-name><publisher-loc>Bruxelles</publisher-loc><size units="page">74</size></element-citation></ref><ref id="B1633746"><element-citation xmlns:xlink="http://www.w3.org/1999/xlink" publication-type="book" xlink:type="simple"><person-group person-group-type="author"><name name-style="western"><surname>de Vos</surname><given-names>A. P.C.</given-names></name><name name-style="western"><surname>Redeke</surname><given-names>H. C.</given-names></name></person-group><year>1941</year><source>Publicaties van de Hydrobiologische Club. III. Bijdragen tot de kennis van de Mikrofauna der Groninger en Uithuizer Wadden</source><publisher-name>C. de Boer JR. N.V.</publisher-name><publisher-loc>den Helder</publisher-loc><size units="page">31</size></element-citation></ref><ref id="B1630864"><element-citation xmlns:xlink="http://www.w3.org/1999/xlink" publication-type="article" xlink:type="simple"><person-group person-group-type="author"><name name-style="western"><surname>Schuurmans Stekhoven</surname><given-names>J. H.Jr</given-names></name></person-group><year>1942</year><article-title>Les nématodes libres marins du Bassin de Chasse d'Ostende</article-title><source>Bulletin du Musée Royal d'Histoire Naturelle de Belgique</source><volume>18</volume><issue>12</issue><fpage>1</fpage><lpage>26</lpage></element-citation></ref><ref id="B1630874"><element-citation xmlns:xlink="http://www.w3.org/1999/xlink" publication-type="article" xlink:type="simple"><person-group person-group-type="author"><name name-style="western"><surname>Schuurmans Stekhoven</surname><given-names>J. H.Jr</given-names></name></person-group><year>1942</year><article-title>Nematoden und Austern</article-title><source>Zoologischer Anzeiger</source><volume>137</volume><fpage>181</fpage><lpage>185</lpage></element-citation></ref><ref id="B1630884"><element-citation xmlns:xlink="http://www.w3.org/1999/xlink" publication-type="article" xlink:type="simple"><person-group person-group-type="author"><name name-style="western"><surname>Schuurmans Stekhoven</surname><given-names>J. H.Jr</given-names></name></person-group><year>1946</year><article-title>Freilebende marine Nematoden des Skageraks und der Umgebung von Stockholm</article-title><source>Arkiv för Zoologi. A.</source><volume>37</volume><issue>16</issue><fpage>1</fpage><lpage>91</lpage></element-citation></ref><ref id="B1626806"><element-citation xmlns:xlink="http://www.w3.org/1999/xlink" publication-type="article" xlink:type="simple"><person-group person-group-type="author"><name name-style="western"><surname>Chitwood</surname><given-names>B. G.</given-names></name></person-group><year>1951</year><article-title>North American marine nematodes</article-title><source>Texas Journal of Science</source><volume>3</volume><fpage>617</fpage><lpage>672</lpage></element-citation></ref><ref id="B1627973"><element-citation xmlns:xlink="http://www.w3.org/1999/xlink" publication-type="article" xlink:type="simple"><person-group person-group-type="author"><name name-style="western"><surname>Gerlach</surname><given-names>S. A.</given-names></name></person-group><year>1953</year><article-title>Die biolozönotische Gliederung der Nematodenfaina an den deutschen Küsten</article-title><source>Zeitschrift für Morphologie und Ökologie der Tiere</source><volume>41</volume><fpage>411</fpage><lpage>512</lpage><pub-id pub-id-type="doi">10.1007/BF00407732</pub-id></element-citation></ref><ref id="B1628003"><element-citation xmlns:xlink="http://www.w3.org/1999/xlink" publication-type="article" xlink:type="simple"><person-group person-group-type="author"><name name-style="western"><surname>Gerlach</surname><given-names>S. A.</given-names></name></person-group><year>1954</year><article-title>Die freilebenden Nematoden der schleswig-holsteinischen Küsten</article-title><source>Schriften des Naturwissenschaftlichen Vereins fuer Schleswig-Holstein</source><volume>27</volume><fpage>44</fpage><lpage>69</lpage></element-citation></ref><ref id="B1633889"><element-citation xmlns:xlink="http://www.w3.org/1999/xlink" publication-type="chapter" xlink:type="simple"><person-group person-group-type="author"><name name-style="western"><surname>Schuurmans Stekhoven</surname><given-names>J. H.Jr.</given-names></name></person-group><year>1954</year><chapter-title>Vrijlevende Nematoden</chapter-title><person-group person-group-type="editor"><name name-style="western"><surname>de Beaufort</surname><given-names>L. F.</given-names></name></person-group><source>Veranderingen in de Flora en Fauna van de Zuiderzee (Thans Ijsselmeer) na de Afsluiting in 1932</source><publisher-name>Nederlandse Diekundige</publisher-name><publisher-loc>Den Helder</publisher-loc><size units="page">169-185</size></element-citation></ref><ref id="B1630392"><element-citation xmlns:xlink="http://www.w3.org/1999/xlink" publication-type="article" xlink:type="simple"><person-group person-group-type="author"><name name-style="western"><surname>Remane</surname><given-names>A.</given-names></name></person-group><year>1955</year><article-title>Die brackwasser-submergenz und die umkomposition der coenosen in Belt- und Ostsee</article-title><source>Kieler Meeresforschungen</source><volume>11</volume><fpage>59</fpage><lpage>73</lpage></element-citation></ref><ref id="B1627574"><element-citation xmlns:xlink="http://www.w3.org/1999/xlink" publication-type="article" xlink:type="simple"><person-group person-group-type="author"><name name-style="western"><surname>el Maghraby</surname><given-names>A. M.</given-names></name><name name-style="western"><surname>Perkins</surname><given-names>E. J.</given-names></name></person-group><year>1956</year><article-title>Additions to the marine fauna of Whitstable</article-title><source>Annals and Magazine of Natural History. 12th Series, Zoology, Botany, and Geology</source><volume>9</volume><fpage>481</fpage><lpage>496</lpage><pub-id pub-id-type="doi">10.1080/00222935608655844</pub-id></element-citation></ref><ref id="B1631824"><element-citation xmlns:xlink="http://www.w3.org/1999/xlink" publication-type="chapter" xlink:type="simple"><person-group person-group-type="author"><name name-style="western"><surname>Wieser</surname><given-names>W.</given-names></name><name name-style="western"><surname>Prudhoe</surname><given-names>S.</given-names></name><name name-style="western"><surname>Bayliss</surname><given-names>H. A.</given-names></name></person-group><year>1957</year><chapter-title>Nemathelminthes.</chapter-title><person-group person-group-type="editor"><name name-style="western"><surname>(Ed.)</surname><given-names>Marine Biological Association</given-names></name></person-group><source>Plymouth Marine Fauna. Third Edition.</source><publisher-name>Marine Biological Association</publisher-name><publisher-loc>Plymouth</publisher-loc><size units="page">91-98</size></element-citation></ref><ref id="B1628023"><element-citation xmlns:xlink="http://www.w3.org/1999/xlink" publication-type="article" xlink:type="simple"><person-group person-group-type="author"><name name-style="western"><surname>Gerlach</surname><given-names>S. A.</given-names></name></person-group><year>1958</year><article-title>Die Nematodenfauna der sublitoralen Region in der Kieler Bucht</article-title><source>Kieler Meeresforschungen</source><volume>14</volume><fpage>64</fpage><lpage>90</lpage></element-citation></ref><ref id="B1626739"><element-citation xmlns:xlink="http://www.w3.org/1999/xlink" publication-type="article" xlink:type="simple"><person-group person-group-type="author"><name name-style="western"><surname>Capstick</surname><given-names>C. K.</given-names></name></person-group><year>1959</year><article-title>The distribution of free-living nematodes in relation to salinity in the middle and upper reaches of the River Blyth Estuary</article-title><source>Journal of America Ecology</source><volume>28</volume><fpage>189</fpage><lpage>210</lpage><pub-id pub-id-type="doi">10.2307/2078</pub-id></element-citation></ref><ref id="B1628033"><element-citation xmlns:xlink="http://www.w3.org/1999/xlink" publication-type="article" xlink:type="simple"><person-group person-group-type="author"><name name-style="western"><surname>Gerlach</surname><given-names>S. A.</given-names></name></person-group><year>1959</year><article-title>Neue Meeres-Nematoden aus dem Supralitoral der deutschen Küsten</article-title><source>Internationale Revue der gesamten Hydrobiologie</source><volume>44</volume><fpage>463</fpage><lpage>467</lpage><pub-id pub-id-type="doi">10.1002/iroh.19590440125</pub-id></element-citation></ref><ref id="B1634109"><element-citation xmlns:xlink="http://www.w3.org/1999/xlink" publication-type="book" xlink:type="simple"><person-group person-group-type="author"><name name-style="western"><surname>Paramonov</surname><given-names>A. A.</given-names></name></person-group><year>1962</year><source>Proiskhozhdenie Nematod. Ekologo-morfologicheskaya Xarakteristika Fitonematod. Obshchie Printsipy Taksonomii</source><trans-title>Origins of Nematodes, Ecological and Morphological Characteristics of Plant Nematodes, Principles of Taxonomy</trans-title><publisher-name>Academy of Sciences of the USSR</publisher-name><publisher-loc>Moscow</publisher-loc><size units="page">480</size><comment content-type="language">Russian</comment></element-citation></ref><ref id="B1633917"><element-citation xmlns:xlink="http://www.w3.org/1999/xlink" publication-type="book" xlink:type="simple"><person-group person-group-type="author"><name name-style="western"><surname>Kreis</surname><given-names>H. A.</given-names></name></person-group><year>1963</year><source>Marine <tp:taxon-name><tp:taxon-name-part taxon-name-part-type="phylum">Nematoda</tp:taxon-name-part></tp:taxon-name>. Zoology of Iceland. Vol. 2. Part 14.</source><publisher-name>Munksgaard</publisher-name><publisher-loc>Copenhagen</publisher-loc><size units="page">68</size></element-citation></ref><ref id="B1627317"><element-citation xmlns:xlink="http://www.w3.org/1999/xlink" publication-type="chapter" xlink:type="simple"><person-group person-group-type="author"><name name-style="western"><surname>de Coninck</surname><given-names>L. A.P.</given-names></name></person-group><year>1965</year><chapter-title>Généralites.</chapter-title><person-group person-group-type="editor"><name name-style="western"><surname>Grasse</surname><given-names>P. P.</given-names></name></person-group><source>Nemathelminthes</source><publisher-name>Masson</publisher-name><publisher-loc>Paris</publisher-loc><size units="page">3-217</size></element-citation></ref><ref id="B1626533"><element-citation xmlns:xlink="http://www.w3.org/1999/xlink" publication-type="article" xlink:type="simple"><person-group person-group-type="author"><name name-style="western"><surname>Bilio</surname><given-names>M.</given-names></name></person-group><year>1966</year><article-title>Die aquatische Bodenfauna van Salzwiesen der Nord- und Ostsee. II. Ökologische Faunenanalyse: <tp:taxon-name><tp:taxon-name-part taxon-name-part-type="class">Hydrozoa</tp:taxon-name-part></tp:taxon-name>, Nematodes, Rotatoria, <tp:taxon-name><tp:taxon-name-part taxon-name-part-type="phylum">Gastrotricha</tp:taxon-name-part></tp:taxon-name>, <tp:taxon-name><tp:taxon-name-part taxon-name-part-type="phylum">Nemertini</tp:taxon-name-part></tp:taxon-name>, <tp:taxon-name><tp:taxon-name-part taxon-name-part-type="class">Polychaeta</tp:taxon-name-part></tp:taxon-name>, <tp:taxon-name><tp:taxon-name-part taxon-name-part-type="subclass">Oligochaeta</tp:taxon-name-part></tp:taxon-name>, <tp:taxon-name><tp:taxon-name-part taxon-name-part-type="family">Halacaridae</tp:taxon-name-part></tp:taxon-name>, <tp:taxon-name><tp:taxon-name-part taxon-name-part-type="class">Ostracoda</tp:taxon-name-part></tp:taxon-name>, <tp:taxon-name><tp:taxon-name-part taxon-name-part-type="subclass">Copepoda</tp:taxon-name-part></tp:taxon-name></article-title><source>Internationale Revue der Gesamten Hydrobiologie</source><volume>51</volume><fpage>147</fpage><lpage>195</lpage><pub-id pub-id-type="doi">10.1002/iroh.19660510107</pub-id></element-citation></ref><ref id="B1627164"><element-citation xmlns:xlink="http://www.w3.org/1999/xlink" publication-type="article" xlink:type="simple"><person-group person-group-type="author"><name name-style="western"><surname>Coles</surname><given-names>J. W.</given-names></name></person-group><year>1966</year><article-title>Further records of free-living nematodes from Skippers Island. Skippers Island. Skippers Island papers. 8</article-title><source>Essex Naturalist</source><volume>31</volume><fpage>280</fpage><lpage>284</lpage></element-citation></ref><ref id="B1630432"><element-citation xmlns:xlink="http://www.w3.org/1999/xlink" publication-type="article" xlink:type="simple"><person-group person-group-type="author"><name name-style="western"><surname>Riemann</surname><given-names>F.</given-names></name></person-group><year>1966</year><article-title>Die Interstitielle Fauna im Elbe-Aestuar. Verbreitung und Systematik</article-title><source>Archiv für Hydrobiologie. Supplement-Band</source><volume>31</volume><fpage>1</fpage><lpage>279</lpage></element-citation></ref><ref id="B1627697"><element-citation xmlns:xlink="http://www.w3.org/1999/xlink" publication-type="book" xlink:type="simple"><person-group person-group-type="author"><name name-style="western"><surname>Filipjev</surname><given-names>I. N.</given-names></name></person-group><year>1968</year><source>Free-living Marine Nematodes of the Sevastopol Area. Issue I. English Translation by Raveh, M.</source><publisher-name>Israel Program for Scientific Translations</publisher-name><publisher-loc>Jerusalem</publisher-loc><size units="page">255</size></element-citation></ref><ref id="B1634118"><element-citation xmlns:xlink="http://www.w3.org/1999/xlink" publication-type="book" xlink:type="simple"><person-group person-group-type="author"><name name-style="western"><surname>Paramonov</surname><given-names>A. A.</given-names></name></person-group><year>1968</year><source>Plant-parasitic Nematodes. Vol. 1. Origins of Nematodes, Ecological and Morphological Characteristics of Plant Nematodes, Principles of Taxonomy. English translation by Nemchonov, S.</source><publisher-name>Israel Program for Scientific Translations</publisher-name><publisher-loc>Jerusalem</publisher-loc><size units="page">400</size></element-citation></ref><ref id="B1628786"><element-citation xmlns:xlink="http://www.w3.org/1999/xlink" publication-type="article" xlink:type="simple"><person-group person-group-type="author"><name name-style="western"><surname>Hopper</surname><given-names>B. E.</given-names></name></person-group><year>1969</year><article-title>Marine nematodes of Canada. II. Marine nematodes from the Minas Basin. Scots Bay area of the Bay of Fundy, Nova Scotia</article-title><source>Canadian Journal of Zoology</source><volume>47</volume><fpage>671</fpage><lpage>690</lpage><pub-id pub-id-type="doi">10.1139/z69-114</pub-id></element-citation></ref><ref id="B1629268"><element-citation xmlns:xlink="http://www.w3.org/1999/xlink" publication-type="article" xlink:type="simple"><person-group person-group-type="author"><name name-style="western"><surname>Lorenzen</surname><given-names>S.</given-names></name></person-group><year>1969</year><article-title>Freilebende Meeresnematoden aus dem Schlickwatt und den Salzwiesen der Nordseeküste.</article-title><source>Veröffentlichungen des Instituts für Meeresforschung in Bremerhaven</source><volume>11</volume><fpage>195</fpage><lpage>238</lpage></element-citation></ref><ref id="B1630339"><element-citation xmlns:xlink="http://www.w3.org/1999/xlink" publication-type="article" xlink:type="simple"><person-group person-group-type="author"><name name-style="western"><surname>Rachor</surname><given-names>E.</given-names></name></person-group><year>1969</year><article-title>Das de Mansche Organ der <tp:taxon-name><tp:taxon-name-part taxon-name-part-type="family">Oncholaimidae</tp:taxon-name-part></tp:taxon-name>, eine genito-intestinale Verbindung bei Nematoden</article-title><source>Zeitschrift für Morphologie der Tiere</source><volume>66</volume><fpage>87</fpage><lpage>166</lpage><pub-id pub-id-type="doi">10.1007/bf00277650</pub-id></element-citation></ref><ref id="B1630349"><element-citation xmlns:xlink="http://www.w3.org/1999/xlink" publication-type="article" xlink:type="simple"><person-group person-group-type="author"><name name-style="western"><surname>Rachor</surname><given-names>E.</given-names></name></person-group><year>1970</year><article-title>Systematische Bemerkungen zur Familie der <tp:taxon-name><tp:taxon-name-part taxon-name-part-type="family">Oncholaimidae</tp:taxon-name-part></tp:taxon-name> (<tp:taxon-name><tp:taxon-name-part taxon-name-part-type="phylum">Nematoda</tp:taxon-name-part></tp:taxon-name>: <tp:taxon-name><tp:taxon-name-part taxon-name-part-type="order">Enoplida</tp:taxon-name-part></tp:taxon-name>)</article-title><source>Veröffentlichungen des Instituts für Meeresforschung in Bremerhaven</source><volume>12</volume><fpage>443</fpage><lpage>453</lpage></element-citation></ref><ref id="B1628105"><element-citation xmlns:xlink="http://www.w3.org/1999/xlink" publication-type="article" xlink:type="simple"><person-group person-group-type="author"><name name-style="western"><surname>Giere</surname><given-names>O.</given-names></name></person-group><year>1970</year><article-title>Untersuchungen zur Mikrozonierung und Ökologie mariner Oligochaeten im Sylter Watt</article-title><source>Veröffentlichungen des Instituts für Meeresforschung in Bremerhaven</source><volume>12</volume><fpage>491</fpage><lpage>529</lpage></element-citation></ref><ref id="B1631747"><element-citation xmlns:xlink="http://www.w3.org/1999/xlink" publication-type="article" xlink:type="simple"><person-group person-group-type="author"><name name-style="western"><surname>Warwick</surname><given-names>R. M.</given-names></name></person-group><year>1971</year><article-title>Nematode associations in the Exe estuary</article-title><source>Journal of the Marine Biological Association of the United Kingdom</source><volume>51</volume><fpage>439</fpage><lpage>454</lpage><pub-id pub-id-type="doi">10.1017/s0025315400031908</pub-id></element-citation></ref><ref id="B1628767"><element-citation xmlns:xlink="http://www.w3.org/1999/xlink" publication-type="book" xlink:type="simple"><person-group person-group-type="author"><name name-style="western"><surname>Hope</surname><given-names>W. D.</given-names></name><name name-style="western"><surname>Murphy</surname><given-names>D. G.</given-names></name></person-group><year>1972</year><source>A Taxonomic Hierarchy and Checklist of the Genera and Higher Taxa of Marine Nematodes</source><publisher-name>Smithsonian Institution Press</publisher-name><publisher-loc>Washington, D.C.</publisher-loc><size units="page">101</size></element-citation></ref><ref id="B1633926"><element-citation xmlns:xlink="http://www.w3.org/1999/xlink" publication-type="chapter" xlink:type="simple"><person-group person-group-type="author"><name name-style="western"><surname>Hope</surname><given-names>W. D.</given-names></name></person-group><year>1974</year><chapter-title><tp:taxon-name>
              <tp:taxon-name-part taxon-name-part-type="phylum">Nematoda</tp:taxon-name-part>
            </tp:taxon-name></chapter-title><person-group person-group-type="editor"><name name-style="western"><surname>Giese</surname><given-names>A. C.</given-names></name><name name-style="western"><surname>Pearse</surname><given-names>J. S.</given-names></name></person-group><source>Acoelomate and Pseudocoelomate Metazoans. Reproduction of Marine Invertebrates. Volume 1</source><publisher-name>Academy Press</publisher-name><publisher-loc>New York &amp; London</publisher-loc><size units="page">391-469</size></element-citation></ref><ref id="B1628063"><element-citation xmlns:xlink="http://www.w3.org/1999/xlink" publication-type="article" xlink:type="simple"><person-group person-group-type="author"><name name-style="western"><surname>Gerlach</surname><given-names>S. A.</given-names></name><name name-style="western"><surname>Riemann</surname><given-names>F.</given-names></name></person-group><year>1974</year><article-title>The Bremerhaven checklist of aquatic nematodes. A catalogue of <tp:taxon-name><tp:taxon-name-part taxon-name-part-type="phylum">Nematoda</tp:taxon-name-part></tp:taxon-name> <tp:taxon-name><tp:taxon-name-part taxon-name-part-type="class">Adenophorea</tp:taxon-name-part></tp:taxon-name> excluding the <tp:taxon-name><tp:taxon-name-part taxon-name-part-type="order">Dorylaimida</tp:taxon-name-part></tp:taxon-name>. Part 2</article-title><source>Veröffentlichungen des Instituts für Meeresforschung in Bremerhaven. Supplement</source><volume>4</volume><fpage>405</fpage><lpage>736</lpage></element-citation></ref><ref id="B1631757"><element-citation xmlns:xlink="http://www.w3.org/1999/xlink" publication-type="article" xlink:type="simple"><person-group person-group-type="author"><name name-style="western"><surname>Warwick</surname><given-names>R. M.</given-names></name><name name-style="western"><surname>Gage</surname><given-names>J. D.</given-names></name></person-group><year>1975</year><article-title>Nearshore zonation of benthic fauna, especially <tp:taxon-name><tp:taxon-name-part taxon-name-part-type="phylum">Nematoda</tp:taxon-name-part></tp:taxon-name>, in Loch Etive</article-title><source>Journal of the Marine Biological Association of the United Kingdom</source><volume>55</volume><fpage>293</fpage><lpage>311</lpage><pub-id pub-id-type="doi">10.1017/S0025315400015952</pub-id></element-citation></ref><ref id="B1635318"><element-citation xmlns:xlink="http://www.w3.org/1999/xlink" publication-type="article" xlink:type="simple"><person-group person-group-type="author"><name name-style="western"><surname>Belogurov</surname><given-names>O. I.</given-names></name><name name-style="western"><surname>Belogurova</surname><given-names>L. S.</given-names></name></person-group><year>1977</year><article-title>Systematics and evolution of <tp:taxon-name><tp:taxon-name-part taxon-name-part-type="subfamily">Oncholaiminae</tp:taxon-name-part></tp:taxon-name> (<tp:taxon-name><tp:taxon-name-part taxon-name-part-type="phylum">Nematoda</tp:taxon-name-part></tp:taxon-name>). I. Significance of the De Manian system</article-title><source>Biologiya Morya</source><volume>1977</volume><issue>3</issue><fpage>36</fpage><lpage>47</lpage><comment content-type="language">Russian</comment></element-citation></ref><ref id="B1626140"><element-citation xmlns:xlink="http://www.w3.org/1999/xlink" publication-type="article" xlink:type="simple"><person-group person-group-type="author"><name name-style="western"><surname>Belogurov</surname><given-names>O. I.</given-names></name><name name-style="western"><surname>Belogurova</surname><given-names>L. S.</given-names></name></person-group><year>1977</year><article-title>Systematics and evolution of <tp:taxon-name><tp:taxon-name-part taxon-name-part-type="subfamily">Oncholaiminae</tp:taxon-name-part></tp:taxon-name> (<tp:taxon-name><tp:taxon-name-part taxon-name-part-type="phylum">Nematoda</tp:taxon-name-part></tp:taxon-name>). II</article-title><source>Soviet Journal of Marine Biology</source><volume>3</volume><fpage>347</fpage><lpage>352</lpage></element-citation></ref><ref id="B1626150"><element-citation xmlns:xlink="http://www.w3.org/1999/xlink" publication-type="article" xlink:type="simple"><person-group person-group-type="author"><name name-style="western"><surname>Belogurov</surname><given-names>O. I.</given-names></name><name name-style="western"><surname>Belogurova</surname><given-names>L. S.</given-names></name></person-group><year>1978</year><article-title>Systematics and evolution of <tp:taxon-name><tp:taxon-name-part taxon-name-part-type="subfamily">Oncholaiminae</tp:taxon-name-part></tp:taxon-name> (<tp:taxon-name><tp:taxon-name-part taxon-name-part-type="phylum">Nematoda</tp:taxon-name-part></tp:taxon-name>: <tp:taxon-name><tp:taxon-name-part taxon-name-part-type="subfamily">Oncholaiminae</tp:taxon-name-part></tp:taxon-name>). III. The system of <tp:taxon-name><tp:taxon-name-part taxon-name-part-type="subfamily">Oncholaiminae</tp:taxon-name-part></tp:taxon-name></article-title><source>Biologiya Morya</source><volume>1978</volume><issue>2</issue><fpage>22</fpage><lpage>31</lpage><comment content-type="language">Russian</comment></element-citation></ref><ref id="B1626160"><element-citation xmlns:xlink="http://www.w3.org/1999/xlink" publication-type="article" xlink:type="simple"><person-group person-group-type="author"><name name-style="western"><surname>Belogurov</surname><given-names>O. I.</given-names></name><name name-style="western"><surname>Belogurova</surname><given-names>L. S.</given-names></name></person-group><year>1978</year><article-title>Systematics and the evolution of <tp:taxon-name><tp:taxon-name-part taxon-name-part-type="subfamily">Oncholaiminae</tp:taxon-name-part></tp:taxon-name> (<tp:taxon-name><tp:taxon-name-part taxon-name-part-type="phylum">Nematoda</tp:taxon-name-part></tp:taxon-name>). III. System of <tp:taxon-name><tp:taxon-name-part taxon-name-part-type="subfamily">Oncholaiminae</tp:taxon-name-part></tp:taxon-name></article-title><source>Soviet Journal of Marine Biology</source><volume>4</volume><fpage>577</fpage><lpage>584</lpage></element-citation></ref><ref id="B1626250"><element-citation xmlns:xlink="http://www.w3.org/1999/xlink" publication-type="chapter" xlink:type="simple"><person-group person-group-type="author"><name name-style="western"><surname>Belogurova</surname><given-names>L. S.</given-names></name></person-group><year>1978</year><chapter-title>Free-living marine nematodes fam. <tp:taxon-name><tp:taxon-name-part taxon-name-part-type="family">Oncholaimidae</tp:taxon-name-part></tp:taxon-name> (<tp:taxon-name><tp:taxon-name-part taxon-name-part-type="phylum">Nematoda</tp:taxon-name-part></tp:taxon-name>, <tp:taxon-name><tp:taxon-name-part taxon-name-part-type="order">Enoplida</tp:taxon-name-part></tp:taxon-name>), from the intertidal zone of the Itupur Island</chapter-title><person-group person-group-type="editor"><name name-style="western"><surname>Kusakin</surname><given-names>O. G.</given-names></name></person-group><source>Zhivotnyi i rastitel'nyi mir shel'fovykh zon Kuril'skikh Ostrovov. [Fauna and Vegetation of the Shelf of the Kuril Islands]</source><publisher-name>Academy of Science of the USSR</publisher-name><publisher-loc>Moscow</publisher-loc><size units="page">127-138</size><comment content-type="language">Russian</comment></element-citation></ref><ref id="B1626170"><element-citation xmlns:xlink="http://www.w3.org/1999/xlink" publication-type="chapter" xlink:type="simple"><person-group person-group-type="author"><name name-style="western"><surname>Belogurov</surname><given-names>O. I.</given-names></name><name name-style="western"><surname>Belogurova</surname><given-names>L. S.</given-names></name></person-group><year>1979</year><chapter-title>[Morphology of three species of marine nematodes of the genus <italic><tp:taxon-name><tp:taxon-name-part taxon-name-part-type="genus">Adoncholaimus</tp:taxon-name-part></tp:taxon-name></italic> Filipjev, 1918 and validation of <italic><tp:taxon-name><tp:taxon-name-part taxon-name-part-type="genus">Admirandus</tp:taxon-name-part> <tp:taxon-name-part taxon-name-part-type="species">multicavus</tp:taxon-name-part></tp:taxon-name></italic> gen. et sp. n. (<tp:taxon-name><tp:taxon-name-part taxon-name-part-type="phylum">Nematoda</tp:taxon-name-part></tp:taxon-name>, <tp:taxon-name><tp:taxon-name-part taxon-name-part-type="family">Oncholaimidae</tp:taxon-name-part></tp:taxon-name>)]</chapter-title><person-group person-group-type="editor"><name name-style="western"><surname>Belogurov</surname><given-names>O. I.</given-names></name></person-group><source>Svobodnozhivushchie i Paraziticheskie Chervi. [Free-living and parasitic worms]</source><publisher-name>VINITI (All-Union Institute for Scientific and Technical Information)</publisher-name><publisher-loc>Vladivostok</publisher-loc><size units="page">37‑63</size><comment content-type="language">Russian</comment></element-citation></ref><ref id="B1626362"><element-citation xmlns:xlink="http://www.w3.org/1999/xlink" publication-type="chapter" xlink:type="simple"><person-group person-group-type="author"><name name-style="western"><surname>Belogurova</surname><given-names>L. S.</given-names></name><name name-style="western"><surname>Belogurov</surname><given-names>O. I.</given-names></name></person-group><year>1979</year><chapter-title>[Fauna of Oncholaimid (<tp:taxon-name><tp:taxon-name-part taxon-name-part-type="phylum">Nematoda</tp:taxon-name-part></tp:taxon-name>: <tp:taxon-name><tp:taxon-name-part taxon-name-part-type="subfamily">Oncholaiminae</tp:taxon-name-part></tp:taxon-name>) of the Far Eastern seas]</chapter-title><person-group person-group-type="editor"><name name-style="western"><surname>Kusakin</surname><given-names>O. G.</given-names></name></person-group><source>Issledovanija pelagicheskich i donnych organizmov dalʹnevostochnych morej. [Investigation of Pelagic and Bottom Organisms from Far Eastern Seas]</source><publisher-name>Far East Science Center</publisher-name><publisher-loc>Vladivostok</publisher-loc><size units="page">58-61</size><comment content-type="language">Russian</comment></element-citation></ref><ref id="B1626719"><element-citation xmlns:xlink="http://www.w3.org/1999/xlink" publication-type="article" xlink:type="simple"><person-group person-group-type="author"><name name-style="western"><surname>Calcoen</surname><given-names>J. A.</given-names></name><name name-style="western"><surname>de Kegel</surname><given-names>D.</given-names></name></person-group><year>1979</year><article-title>Spermatozoa in the demanian organ of female <italic><tp:taxon-name><tp:taxon-name-part taxon-name-part-type="genus">Adoncholaimus</tp:taxon-name-part> <tp:taxon-name-part taxon-name-part-type="species">fuscus</tp:taxon-name-part></tp:taxon-name></italic> (Bastian 1865) (<tp:taxon-name><tp:taxon-name-part taxon-name-part-type="phylum">Nematoda</tp:taxon-name-part></tp:taxon-name>)</article-title><source>Netherlands Journal of Zoology</source><volume>29</volume><fpage>142</fpage><lpage>143</lpage></element-citation></ref><ref id="B1629331"><element-citation xmlns:xlink="http://www.w3.org/1999/xlink" publication-type="article" xlink:type="simple"><person-group person-group-type="author"><name name-style="western"><surname>Maertens</surname><given-names>D.</given-names></name><name name-style="western"><surname>Coomans</surname><given-names>A.</given-names></name></person-group><year>1979</year><article-title>The function of the Demanian system and an atypical copulatory behaviour in <italic><tp:taxon-name><tp:taxon-name-part taxon-name-part-type="genus">Oncholaimus</tp:taxon-name-part> <tp:taxon-name-part taxon-name-part-type="species">oxyuris</tp:taxon-name-part></tp:taxon-name></italic></article-title><source>Annales de la Société Royale Zoologique de Belgique</source><volume>108</volume><fpage>83</fpage><lpage>87</lpage></element-citation></ref><ref id="B1626729"><element-citation xmlns:xlink="http://www.w3.org/1999/xlink" publication-type="article" xlink:type="simple"><person-group person-group-type="author"><name name-style="western"><surname>Calcoen</surname><given-names>J. A.</given-names></name><name name-style="western"><surname>de Kegel</surname><given-names>D.</given-names></name></person-group><year>1980</year><article-title>Electron microscopic observations on the demanian system of female <italic><tp:taxon-name><tp:taxon-name-part taxon-name-part-type="genus">Metoncholaimus</tp:taxon-name-part> <tp:taxon-name-part taxon-name-part-type="species">denticulatus</tp:taxon-name-part></tp:taxon-name></italic> Schuurmans Stekhoven and Adam (<tp:taxon-name><tp:taxon-name-part taxon-name-part-type="phylum">Nematoda</tp:taxon-name-part></tp:taxon-name>)</article-title><source>Netherlands Journal of Zoology</source><volume>30</volume><fpage>516</fpage><lpage>526</lpage></element-citation></ref><ref id="B1631069"><element-citation xmlns:xlink="http://www.w3.org/1999/xlink" publication-type="article" xlink:type="simple"><person-group person-group-type="author"><name name-style="western"><surname>Sherman</surname><given-names>K. M.</given-names></name><name name-style="western"><surname>Coull</surname><given-names>B. C.</given-names></name></person-group><year>1980</year><article-title>The response of meiofauna to sediment disturbance</article-title><source>Journal of Experimental Marine Biology and Ecology</source><volume>46</volume><fpage>59</fpage><lpage>71</lpage><pub-id pub-id-type="doi">10.1016/0022-0981(80)90091-X</pub-id></element-citation></ref><ref id="B1626649"><element-citation xmlns:xlink="http://www.w3.org/1999/xlink" publication-type="article" xlink:type="simple"><person-group person-group-type="author"><name name-style="western"><surname>Bouwman</surname><given-names>L. A.</given-names></name></person-group><year>1981</year><article-title>A survey of nematodes from the Ems-Estuary. Part I. Systematics</article-title><source>Zoologische Jahrbücher. Abteilung für Systematik, Ökologie und Geographie der Tiere</source><volume>108</volume><fpage>335</fpage><lpage>385</lpage></element-citation></ref><ref id="B1626571"><element-citation xmlns:xlink="http://www.w3.org/1999/xlink" publication-type="article" xlink:type="simple"><person-group person-group-type="author"><name name-style="western"><surname>Blome</surname><given-names>D.</given-names></name></person-group><year>1982</year><article-title>Systematik der <tp:taxon-name><tp:taxon-name-part taxon-name-part-type="phylum">Nematoda</tp:taxon-name-part></tp:taxon-name> eines Sandstrandes der Nordseeinsel Sylt</article-title><source>Mikrofauna des Meeresbodens</source><volume>86</volume><fpage>269</fpage><lpage>462</lpage></element-citation></ref><ref id="B1627662"><element-citation xmlns:xlink="http://www.w3.org/1999/xlink" publication-type="article" xlink:type="simple"><person-group person-group-type="author"><name name-style="western"><surname>Field</surname><given-names>J. G.</given-names></name><name name-style="western"><surname>Clarke</surname><given-names>K. R.</given-names></name><name name-style="western"><surname>Warwick</surname><given-names>R. W.</given-names></name></person-group><year>1982</year><article-title>A practical strategy for analysing multispecies distribution patterns.</article-title><source>Marine Ecology Progress Series</source><volume>8</volume><fpage>37</fpage><lpage>52</lpage><pub-id pub-id-type="doi">10.3354/meps008037</pub-id></element-citation></ref><ref id="B1631878"><element-citation xmlns:xlink="http://www.w3.org/1999/xlink" publication-type="article" xlink:type="simple"><person-group person-group-type="author"><name name-style="western"><surname>Yoshimura</surname><given-names>K.</given-names></name></person-group><year>1982</year><article-title>Free-living marine nematodes from Kii Peninsula. II.</article-title><source>Publications of The Seto Marine Biological Laboratory</source><volume>27</volume><fpage>133</fpage><lpage>142</lpage></element-citation></ref><ref id="B1626659"><element-citation xmlns:xlink="http://www.w3.org/1999/xlink" publication-type="article" xlink:type="simple"><person-group person-group-type="author"><name name-style="western"><surname>Bouwman</surname><given-names>L. A.</given-names></name></person-group><year>1983</year><article-title>A survey of nematodes from the Ems-Estuary. Part II: Species assemblages and associations</article-title><source>Zoologische Jahrbücher. Abteilung für Systematik, Ökologie und Geographie der Tiere</source><volume>110</volume><fpage>345</fpage><lpage>376</lpage></element-citation></ref><ref id="B1626759"><element-citation xmlns:xlink="http://www.w3.org/1999/xlink" publication-type="article" xlink:type="simple"><person-group person-group-type="author"><name name-style="western"><surname>Chabaud</surname><given-names>A.</given-names></name><name name-style="western"><surname>Bain</surname><given-names>O.</given-names></name><name name-style="western"><surname>Hugot</surname><given-names>J. P.</given-names></name><name name-style="western"><surname>Rausch</surname><given-names>R. L.</given-names></name><name name-style="western"><surname>Rausch</surname><given-names>V. R.</given-names></name></person-group><year>1983</year><article-title>Organe de Monsieur de Man et insémination traumatique</article-title><source>Revue de Nématologie</source><volume>6</volume><fpage>127</fpage><lpage>131</lpage></element-citation></ref><ref id="B1628669"><element-citation xmlns:xlink="http://www.w3.org/1999/xlink" publication-type="article" xlink:type="simple"><person-group person-group-type="author"><name name-style="western"><surname>Heip</surname><given-names>C.</given-names></name><name name-style="western"><surname>Herman</surname><given-names>R.</given-names></name><name name-style="western"><surname>Vincx</surname><given-names>M.</given-names></name></person-group><year>1983</year><article-title>Subtidal meiofauna of the North Sea: a review</article-title><source>Biologisch Jaarboek</source><volume>51</volume><fpage>116</fpage><lpage>170</lpage></element-citation></ref><ref id="B1630280"><element-citation xmlns:xlink="http://www.w3.org/1999/xlink" publication-type="book" xlink:type="simple"><person-group person-group-type="author"><name name-style="western"><surname>Platt</surname><given-names>H. M.</given-names></name><name name-style="western"><surname>Warwick</surname><given-names>R. M.</given-names></name></person-group><year>1983</year><source>Free-living Marine Nematodes. Part 1. British Enoplids.</source><publisher-name>Cambridge University Press</publisher-name><publisher-loc>Cambridge</publisher-loc><size units="page">307</size></element-citation></ref><ref id="B1637361"><element-citation xmlns:xlink="http://www.w3.org/1999/xlink" publication-type="chapter" xlink:type="simple"><person-group person-group-type="author"><name name-style="western"><surname>Gerdes</surname><given-names>G.</given-names></name><name name-style="western"><surname>Krumbein</surname><given-names>W. E.</given-names></name></person-group><year>1984</year><chapter-title>Animal communities in recent potential stromatolites of hypersaline origin</chapter-title><person-group person-group-type="editor"><name name-style="western"><surname>Cohen</surname><given-names>Y.</given-names></name><name name-style="western"><surname>Castenholz</surname><given-names>R. W.</given-names></name><name name-style="western"><surname>Halvorson</surname><given-names>H. O.</given-names></name></person-group><source>Microbial Mats, Stromatolites. MBL Lectures in Biology. Volume 3.</source><publisher-name>Alan R. Liss</publisher-name><publisher-loc>New York</publisher-loc><size units="page">59-83</size></element-citation></ref><ref id="B1626100"><element-citation xmlns:xlink="http://www.w3.org/1999/xlink" publication-type="article" xlink:type="simple"><person-group person-group-type="author"><name name-style="western"><surname>Belogurov</surname><given-names>O. I.</given-names></name></person-group><year>1985</year><article-title>On the origin and steps of evolution of the stoma in nematodes and analysis of the stoma organization in the suborder <tp:taxon-name><tp:taxon-name-part taxon-name-part-type="suborder">Oncholaimina</tp:taxon-name-part></tp:taxon-name></article-title><source>Zoologicheskii Zhurnal</source><volume>64</volume><fpage>982</fpage><lpage>992</lpage><comment content-type="language">Russian</comment></element-citation></ref><ref id="B1627939"><element-citation xmlns:xlink="http://www.w3.org/1999/xlink" publication-type="article" xlink:type="simple"><person-group person-group-type="author"><name name-style="western"><surname>Gerdes</surname><given-names>G.</given-names></name><name name-style="western"><surname>Krumbein</surname><given-names>W. E.</given-names></name><name name-style="western"><surname>Reineck</surname><given-names>H. E.</given-names></name></person-group><year>1985</year><article-title>The depositional record of sandy, versicolored tidal flats (Mellum Island, southern North Sea)</article-title><source>Journal of Sedimentary Petrology</source><volume>55</volume><fpage>267</fpage><lpage>278</lpage></element-citation></ref><ref id="B1627949"><element-citation xmlns:xlink="http://www.w3.org/1999/xlink" publication-type="chapter" xlink:type="simple"><person-group person-group-type="author"><name name-style="western"><surname>Gerdes</surname><given-names>G.</given-names></name><name name-style="western"><surname>Spira</surname><given-names>J.</given-names></name><name name-style="western"><surname>Dimentman</surname><given-names>C.</given-names></name></person-group><year>1985</year><chapter-title>The fauna of the Gavish Sabkha and the Solar Lake - a comparative study</chapter-title><person-group person-group-type="editor"><name name-style="western"><surname>Friedman</surname><given-names>G. M.</given-names></name><name name-style="western"><surname>Krumbein</surname><given-names>W. E.</given-names></name></person-group><source>Hypersaline Ecosystems. The Gavish Sabkha</source><publisher-name>Springer</publisher-name><publisher-loc>Berlin</publisher-loc><size units="page">322-345</size></element-citation></ref><ref id="B1628679"><element-citation xmlns:xlink="http://www.w3.org/1999/xlink" publication-type="article" xlink:type="simple"><person-group person-group-type="author"><name name-style="western"><surname>Heip</surname><given-names>C.</given-names></name><name name-style="western"><surname>Vincx</surname><given-names>M.</given-names></name><name name-style="western"><surname>Vranken</surname><given-names>G.</given-names></name></person-group><year>1985</year><article-title>The ecology of marine nematodes. Oceanography and Marine Biology</article-title><source>An Annual Review</source><volume>23</volume><fpage>399</fpage><lpage>489</lpage></element-citation></ref><ref id="B1626203"><element-citation xmlns:xlink="http://www.w3.org/1999/xlink" publication-type="book" xlink:type="simple"><person-group person-group-type="author"><name name-style="western"><surname>Belogurov</surname><given-names>O. I.</given-names></name><name name-style="western"><surname>Belogurova</surname><given-names>L. S.</given-names></name></person-group><year>1988</year><source>Svobodnozhivushchiie Nematody Semeistva <tp:taxon-name><tp:taxon-name-part taxon-name-part-type="family">Oncholaimidae</tp:taxon-name-part></tp:taxon-name>. Morfologiya, Filogeniya, Sistema i Opredelitel' Rodov Mirovoi Fauny</source><trans-title>The Free-living Nematode Family <tp:taxon-name><tp:taxon-name-part taxon-name-part-type="family">Oncholaimidae</tp:taxon-name-part></tp:taxon-name>. Morphology, Phylogeny, System and a Key to Genera of the World Fauna</trans-title><publisher-name>Academy of Sicence of the USSR</publisher-name><publisher-loc>Vladivostok</publisher-loc><size units="page">99</size><comment content-type="language">Russian</comment></element-citation></ref><ref id="B1627242"><element-citation xmlns:xlink="http://www.w3.org/1999/xlink" publication-type="article" xlink:type="simple"><person-group person-group-type="author"><name name-style="western"><surname>Coomans</surname><given-names>A.</given-names></name><name name-style="western"><surname>Verschuren</surname><given-names>D.</given-names></name><name name-style="western"><surname>Vanderhaeghen</surname><given-names>R.</given-names></name></person-group><year>1988</year><article-title>The demanian system, traumatic insemination and reproductive strategy in <italic><tp:taxon-name><tp:taxon-name-part taxon-name-part-type="genus">Oncholaimus</tp:taxon-name-part> <tp:taxon-name-part taxon-name-part-type="species">oxyuris</tp:taxon-name-part></tp:taxon-name></italic> Ditlevsen (<tp:taxon-name><tp:taxon-name-part taxon-name-part-type="phylum">Nematoda</tp:taxon-name-part></tp:taxon-name>, <tp:taxon-name><tp:taxon-name-part taxon-name-part-type="suborder">Oncholaimina</tp:taxon-name-part></tp:taxon-name>)</article-title><source>Zoologica Scripta</source><volume>17</volume><fpage>15</fpage><lpage>23</lpage><pub-id pub-id-type="doi">10.1111/j.1463-6409.1988.tb00083.x</pub-id></element-citation></ref><ref id="B1626193"><element-citation xmlns:xlink="http://www.w3.org/1999/xlink" publication-type="article" xlink:type="simple"><person-group person-group-type="author"><name name-style="western"><surname>Belogurov</surname><given-names>O. I.</given-names></name><name name-style="western"><surname>Belogurova</surname><given-names>L. S.</given-names></name></person-group><year>1989</year><article-title>Morphology and systematics of free-living <tp:taxon-name><tp:taxon-name-part taxon-name-part-type="family">Oncholaimidae</tp:taxon-name-part></tp:taxon-name> (<tp:taxon-name><tp:taxon-name-part taxon-name-part-type="phylum">Nematoda</tp:taxon-name-part></tp:taxon-name>: <tp:taxon-name><tp:taxon-name-part taxon-name-part-type="order">Enoplida</tp:taxon-name-part></tp:taxon-name>: <tp:taxon-name><tp:taxon-name-part taxon-name-part-type="suborder">Oncholaimina</tp:taxon-name-part></tp:taxon-name>)</article-title><source>Asian Marine Biology</source><volume>6</volume><fpage>31</fpage><lpage>58</lpage></element-citation></ref><ref id="B1627766"><element-citation xmlns:xlink="http://www.w3.org/1999/xlink" publication-type="article" xlink:type="simple"><person-group person-group-type="author"><name name-style="western"><surname>Furstenberg</surname><given-names>J. P.</given-names></name><name name-style="western"><surname>Vincx</surname><given-names>M.</given-names></name></person-group><year>1989</year><article-title>Two oncholaimid species from a South African estuary (<tp:taxon-name><tp:taxon-name-part taxon-name-part-type="phylum">Nematoda</tp:taxon-name-part></tp:taxon-name>, <tp:taxon-name><tp:taxon-name-part taxon-name-part-type="family">Oncholaimidae</tp:taxon-name-part></tp:taxon-name>)</article-title><source>Hydrobiologia</source><volume>184</volume><fpage>43</fpage><lpage>50</lpage><pub-id pub-id-type="doi">10.1007/BF00014300</pub-id></element-citation></ref><ref id="B2207781"><element-citation xmlns:xlink="http://www.w3.org/1999/xlink" publication-type="article" xlink:type="simple"><person-group person-group-type="author"><name name-style="western"><surname>Bussau</surname><given-names>C.</given-names></name></person-group><year>1990</year><article-title>Freilebende Nematoden aus Küstendünen und angrenzenden Biotopen der deutschen und dänischen Küsten. I. Gesamtüberblick und <tp:taxon-name><tp:taxon-name-part taxon-name-part-type="order">Chromadorida</tp:taxon-name-part></tp:taxon-name> (<tp:taxon-name><tp:taxon-name-part taxon-name-part-type="phylum">Nematoda</tp:taxon-name-part></tp:taxon-name>).</article-title><source>Zoologischer Anzeiger</source><volume>225</volume><fpage>161</fpage><lpage>188</lpage></element-citation></ref><ref id="B1626689"><element-citation xmlns:xlink="http://www.w3.org/1999/xlink" publication-type="article" xlink:type="simple"><person-group person-group-type="author"><name name-style="western"><surname>Bussau</surname><given-names>C.</given-names></name></person-group><year>1990</year><article-title>Freilebende Nematoden aus Küstendünen und angrenzenden Biotopen der deutschen und dänischen Küsten. II. <tp:taxon-name><tp:taxon-name-part taxon-name-part-type="order">Monhysterida</tp:taxon-name-part></tp:taxon-name>, <tp:taxon-name><tp:taxon-name-part taxon-name-part-type="order">Enoplida</tp:taxon-name-part></tp:taxon-name> und Trefusiida (<tp:taxon-name><tp:taxon-name-part taxon-name-part-type="phylum">Nematoda</tp:taxon-name-part></tp:taxon-name>)</article-title><source>Zoologischer Anzeiger</source><volume>225</volume><fpage>189</fpage><lpage>209</lpage></element-citation></ref><ref id="B1633975"><element-citation xmlns:xlink="http://www.w3.org/1999/xlink" publication-type="book" xlink:type="simple"><person-group person-group-type="author"><name name-style="western"><surname>Kennish</surname><given-names>M. J.</given-names></name></person-group><year>1990</year><source>Ecology of Estuaries. Volume 2.</source><publisher-name>Biological Aspects. CRC Press</publisher-name><publisher-loc>Florida</publisher-loc><size units="page">408</size></element-citation></ref><ref id="B1629805"><element-citation xmlns:xlink="http://www.w3.org/1999/xlink" publication-type="article" xlink:type="simple"><person-group person-group-type="author"><name name-style="western"><surname>Mohd Long</surname><given-names>S.</given-names></name></person-group><year>1990</year><article-title>The impact of pollution on the nematode and harpacticoid copepod species composition of an estuarin mudflat</article-title><source>Pertanika</source><volume>13</volume><fpage>33</fpage><lpage>44</lpage></element-citation></ref><ref id="B1633769"><element-citation xmlns:xlink="http://www.w3.org/1999/xlink" publication-type="book" xlink:type="simple"><person-group person-group-type="author"><name name-style="western"><surname>Trett</surname><given-names>M. W.</given-names></name><name name-style="western"><surname>Feil</surname><given-names>R. L.</given-names></name></person-group><year>1990</year><source>Meiofaunal Assemblages of the Thames Estuary. April 1989–March 1990. Modules I–III. A Study of the Meiofaunal Communities Present in Sediment Samples Collected by the National Rivers Authority, Thames Region</source><publisher-name>National Rivers Authority</publisher-name><publisher-loc>London</publisher-loc><size units="page">259</size></element-citation></ref><ref id="B1625710"><element-citation xmlns:xlink="http://www.w3.org/1999/xlink" publication-type="article" xlink:type="simple"><person-group person-group-type="author"><name name-style="western"><surname>Alkemade</surname><given-names>R.</given-names></name><name name-style="western"><surname>Wielemaker</surname><given-names>A．</given-names></name><name name-style="western"><surname>Hemminga</surname><given-names>M. A.</given-names></name></person-group><year>1993</year><article-title>Correlation between nematode abundance and decomposition rate of <italic><tp:taxon-name><tp:taxon-name-part taxon-name-part-type="genus">Spartina</tp:taxon-name-part> <tp:taxon-name-part taxon-name-part-type="species">anglica</tp:taxon-name-part></tp:taxon-name></italic> leaves.</article-title><source>Marine Ecology Progress Series</source><volume>99</volume><fpage>293</fpage><lpage>300</lpage><pub-id pub-id-type="doi">10.3354/meps099293</pub-id></element-citation></ref><ref id="B1626855"><element-citation xmlns:xlink="http://www.w3.org/1999/xlink" publication-type="article" xlink:type="simple"><person-group person-group-type="author"><name name-style="western"><surname>Clarke</surname><given-names>K. R.</given-names></name></person-group><year>1993</year><article-title>Non-parametric multivariate analyses of changes in community structure</article-title><source>Australian Journal of Ecology</source><volume>18</volume><fpage>117</fpage><lpage>143</lpage><pub-id pub-id-type="doi">10.1111/j.1442-9993.1993.tb00438.x</pub-id></element-citation></ref><ref id="B1631215"><element-citation xmlns:xlink="http://www.w3.org/1999/xlink" publication-type="article" xlink:type="simple"><person-group person-group-type="author"><name name-style="western"><surname>Soetaert</surname><given-names>K.</given-names></name><name name-style="western"><surname>Vincx</surname><given-names>M.</given-names></name><name name-style="western"><surname>Wittoeck</surname><given-names>J.</given-names></name><name name-style="western"><surname>Tulkens</surname><given-names>M.</given-names></name><name name-style="western"><surname>van Gansbeke</surname><given-names>D.</given-names></name></person-group><year>1994</year><article-title>Spatial patterns of Westerschelde meiobenthos</article-title><source>Estuarine, Coastal and Shelf Science</source><volume>39</volume><fpage>367</fpage><lpage>388</lpage><pub-id pub-id-type="doi">10.1006/ecss.1994.1070</pub-id></element-citation></ref><ref id="B1629052"><element-citation xmlns:xlink="http://www.w3.org/1999/xlink" publication-type="article" xlink:type="simple"><person-group person-group-type="author"><name name-style="western"><surname>Kennedy</surname><given-names>A. D.</given-names></name></person-group><year>1995</year><article-title>Carbon partitioning within meiobenthic nematode communities in the Exe Estuary, UK</article-title><source>Marine Ecology Progress Series</source><volume>115</volume><fpage>71</fpage><lpage>78</lpage></element-citation></ref><ref id="B1631205"><element-citation xmlns:xlink="http://www.w3.org/1999/xlink" publication-type="article" xlink:type="simple"><person-group person-group-type="author"><name name-style="western"><surname>Soetaert</surname><given-names>K.</given-names></name><name name-style="western"><surname>Vincx</surname><given-names>M.</given-names></name><name name-style="western"><surname>Wittoeck</surname><given-names>J.</given-names></name><name name-style="western"><surname>Tulkens</surname><given-names>M.</given-names></name></person-group><year>1995</year><article-title>Meiobenthic distribution and nematode community structure in five European estuaries</article-title><source>Hydrobiologia</source><volume>311</volume><fpage>185</fpage><lpage>206</lpage><pub-id pub-id-type="doi">10.1007/978-94-009-0117-9_15</pub-id></element-citation></ref><ref id="B1626581"><element-citation xmlns:xlink="http://www.w3.org/1999/xlink" publication-type="article" xlink:type="simple"><person-group person-group-type="author"><name name-style="western"><surname>Blome</surname><given-names>D.</given-names></name></person-group><year>1996</year><article-title>An inventory of the free-living marine nematodes of the East Frisian Wadden Sea Including the Estuaries of the Rivers Ems, Jade, and Weser</article-title><source>Senckenbergiana Maritima</source><volume>26</volume><fpage>107</fpage><lpage>115</lpage></element-citation></ref><ref id="B1626591"><element-citation xmlns:xlink="http://www.w3.org/1999/xlink" publication-type="article" xlink:type="simple"><person-group person-group-type="author"><name name-style="western"><surname>Blome</surname><given-names>D.</given-names></name><name name-style="western"><surname>Faubel</surname><given-names>A.</given-names></name></person-group><year>1996</year><article-title>Eulittoral nematodes from the Elbe estuary: Species composition, distribution, and population dynamics</article-title><volume>110</volume><fpage>107</fpage><lpage>157</lpage></element-citation></ref><ref id="B1629658"><element-citation xmlns:xlink="http://www.w3.org/1999/xlink" publication-type="article" xlink:type="simple"><person-group person-group-type="author"><name name-style="western"><surname>Moens</surname><given-names>T.</given-names></name><name name-style="western"><surname>Vincx</surname><given-names>M.</given-names></name></person-group><year>1997</year><article-title>Observations on the feeding ecology of estuarine nematodes</article-title><source>Journal of the Marine Biological Association of the United Kingdom</source><volume>77</volume><fpage>211</fpage><lpage>227</lpage><pub-id pub-id-type="doi">10.1017/s0025315400033889</pub-id></element-citation></ref><ref id="B1633984"><element-citation xmlns:xlink="http://www.w3.org/1999/xlink" publication-type="chapter" xlink:type="simple"><person-group person-group-type="author"><name name-style="western"><surname>Platt</surname><given-names>H. M.</given-names></name><name name-style="western"><surname>Ball</surname><given-names>B. J.</given-names></name></person-group><year>1997</year><chapter-title><tp:taxon-name>
              <tp:taxon-name-part taxon-name-part-type="phylum">Nematoda</tp:taxon-name-part>
            </tp:taxon-name></chapter-title><person-group person-group-type="editor"><name name-style="western"><surname>Howson</surname><given-names>C. M.</given-names></name><name name-style="western"><surname>Picton</surname><given-names>B. E.</given-names></name></person-group><source>The Species Directory of the Marine Fauna and Flora of the British Isles and Surrounding Seas</source><publisher-name>Ulster Museum Publication</publisher-name><publisher-loc>Belfast</publisher-loc><size units="page">67-79</size></element-citation></ref><ref id="B1631436"><element-citation xmlns:xlink="http://www.w3.org/1999/xlink" publication-type="article" xlink:type="simple"><person-group person-group-type="author"><name name-style="western"><surname>Travizi</surname><given-names>A.</given-names></name><name name-style="western"><surname>Vidaković</surname><given-names>J.</given-names></name></person-group><year>1997</year><article-title>Nematofauna in the Adriatic Sea: review and check-list of free-living nematode species</article-title><source>Helgoländer Meeresuntersuchungen</source><volume>51</volume><fpage>503</fpage><lpage>519</lpage><pub-id pub-id-type="doi">10.1007/BF02908730</pub-id></element-citation></ref><ref id="B1631888"><element-citation xmlns:xlink="http://www.w3.org/1999/xlink" publication-type="article" xlink:type="simple"><person-group person-group-type="author"><name name-style="western"><surname>Yushin</surname><given-names>V. V.</given-names></name><name name-style="western"><surname>Malakhov</surname><given-names>V. V.</given-names></name></person-group><year>1997</year><article-title>Ultrastructure of the female reproductive system of the free-living marine nematode <italic><tp:taxon-name><tp:taxon-name-part taxon-name-part-type="genus">Enoplus</tp:taxon-name-part> <tp:taxon-name-part taxon-name-part-type="species">demani</tp:taxon-name-part></tp:taxon-name></italic> (<tp:taxon-name><tp:taxon-name-part taxon-name-part-type="phylum">Nematoda</tp:taxon-name-part></tp:taxon-name>: <tp:taxon-name><tp:taxon-name-part taxon-name-part-type="order">Enoplida</tp:taxon-name-part></tp:taxon-name>)</article-title><source>Fandamental and Applied Nematology</source><volume>20</volume><fpage>115</fpage><lpage>125</lpage></element-citation></ref><ref id="B1626076"><element-citation xmlns:xlink="http://www.w3.org/1999/xlink" publication-type="chapter" xlink:type="simple"><person-group person-group-type="author"><name name-style="western"><surname>Attrill</surname><given-names>M. J.</given-names></name></person-group><year>1998</year><chapter-title>Thames estuary species list</chapter-title><person-group person-group-type="editor"><name name-style="western"><surname>Attrill</surname><given-names>M. J.</given-names></name></person-group><source>A Rehabilitated Estuarine Ecosystem. The Environment and Ecology of the Thames Estuary</source><publisher-name>Springer</publisher-name><publisher-loc>New York</publisher-loc><size units="page">200‑234</size></element-citation></ref><ref id="B1627262"><element-citation xmlns:xlink="http://www.w3.org/1999/xlink" publication-type="chapter" xlink:type="simple"><person-group person-group-type="author"><name name-style="western"><surname>Craig</surname><given-names>N. C.D.</given-names></name><name name-style="western"><surname>Ashman</surname><given-names>C. M.</given-names></name></person-group><year>1998</year><chapter-title>Changes in the intertidal fauna of the north bank of the inner Solway Firth, 1975-1992</chapter-title><person-group person-group-type="editor"><name name-style="western"><surname>Jones</surname><given-names>P. D.</given-names></name><name name-style="western"><surname>Chambers</surname><given-names>R. D</given-names></name></person-group><source>The Solway and Cumbrian Coasts</source><publisher-name>Joint Nature Conservation Committee</publisher-name><publisher-loc>Peterborough</publisher-loc><size units="page">90-98</size></element-citation></ref><ref id="B1629668"><element-citation xmlns:xlink="http://www.w3.org/1999/xlink" publication-type="article" xlink:type="simple"><person-group person-group-type="author"><name name-style="western"><surname>Moens</surname><given-names>T.</given-names></name><name name-style="western"><surname>Vincx</surname><given-names>M.</given-names></name></person-group><year>1998</year><article-title>On the cultivation of free-living marine and estuarine nematodes</article-title><source>Helgolander Meeresuntersuchungen</source><volume>52</volume><fpage>115</fpage><lpage>139</lpage><pub-id pub-id-type="doi">10.1007/bf02908742</pub-id></element-citation></ref><ref id="B1629014"><element-citation xmlns:xlink="http://www.w3.org/1999/xlink" publication-type="chapter" xlink:type="simple"><person-group person-group-type="author"><name name-style="western"><surname>Justine</surname><given-names>J. L.</given-names></name><name name-style="western"><surname>Jamieson</surname><given-names>B. G.M.</given-names></name></person-group><year>1999</year><chapter-title>Nematodes.</chapter-title><person-group person-group-type="editor"><name name-style="western"><surname>Jamieson</surname><given-names>B. G.M.</given-names></name></person-group><source>Progress in Male Gamete Ultrastructure and Phylogeny. Reproductive Biology of Invertebrates. Volume 9. Part B</source><publisher-name>John Wiley &amp; Sons</publisher-name><publisher-loc>New York</publisher-loc><size units="page">183-266</size></element-citation></ref><ref id="B1629774"><element-citation xmlns:xlink="http://www.w3.org/1999/xlink" publication-type="article" xlink:type="simple"><person-group person-group-type="author"><name name-style="western"><surname>Moens</surname><given-names>T.</given-names></name><name name-style="western"><surname>Verbeeck</surname><given-names>L.</given-names></name><name name-style="western"><surname>Vincx</surname><given-names>M.</given-names></name></person-group><year>1999</year><article-title>Feeding biology of a predatory and a facultatively predatory nematode (<italic><tp:taxon-name><tp:taxon-name-part taxon-name-part-type="genus">Enoploides</tp:taxon-name-part> <tp:taxon-name-part taxon-name-part-type="species">longispiculosus</tp:taxon-name-part></tp:taxon-name></italic> and <italic><tp:taxon-name><tp:taxon-name-part taxon-name-part-type="genus">Adoncholaimus</tp:taxon-name-part> <tp:taxon-name-part taxon-name-part-type="species">fuscus</tp:taxon-name-part></tp:taxon-name></italic>)</article-title><source>Marine Biology</source><volume>134</volume><fpage>585</fpage><lpage>593</lpage><pub-id pub-id-type="doi">10.1007/s002270050573</pub-id></element-citation></ref><ref id="B1629784"><element-citation xmlns:xlink="http://www.w3.org/1999/xlink" publication-type="article" xlink:type="simple"><person-group person-group-type="author"><name name-style="western"><surname>Moens</surname><given-names>T.</given-names></name><name name-style="western"><surname>Verbeeck</surname><given-names>L.</given-names></name><name name-style="western"><surname>Vincx</surname><given-names>M.</given-names></name></person-group><year>1999</year><article-title>Preservation and incubation time-induced bias in tracer-aided grazing studies on meiofauna</article-title><source>Marine Biology</source><volume>133</volume><fpage>69</fpage><lpage>77</lpage><pub-id pub-id-type="doi">10.1007/s002270050444</pub-id></element-citation></ref><ref id="B1631416"><element-citation xmlns:xlink="http://www.w3.org/1999/xlink" publication-type="article" xlink:type="simple"><person-group person-group-type="author"><name name-style="western"><surname>Tita</surname><given-names>G.</given-names></name><name name-style="western"><surname>Vincx</surname><given-names>M.</given-names></name><name name-style="western"><surname>Desrosiers</surname><given-names>G.</given-names></name></person-group><year>1999</year><article-title>Size spectra, body width and morphotypes of intertidal nematodes: an ecological interpretation</article-title><source>Journal of the Marine Biological Association of the United Kingdom</source><volume>79</volume><fpage>1007</fpage><lpage>1015</lpage><pub-id pub-id-type="doi">10.1017/s0025315499001241</pub-id></element-citation></ref><ref id="B1629716"><element-citation xmlns:xlink="http://www.w3.org/1999/xlink" publication-type="article" xlink:type="simple"><person-group person-group-type="author"><name name-style="western"><surname>Moens</surname><given-names>T.</given-names></name><name name-style="western"><surname>Herman</surname><given-names>P.</given-names></name><name name-style="western"><surname>Verbeeck</surname><given-names>L.</given-names></name><name name-style="western"><surname>Steyaert</surname><given-names>M.</given-names></name><name name-style="western"><surname>Vincx</surname><given-names>M.</given-names></name></person-group><year>2000</year><article-title>Predation rates and prey selectivity in two predacious estuarine nematode species</article-title><source>Marine Ecology Progress Series</source><volume>205</volume><fpage>185</fpage><lpage>193</lpage><pub-id pub-id-type="doi">10.3354/meps205185</pub-id></element-citation></ref><ref id="B1629218"><element-citation xmlns:xlink="http://www.w3.org/1999/xlink" publication-type="article" xlink:type="simple"><person-group person-group-type="author"><name name-style="western"><surname>Litvaitis</surname><given-names>M. K.</given-names></name><name name-style="western"><surname>Bates</surname><given-names>J. W.</given-names></name><name name-style="western"><surname>Hope</surname><given-names>W. D.</given-names></name><name name-style="western"><surname>Moens</surname><given-names>T.</given-names></name></person-group><year>2000</year><article-title>Inferring a classification of the <tp:taxon-name><tp:taxon-name-part taxon-name-part-type="class">Adenophorea</tp:taxon-name-part></tp:taxon-name> (<tp:taxon-name><tp:taxon-name-part taxon-name-part-type="phylum">Nematoda</tp:taxon-name-part></tp:taxon-name>) from nucleotide sequences of the D3 expansion degmentt (26/28S rDNA)</article-title><source>Canadian Journal of Zoology</source><volume>78</volume><fpage>911</fpage><lpage>922</lpage><pub-id pub-id-type="doi">10.1139/z00-039</pub-id></element-citation></ref><ref id="B1627470"><element-citation xmlns:xlink="http://www.w3.org/1999/xlink" publication-type="chapter" xlink:type="simple"><person-group person-group-type="author"><name name-style="western"><surname>de Smet</surname><given-names>G. ,</given-names></name><name name-style="western"><surname>Vincx</surname><given-names>M.</given-names></name><name name-style="western"><surname>Vanreusel</surname><given-names>A.</given-names></name><name name-style="western"><surname>Vanhove</surname><given-names>S.</given-names></name><name name-style="western"><surname>Vanaverbreke</surname><given-names>J.</given-names></name><name name-style="western"><surname>Steyaert</surname><given-names>M.</given-names></name></person-group><year>2001</year><chapter-title><tp:taxon-name><tp:taxon-name-part taxon-name-part-type="phylum">Nematoda</tp:taxon-name-part></tp:taxon-name>. Free living</chapter-title><person-group person-group-type="editor"><name name-style="western"><surname>Costello</surname><given-names>M. J.</given-names></name><name name-style="western"><surname>Emblow</surname><given-names>C. S.</given-names></name><name name-style="western"><surname>White</surname><given-names>R.</given-names></name></person-group><source>European Register of Marine Species. A Check-list of the Marine Species in Europe and a Bibliography of Guides to their Identification</source><publisher-name>Muséum national d'Histoire naturelle</publisher-name><publisher-loc>Paris</publisher-loc><size units="page">161-174</size></element-citation></ref><ref id="B1628997"><element-citation xmlns:xlink="http://www.w3.org/1999/xlink" publication-type="chapter" xlink:type="simple"><person-group person-group-type="author"><name name-style="western"><surname>Justine</surname><given-names>J. L.</given-names></name></person-group><year>2002</year><chapter-title>Male and female gametes and fertilisation.</chapter-title><person-group person-group-type="editor"><name name-style="western"><surname>Lee</surname><given-names>D. L.</given-names></name></person-group><source>The Biology of Nematodes.</source><publisher-name>Taylor &amp; Francis</publisher-name><publisher-loc>London</publisher-loc><size units="page">73-120</size></element-citation></ref><ref id="B1629727"><element-citation xmlns:xlink="http://www.w3.org/1999/xlink" publication-type="article" xlink:type="simple"><person-group person-group-type="author"><name name-style="western"><surname>Moens</surname><given-names>T.</given-names></name><name name-style="western"><surname>Luyten</surname><given-names>C.</given-names></name><name name-style="western"><surname>Middelburg</surname><given-names>J. J.</given-names></name><name name-style="western"><surname>Herman</surname><given-names>P. M.J.</given-names></name><name name-style="western"><surname>Vincx</surname><given-names>M.</given-names></name></person-group><year>2002</year><article-title>Tracing organic matter sources of estuarine tidal flat nematodes with stable carbon isotopes</article-title><source>Marine Ecology Progress Series</source><volume>234</volume><fpage>127</fpage><lpage>137</lpage><pub-id pub-id-type="doi">10.3354/meps234127</pub-id></element-citation></ref><ref id="B1631406"><element-citation xmlns:xlink="http://www.w3.org/1999/xlink" publication-type="article" xlink:type="simple"><person-group person-group-type="author"><name name-style="western"><surname>Tita</surname><given-names>G.</given-names></name><name name-style="western"><surname>Desrosiers</surname><given-names>G.</given-names></name><name name-style="western"><surname>Vincx</surname><given-names>M.</given-names></name><name name-style="western"><surname>Clément</surname><given-names>M.</given-names></name></person-group><year>2002</year><article-title>Intertidal meiofauna of the St. Lawrence estuary (Quebec, Canada): diversity, biomass and feeding structure of nematode assemblages</article-title><source>Journal of the Marine Biological Association of the United Kingdom</source><volume>82</volume><fpage>779</fpage><lpage>791</lpage><pub-id pub-id-type="doi">10.1017/S0025315402006148</pub-id></element-citation></ref><ref id="B1631898"><element-citation xmlns:xlink="http://www.w3.org/1999/xlink" publication-type="article" xlink:type="simple"><person-group person-group-type="author"><name name-style="western"><surname>Yushin</surname><given-names>V. V.</given-names></name><name name-style="western"><surname>Coomans</surname><given-names>A.</given-names></name><name name-style="western"><surname>Malakhov</surname><given-names>V. V.</given-names></name></person-group><year>2002</year><article-title>Ultrastructure of spermatogenesis in the free-living marine nematode <italic><tp:taxon-name><tp:taxon-name-part taxon-name-part-type="genus">Pontonema</tp:taxon-name-part> <tp:taxon-name-part taxon-name-part-type="species">vulgare</tp:taxon-name-part></tp:taxon-name></italic> (<tp:taxon-name><tp:taxon-name-part taxon-name-part-type="order">Enoplida</tp:taxon-name-part></tp:taxon-name>, <tp:taxon-name><tp:taxon-name-part taxon-name-part-type="family">Oncholaimidae</tp:taxon-name-part></tp:taxon-name>)</article-title><source>Canadian Journal of Zoology</source><volume>80</volume><fpage>1371</fpage><lpage>1382</lpage><pub-id pub-id-type="doi">10.1139/z02-127</pub-id></element-citation></ref><ref id="B1626503"><element-citation xmlns:xlink="http://www.w3.org/1999/xlink" publication-type="chapter" xlink:type="simple"><person-group person-group-type="author"><name name-style="western"><surname>Bilgrami</surname><given-names>A. L.</given-names></name><name name-style="western"><surname>Gaugler</surname><given-names>R.</given-names></name></person-group><year>2004</year><chapter-title>Feeding Behaviour</chapter-title><person-group person-group-type="editor"><name name-style="western"><surname>Gaugler</surname><given-names>R.</given-names></name><name name-style="western"><surname>Bilgrami</surname><given-names>A. L.</given-names></name></person-group><source>Nematode Behaviour</source><publisher-name>CABI</publisher-name><publisher-loc>Oxfordshire &amp; Cambridge</publisher-loc><size units="page">91-126</size><pub-id pub-id-type="doi">10.1079/9780851998183.0091</pub-id></element-citation></ref><ref id="B1626484"><element-citation xmlns:xlink="http://www.w3.org/1999/xlink" publication-type="article" xlink:type="simple"><person-group person-group-type="author"><name name-style="western"><surname>Bilgrami</surname><given-names>A. L.</given-names></name><name name-style="western"><surname>Gaugler</surname><given-names>R.</given-names></name></person-group><year>2005</year><article-title>Feeding behaviour of the predatory nematodes <italic><tp:taxon-name><tp:taxon-name-part taxon-name-part-type="genus">Laimydorus</tp:taxon-name-part> <tp:taxon-name-part taxon-name-part-type="species">baldus</tp:taxon-name-part></tp:taxon-name></italic> and <italic><tp:taxon-name><tp:taxon-name-part taxon-name-part-type="genus">Discolaimus</tp:taxon-name-part> <tp:taxon-name-part taxon-name-part-type="species">major</tp:taxon-name-part></tp:taxon-name></italic> (<tp:taxon-name><tp:taxon-name-part taxon-name-part-type="phylum">Nematoda</tp:taxon-name-part></tp:taxon-name>: <tp:taxon-name><tp:taxon-name-part taxon-name-part-type="order">Dorylaimida</tp:taxon-name-part></tp:taxon-name>)</article-title><source>Nematology</source><volume>7</volume><fpage>11</fpage><lpage>20</lpage><pub-id pub-id-type="doi">10.1163/1568541054192207</pub-id></element-citation></ref><ref id="B1627195"><element-citation xmlns:xlink="http://www.w3.org/1999/xlink" publication-type="article" xlink:type="simple"><person-group person-group-type="author"><name name-style="western"><surname>Cook</surname><given-names>A. A.</given-names></name><name name-style="western"><surname>Bhadury</surname><given-names>P.</given-names></name><name name-style="western"><surname>Debenham</surname><given-names>N. J.</given-names></name><name name-style="western"><surname>Meldal</surname><given-names>B. H.M.</given-names></name><name name-style="western"><surname>Blaxter</surname><given-names>M. L.</given-names></name><name name-style="western"><surname>Smerdon</surname><given-names>G. R.</given-names></name><name name-style="western"><surname>Austen</surname><given-names>M. C.</given-names></name><name name-style="western"><surname>Lambshead</surname><given-names>P. J.D.</given-names></name><name name-style="western"><surname>Rogers</surname><given-names>A. D.</given-names></name></person-group><year>2005</year><article-title>Denaturing gradient gel electrophoresis (DGGE) as a tool for identification of marine nematodes</article-title><source>Marine Ecology Progress Series</source><volume>291</volume><fpage>103</fpage><lpage>113</lpage><pub-id pub-id-type="doi">10.3354/meps291103</pub-id></element-citation></ref><ref id="B1634012"><element-citation xmlns:xlink="http://www.w3.org/1999/xlink" publication-type="book" xlink:type="simple"><person-group person-group-type="author"><name name-style="western"><surname>Kathiresan</surname><given-names>K.</given-names></name><name name-style="western"><surname>Qasim</surname><given-names>S. Z.</given-names></name></person-group><year>2005</year><source>Biodiversity of Mangrove Ecosystems</source><publisher-name>Hindustan Publishing Corporation</publisher-name><publisher-loc>New Delhi</publisher-loc><size units="page">251</size></element-citation></ref><ref id="B1629678"><element-citation xmlns:xlink="http://www.w3.org/1999/xlink" publication-type="article" xlink:type="simple"><person-group person-group-type="author"><name name-style="western"><surname>Moens</surname><given-names>T.</given-names></name><name name-style="western"><surname>Bouillon</surname><given-names>S.</given-names></name><name name-style="western"><surname>Gallucci</surname><given-names>F.</given-names></name></person-group><year>2005</year><article-title>Dual stable isotope abundances unravel trophic position of estuarine nematodes</article-title><source>Journal of the Marine Biological Association of the United Kingdom</source><volume>85</volume><fpage>1401</fpage><lpage>1407</lpage><pub-id pub-id-type="doi">10.1017/s0025315405012580</pub-id></element-citation></ref><ref id="B1629688"><element-citation xmlns:xlink="http://www.w3.org/1999/xlink" publication-type="article" xlink:type="simple"><person-group person-group-type="author"><name name-style="western"><surname>Moens</surname><given-names>T.</given-names></name><name name-style="western"><surname>dos Santos</surname><given-names>G. A.P.</given-names></name><name name-style="western"><surname>Thompson</surname><given-names>F.</given-names></name><name name-style="western"><surname>Swings</surname><given-names>J.</given-names></name><name name-style="western"><surname>Fonséca-Genevois</surname><given-names>V.</given-names></name><name name-style="western"><surname>Vincx</surname><given-names>M.</given-names></name><name name-style="western"><surname>de Mesel</surname><given-names>I.</given-names></name></person-group><year>2005</year><article-title>Do nematode mucus secretions affect bacterial growth?</article-title><source>Aquatic Microbial Ecology</source><volume>40</volume><fpage>77</fpage><lpage>83</lpage><pub-id pub-id-type="doi">10.3354/ame040077</pub-id></element-citation></ref><ref id="B1625662"><element-citation xmlns:xlink="http://www.w3.org/1999/xlink" publication-type="article" xlink:type="simple"><person-group person-group-type="author"><name name-style="western"><surname>Afanasiev-Grigoriev</surname><given-names>A. G.</given-names></name><name name-style="western"><surname>Zograf</surname><given-names>J. K.</given-names></name><name name-style="western"><surname>Yushin</surname><given-names>V. V.</given-names></name></person-group><year>2006</year><article-title>The nuclear envelope in the spermatozoa of <italic><tp:taxon-name><tp:taxon-name-part taxon-name-part-type="genus">Leptosomatides</tp:taxon-name-part> <tp:taxon-name-part taxon-name-part-type="species">marinae</tp:taxon-name-part></tp:taxon-name></italic> (<tp:taxon-name><tp:taxon-name-part taxon-name-part-type="order">Enoplida</tp:taxon-name-part></tp:taxon-name>, <tp:taxon-name><tp:taxon-name-part taxon-name-part-type="family">Leptosomatidae</tp:taxon-name-part></tp:taxon-name>)</article-title><source>Russian Journal of Nematology</source><volume>14</volume><fpage>185</fpage><lpage>191</lpage></element-citation></ref><ref id="B1626418"><element-citation xmlns:xlink="http://www.w3.org/1999/xlink" publication-type="article" xlink:type="simple"><person-group person-group-type="author"><name name-style="western"><surname>Bhadury</surname><given-names>P.</given-names></name><name name-style="western"><surname>Austen</surname><given-names>M. C.</given-names></name><name name-style="western"><surname>Bilton</surname><given-names>D. T.</given-names></name><name name-style="western"><surname>Lambshead</surname><given-names>P. J.D.</given-names></name><name name-style="western"><surname>Rogers</surname><given-names>A. D.</given-names></name><name name-style="western"><surname>Smerdon</surname><given-names>G. R.</given-names></name></person-group><year>2006</year><article-title>Development and evaluation of a DNA-barcoding approach for the rapid identification of nematodes.</article-title><source>Marine Ecology Progress Series</source><volume>320</volume><fpage>1</fpage><lpage>9</lpage><pub-id pub-id-type="doi">10.3354/meps320001</pub-id></element-citation></ref><ref id="B1626430"><element-citation xmlns:xlink="http://www.w3.org/1999/xlink" publication-type="article" xlink:type="simple"><person-group person-group-type="author"><name name-style="western"><surname>Bhadury</surname><given-names>P.</given-names></name><name name-style="western"><surname>Austen</surname><given-names>M. C.</given-names></name><name name-style="western"><surname>Bilton</surname><given-names>D. T.</given-names></name><name name-style="western"><surname>Lambshead</surname><given-names>P. J.D.</given-names></name><name name-style="western"><surname>Rogers</surname><given-names>A. D.</given-names></name><name name-style="western"><surname>Smerdon</surname><given-names>G. R.</given-names></name></person-group><year>2006</year><article-title>Molecular detection of marine nematodes from environmental samples: overcoming eukaryotic interference</article-title><source>Aquatic Microbial Ecology</source><volume>44</volume><fpage>97</fpage><lpage>103</lpage><pub-id pub-id-type="doi">10.3354/ame044097</pub-id></element-citation></ref><ref id="B1628650"><element-citation xmlns:xlink="http://www.w3.org/1999/xlink" publication-type="book" xlink:type="simple"><person-group person-group-type="author"><name name-style="western"><surname>Haseman</surname><given-names>C.</given-names></name></person-group><year>2006</year><source>Small-scale Heterogeneity in the Arctic Deep Sea. Impact of Small Coldwater-sponges on the Diversity of Benthic Nematode Communities</source><publisher-name>Stiftung Alfred-Wegener-Institut</publisher-name><publisher-loc>Bremerhaven</publisher-loc><size units="page">294</size></element-citation></ref><ref id="B1634021"><element-citation xmlns:xlink="http://www.w3.org/1999/xlink" publication-type="book" xlink:type="simple"><person-group person-group-type="author"><name name-style="western"><surname>Karssen</surname><given-names>G.</given-names></name></person-group><year>2006</year><source>Life and Work of Dr. Johannes Govertus de Man (1850-1930). A <tp:taxon-name><tp:taxon-name-part taxon-name-part-type="subphylum">Crustacea</tp:taxon-name-part></tp:taxon-name> and <tp:taxon-name><tp:taxon-name-part taxon-name-part-type="phylum">Nematoda</tp:taxon-name-part></tp:taxon-name> Specialist</source><publisher-name>Brill</publisher-name><publisher-loc>Leiden</publisher-loc><size units="page">120</size></element-citation></ref><ref id="B1630928"><element-citation xmlns:xlink="http://www.w3.org/1999/xlink" publication-type="article" xlink:type="simple"><person-group person-group-type="author"><name name-style="western"><surname>Sharma</surname><given-names>J.</given-names></name><name name-style="western"><surname>Sun</surname><given-names>L.</given-names></name><name name-style="western"><surname>Hope</surname><given-names>W. D.</given-names></name><name name-style="western"><surname>Ferris</surname><given-names>V. R.</given-names></name></person-group><year>2006</year><article-title>Phylogenetic relationships of the marine nematode family <tp:taxon-name><tp:taxon-name-part taxon-name-part-type="family">Comesomatidae</tp:taxon-name-part></tp:taxon-name></article-title><source>Journal of Nematology</source><volume>38</volume><fpage>229</fpage><lpage>232</lpage></element-citation></ref><ref id="B1631167"><element-citation xmlns:xlink="http://www.w3.org/1999/xlink" publication-type="chapter" xlink:type="simple"><person-group person-group-type="author"><name name-style="western"><surname>Smol</surname><given-names>N.</given-names></name><name name-style="western"><surname>Coomans</surname><given-names>A.</given-names></name></person-group><year>2006</year><chapter-title>Order <tp:taxon-name><tp:taxon-name-part taxon-name-part-type="order">Enoplida</tp:taxon-name-part></tp:taxon-name>.</chapter-title><person-group person-group-type="editor"><name name-style="western"><surname>Eyualem-Abebe</surname></name><name name-style="western"><surname>Andrássy</surname><given-names>I.</given-names></name><name name-style="western"><surname>Traunspurger</surname><given-names>W.</given-names></name></person-group><source>Freshwater Nematodes. Ecology and Taxonomy.</source><publisher-name>CABI Publishing</publisher-name><publisher-loc>Oxfordshire &amp; Massachusetts</publisher-loc><size units="page">225-292</size><pub-id pub-id-type="doi">10.1079/9780851990095.0225</pub-id></element-citation></ref><ref id="B1626442"><element-citation xmlns:xlink="http://www.w3.org/1999/xlink" publication-type="article" xlink:type="simple"><person-group person-group-type="author"><name name-style="western"><surname>Bhadury</surname><given-names>P.</given-names></name><name name-style="western"><surname>Austen</surname><given-names>M. C.</given-names></name><name name-style="western"><surname>Bilton</surname><given-names>D. T.</given-names></name><name name-style="western"><surname>Lambshead</surname><given-names>P. J.D.</given-names></name><name name-style="western"><surname>Rogers</surname><given-names>A. D.</given-names></name><name name-style="western"><surname>Smerdon</surname><given-names>G. R.</given-names></name></person-group><year>2007</year><article-title>Exploitation of archived marine nematodes - a hot lysis DNA extraction protocol for molecular studies</article-title><source>Zoologica Scripta</source><volume>36</volume><fpage>93</fpage><lpage>98</lpage><pub-id pub-id-type="doi">10.1111/j.1463-6409.2006.00250.x</pub-id></element-citation></ref><ref id="B1626796"><element-citation xmlns:xlink="http://www.w3.org/1999/xlink" publication-type="article" xlink:type="simple"><person-group person-group-type="author"><name name-style="western"><surname>Chinnadurai</surname><given-names>G.</given-names></name><name name-style="western"><surname>Fernando</surname><given-names>O. J.</given-names></name></person-group><year>2007</year><article-title>Meiofauna of mangroves of the southeast coast of India with special reference to the free-living marine nematode assemblage</article-title><source>Estuarine, Coastal and Shelf Science</source><volume>72</volume><fpage>329</fpage><lpage>336</lpage><pub-id pub-id-type="doi">10.1016/j.ecss.2006.11.004</pub-id></element-citation></ref><ref id="B1629403"><element-citation xmlns:xlink="http://www.w3.org/1999/xlink" publication-type="article" xlink:type="simple"><person-group person-group-type="author"><name name-style="western"><surname>Meldal</surname><given-names>B. H.M.</given-names></name><name name-style="western"><surname>Debenham</surname><given-names>N. J.</given-names></name><name name-style="western"><surname>de Ley</surname><given-names>P.</given-names></name><name name-style="western"><surname>Tandingan de Ley</surname><given-names>I.</given-names></name><name name-style="western"><surname>Vanfleteren</surname><given-names>J. R.,</given-names></name><name name-style="western"><surname>Vierstraete</surname><given-names>A. R.</given-names></name><name name-style="western"><surname>Bert</surname><given-names>W.</given-names></name><name name-style="western"><surname>Borgonie</surname><given-names>G.</given-names></name><name name-style="western"><surname>Moens</surname><given-names>T.</given-names></name><name name-style="western"><surname>Tyler</surname><given-names>P. A.</given-names></name><name name-style="western"><surname>Austen</surname><given-names>M. C.</given-names></name><name name-style="western"><surname>Blaxter</surname><given-names>M. L.</given-names></name><name name-style="western"><surname>Rogers</surname><given-names>A. D.</given-names></name><name name-style="western"><surname>Lambshead</surname><given-names>P. J.D.</given-names></name></person-group><year>2007</year><article-title>An improved molecular phylogeny of the <tp:taxon-name><tp:taxon-name-part taxon-name-part-type="phylum">Nematoda</tp:taxon-name-part></tp:taxon-name> with special emphasis on marine taxa.</article-title><source>Molecular Phylogenetics and Evolution</source><volume>42</volume><fpage>622</fpage><lpage>636</lpage><pub-id pub-id-type="doi">10.1016/j.ympev.2006.08.025</pub-id></element-citation></ref><ref id="B1627756"><element-citation xmlns:xlink="http://www.w3.org/1999/xlink" publication-type="article" xlink:type="simple"><person-group person-group-type="author"><name name-style="western"><surname>Fonseca</surname><given-names>G.</given-names></name><name name-style="western"><surname>Gallucci</surname><given-names>F.</given-names></name></person-group><year>2008</year><article-title>Direct evidence of predation in deep-sea nematodes: the case of <italic><tp:taxon-name><tp:taxon-name-part taxon-name-part-type="genus">Pontonema</tp:taxon-name-part></tp:taxon-name></italic> sp.</article-title><source>Cahiers de Biologie Marine</source><volume>49</volume><fpage>295</fpage><lpage>297</lpage></element-citation></ref><ref id="B1629826"><element-citation xmlns:xlink="http://www.w3.org/1999/xlink" publication-type="article" xlink:type="simple"><person-group person-group-type="author"><name name-style="western"><surname>Moodley</surname><given-names>L.</given-names></name><name name-style="western"><surname>Steyaert</surname><given-names>M.</given-names></name><name name-style="western"><surname>Epping</surname><given-names>E.</given-names></name><name name-style="western"><surname>Middelburg</surname><given-names>J. J.</given-names></name><name name-style="western"><surname>Vincx</surname><given-names>M.</given-names></name><name name-style="western"><surname>van Avesaath</surname><given-names>P.</given-names></name><name name-style="western"><surname>Moens</surname><given-names>T.</given-names></name><name name-style="western"><surname>Soetaert</surname><given-names>K.</given-names></name></person-group><year>2008</year><article-title>Biomass-specific respiration rates of benthic meiofauna: demonstrating a novel oxygen micro-respiration system</article-title><source>Journal of Experimental Biology and Ecology</source><volume>357</volume><fpage>41</fpage><lpage>47</lpage><pub-id pub-id-type="doi">10.1016/j.jembe.2007.12.025</pub-id></element-citation></ref><ref id="B1630918"><element-citation xmlns:xlink="http://www.w3.org/1999/xlink" publication-type="article" xlink:type="simple"><person-group person-group-type="author"><name name-style="western"><surname>Semprucci</surname><given-names>F.</given-names></name><name name-style="western"><surname>Sandulli</surname><given-names>R.</given-names></name><name name-style="western"><surname>de Zio Grimardi</surname><given-names>S.</given-names></name></person-group><year>2008</year><article-title><tp:taxon-name><tp:taxon-name-part taxon-name-part-type="class">Adenophorea</tp:taxon-name-part></tp:taxon-name> nematodi marini.</article-title><source>Biologia Marina Mediterranea. Supplement</source><volume>15</volume><fpage>184</fpage><lpage>209</lpage></element-citation></ref><ref id="B1626037"><element-citation xmlns:xlink="http://www.w3.org/1999/xlink" publication-type="article" xlink:type="simple"><person-group person-group-type="author"><name name-style="western"><surname>Arigó</surname><given-names>C.</given-names></name><name name-style="western"><surname>Gambi</surname><given-names>C.</given-names></name><name name-style="western"><surname>Danovaro</surname><given-names>R.</given-names></name><name name-style="western"><surname>Mirto</surname><given-names>S.</given-names></name></person-group><year>2009</year><article-title>Nematode community response to fish farm impact in Mediterranean Sea</article-title><source>Biologia Marina Mediterranea</source><volume>16</volume><fpage>224</fpage><lpage>225</lpage></element-citation></ref><ref id="B1634061"><element-citation xmlns:xlink="http://www.w3.org/1999/xlink" publication-type="book" xlink:type="simple"><person-group person-group-type="author"><name name-style="western"><surname>Giere</surname><given-names>O.</given-names></name></person-group><year>2009</year><source>Meiobenthology. The Microscopic Motile Fauna of Aquatic Sediments. 2nd Edition</source><publisher-name>Springer</publisher-name><publisher-loc>Berlin</publisher-loc><size units="page">527</size></element-citation></ref><ref id="B1628827"><element-citation xmlns:xlink="http://www.w3.org/1999/xlink" publication-type="article" xlink:type="simple"><person-group person-group-type="author"><name name-style="western"><surname>Huang</surname><given-names>Y.</given-names></name><name name-style="western"><surname>Zhang</surname><given-names>Z. N.</given-names></name></person-group><year>2009</year><article-title>Two new species of <tp:taxon-name><tp:taxon-name-part taxon-name-part-type="order">Enoplida</tp:taxon-name-part></tp:taxon-name> (<tp:taxon-name><tp:taxon-name-part taxon-name-part-type="phylum">Nematoda</tp:taxon-name-part></tp:taxon-name>) from the Yellow Sea, China</article-title><source>Journal of Natural History</source><volume>43</volume><fpage>1083</fpage><lpage>1092</lpage><pub-id pub-id-type="doi">10.1080/00222930902777945</pub-id></element-citation></ref><ref id="B1629188"><element-citation xmlns:xlink="http://www.w3.org/1999/xlink" publication-type="article" xlink:type="simple"><person-group person-group-type="author"><name name-style="western"><surname>Leduc</surname><given-names>D.</given-names></name></person-group><year>2009</year><article-title>Description of <italic><tp:taxon-name><tp:taxon-name-part taxon-name-part-type="genus">Oncholaimus</tp:taxon-name-part> <tp:taxon-name-part taxon-name-part-type="species">moanae</tp:taxon-name-part></tp:taxon-name></italic> sp. nov. (<tp:taxon-name><tp:taxon-name-part taxon-name-part-type="phylum">Nematoda</tp:taxon-name-part></tp:taxon-name>: <tp:taxon-name><tp:taxon-name-part taxon-name-part-type="family">Oncholaimidae</tp:taxon-name-part></tp:taxon-name>), with notes on feeding ecology based on isotopic and fatty acid composition</article-title><source>Journal of the Marine Biological Association of the United Kingdom</source><volume>89</volume><fpage>337</fpage><lpage>344</lpage><pub-id pub-id-type="doi">10.1017/S0025315408002464</pub-id></element-citation></ref><ref id="B1626454"><element-citation xmlns:xlink="http://www.w3.org/1999/xlink" publication-type="article" xlink:type="simple"><person-group person-group-type="author"><name name-style="western"><surname>Bik</surname><given-names>H. M.</given-names></name><name name-style="western"><surname>Lambshead</surname><given-names>P. J.D.</given-names></name><name name-style="western"><surname>Thomas</surname><given-names>W. K.</given-names></name><name name-style="western"><surname>Lunt</surname><given-names>D. H.</given-names></name></person-group><year>2010</year><article-title>Moving towards a complete molecular framework of the <tp:taxon-name><tp:taxon-name-part taxon-name-part-type="phylum">Nematoda</tp:taxon-name-part></tp:taxon-name>: a focus on the <tp:taxon-name><tp:taxon-name-part taxon-name-part-type="order">Enoplida</tp:taxon-name-part></tp:taxon-name> and early-branching clades</article-title><source>BMC Evolutionary Biology</source><volume>10</volume><issue>353</issue><fpage>1</fpage><lpage>14</lpage><pub-id pub-id-type="doi">10.1186/1471-2148-10-353</pub-id></element-citation></ref><ref id="B1634082"><element-citation xmlns:xlink="http://www.w3.org/1999/xlink" publication-type="book" xlink:type="simple"><person-group person-group-type="author"><name name-style="western"><surname>Vandepitte</surname><given-names>L.</given-names></name><name name-style="western"><surname>Decock</surname><given-names>W.</given-names></name><name name-style="western"><surname>Mees</surname><given-names>J.</given-names></name></person-group><year>2010</year><source>Belgian Register of Marine Species. Compiled and Validated by the VLIZ Belgian Marine Species Consortium. VLIZ Special Publication. 46</source><publisher-name>Instituut voor de Zee</publisher-name><publisher-loc>Oostende</publisher-loc><size units="page">78</size></element-citation></ref><ref id="B1627550"><element-citation xmlns:xlink="http://www.w3.org/1999/xlink" publication-type="article" xlink:type="simple"><person-group person-group-type="author"><name name-style="western"><surname>dos Santos</surname><given-names>G. A.P.</given-names></name><name name-style="western"><surname>Moens</surname><given-names>T.</given-names></name></person-group><year>2011</year><article-title>Populations of two prey nematodes and their interaction are controlled by a predatory nematode.</article-title><source>Marine Ecology Progress Series</source><volume>427</volume><fpage>117</fpage><lpage>131</lpage></element-citation></ref><ref id="B1631153"><element-citation xmlns:xlink="http://www.w3.org/1999/xlink" publication-type="chapter" xlink:type="simple"><person-group person-group-type="author"><name name-style="western"><surname>Sminova</surname><given-names>E. V.</given-names></name><name name-style="western"><surname>Fadeeva</surname><given-names>N. P.</given-names></name></person-group><year>2011</year><chapter-title>Composition and community structure of sandy shallow subtidal coastal habitats of the Sea of Japan.</chapter-title><person-group person-group-type="editor"><name name-style="western"><surname>Hristoforova</surname><given-names>N. K.</given-names></name><name name-style="western"><surname>Galysheva</surname><given-names>Y. A.</given-names></name><name name-style="western"><surname>Kobzar</surname><given-names>A. D.</given-names></name></person-group><source>Problemy Ekologii Morskogo Schel'fa. Materialy Vtoroi Vserossiiskoj Nauchnoj.　[Environmental Problems of Marine Shelf. Proceedings of the Second All-Russian Scientific Youth Conference-School]</source><publisher-name>Far Eastern Federal University</publisher-name><publisher-loc>Vladivostok</publisher-loc><size units="page">110-116</size><comment content-type="language">Russian</comment></element-citation></ref><ref id="B1631089"><element-citation xmlns:xlink="http://www.w3.org/1999/xlink" publication-type="article" xlink:type="simple"><person-group person-group-type="author"><name name-style="western"><surname>Shokoohi</surname><given-names>E.</given-names></name><name name-style="western"><surname>Mehrabi-Nasab</surname><given-names>A.</given-names></name><name name-style="western"><surname>Abolafia</surname><given-names>J.</given-names></name></person-group><year>2013</year><article-title>Studies on <italic><tp:taxon-name><tp:taxon-name-part taxon-name-part-type="genus">Ironus</tp:taxon-name-part></tp:taxon-name></italic> Bastían, 1865 (<tp:taxon-name><tp:taxon-name-part taxon-name-part-type="order">Enoplida</tp:taxon-name-part></tp:taxon-name>: <tp:taxon-name><tp:taxon-name-part taxon-name-part-type="family">Ironidae</tp:taxon-name-part></tp:taxon-name>) from Iran with a comment on its phylogenetic position</article-title><source>Nematology</source><volume>15</volume><fpage>835</fpage><lpage>849</lpage><pub-id pub-id-type="doi">10.1163/15685411-00002722</pub-id></element-citation></ref><ref id="B1631109"><element-citation xmlns:xlink="http://www.w3.org/1999/xlink" publication-type="chapter" xlink:type="simple"><person-group person-group-type="author"><name name-style="western"><surname>Shoshin</surname><given-names>A. V.</given-names></name></person-group><year>2013</year><chapter-title>Phylum <tp:taxon-name><tp:taxon-name-part taxon-name-part-type="phylum">Nematoda</tp:taxon-name-part></tp:taxon-name>.</chapter-title><person-group person-group-type="editor"><name name-style="western"><surname>Sirenko</surname><given-names>B. I.</given-names></name></person-group><source>Check-list of Species of Free-living Invertebrates of the Russian Far Eastern Seas.</source><publisher-name>Russian Academy of Sciences</publisher-name><publisher-loc>St. Petersburg</publisher-loc><size units="page">53-57</size></element-citation></ref><ref id="B1628095"><element-citation xmlns:xlink="http://www.w3.org/1999/xlink" publication-type="article" xlink:type="simple"><person-group person-group-type="author"><name name-style="western"><surname>Gibson</surname><given-names>A. K.</given-names></name><name name-style="western"><surname>Fuentes</surname><given-names>J. A.</given-names></name></person-group><year>2014</year><article-title>A phylogenetic test of the Red Queen Hypothesis: outcrossing and parasitism in the nematode phylum</article-title><source>Evolution</source><volume>69</volume><fpage>530</fpage><lpage>540</lpage><pub-id pub-id-type="doi">10.1111/evo.12565</pub-id></element-citation></ref><ref id="B1631181"><element-citation xmlns:xlink="http://www.w3.org/1999/xlink" publication-type="chapter" xlink:type="simple"><person-group person-group-type="author"><name name-style="western"><surname>Smol</surname><given-names>N.</given-names></name><name name-style="western"><surname>Muthumbi</surname><given-names>A.</given-names></name><name name-style="western"><surname>Sharma</surname><given-names>J.</given-names></name></person-group><year>2014</year><chapter-title>Order <tp:taxon-name><tp:taxon-name-part taxon-name-part-type="order">Enoplida</tp:taxon-name-part></tp:taxon-name>.</chapter-title><person-group person-group-type="editor"><name name-style="western"><surname>Andreas</surname><given-names>S. R.</given-names></name></person-group><source>Handbook of Zoology. <tp:taxon-name><tp:taxon-name-part taxon-name-part-type="phylum">Gastrotricha</tp:taxon-name-part></tp:taxon-name>, <tp:taxon-name><tp:taxon-name-part taxon-name-part-type="clade">Cycloneuralia</tp:taxon-name-part></tp:taxon-name>, and <tp:taxon-name><tp:taxon-name-part taxon-name-part-type="phylum">Gnathifera</tp:taxon-name-part></tp:taxon-name>. Volume 2. <tp:taxon-name><tp:taxon-name-part taxon-name-part-type="phylum">Nematoda</tp:taxon-name-part></tp:taxon-name></source><publisher-name>Walter de Gruyter</publisher-name><publisher-loc>Berlin</publisher-loc><size units="page">193-250</size></element-citation></ref><ref id="B2569233"><element-citation xmlns:xlink="http://www.w3.org/1999/xlink" publication-type="article" xlink:type="simple"><person-group person-group-type="author"><name name-style="western"><surname>Mordukhovich</surname><given-names>V.</given-names></name><name name-style="western"><surname>Atopkin</surname><given-names>D.</given-names></name><name name-style="western"><surname>Fadeeva</surname><given-names>N.</given-names></name><name name-style="western"><surname>Yagodina</surname><given-names>V.</given-names></name><name name-style="western"><surname>Zograf</surname><given-names>J.</given-names></name></person-group><year>2015</year><article-title><italic><tp:taxon-name><tp:taxon-name-part taxon-name-part-type="genus">Admirandus</tp:taxon-name-part> <tp:taxon-name-part taxon-name-part-type="species">multicavus</tp:taxon-name-part></tp:taxon-name></italic> and <italic><tp:taxon-name><tp:taxon-name-part taxon-name-part-type="genus">Adoncholaimus</tp:taxon-name-part> <tp:taxon-name-part taxon-name-part-type="species">ussuriensis</tp:taxon-name-part></tp:taxon-name></italic> sp. n. (<tp:taxon-name><tp:taxon-name-part taxon-name-part-type="phylum">Nematoda</tp:taxon-name-part></tp:taxon-name>: <tp:taxon-name><tp:taxon-name-part taxon-name-part-type="order">Enoplida</tp:taxon-name-part></tp:taxon-name>: <tp:taxon-name><tp:taxon-name-part taxon-name-part-type="family">Oncholaimidae</tp:taxon-name-part></tp:taxon-name>) from the Sea of Japan</article-title><source>Nematology</source><volume>17</volume><fpage>1229</fpage><lpage>1244</lpage><pub-id pub-id-type="doi">10.1163/15685411-00002937</pub-id></element-citation></ref></ref-list></tp:taxon-treatment>
