# Supplementary material for: Checklist of the subfamily Adoncholaiminae Gerlach and Riemann, 1974 (Nematoda: Oncholaimida: Oncholaimidae) of the world: genera, species, distribution, and reference list for taxonomists and ecologists
Source: Biodivers Data J. 2016 Jan 20;(4):e6577. doi: 10.3897/BDJ.4.e6577 (PMC4759407; doi:10.3897/BDJ.4.e6577)
Supplement: XML Treatment for Adoncholaimus derjugini [file BDJ.4.e6577-treatment7.xml]

<!DOCTYPE tp:taxon-treatment
  PUBLIC "-//TaxonX//DTD Taxonomic Treatment Publishing DTD v0 20100105//EN" "tax-treatment-NSO.dtd">
<tp:taxon-treatment xmlns:tp="http://www.plazi.org/taxpub"><tp:treatment-meta><mixed-citation publication-type="journal"><person-group><name><surname>Shimada</surname><given-names>Daisuke</given-names></name></person-group><article-title>Checklist of the subfamily <tp:taxon-name><tp:taxon-name-part taxon-name-part-type="subfamily">Adoncholaiminae</tp:taxon-name-part></tp:taxon-name> Gerlach and Riemann, 1974 (<tp:taxon-name><tp:taxon-name-part taxon-name-part-type="phylum">Nematoda</tp:taxon-name-part></tp:taxon-name>: <tp:taxon-name><tp:taxon-name-part taxon-name-part-type="order">Oncholaimida</tp:taxon-name-part></tp:taxon-name>: <tp:taxon-name><tp:taxon-name-part taxon-name-part-type="family">Oncholaimidae</tp:taxon-name-part></tp:taxon-name>) of the world: genera, species, distribution, and reference list for taxonomists and ecologists</article-title><source>Biodivers Data J</source><day>20</day><month>1</month><year>2016</year><volume>2016</volume><issue>4</issue><pub-id pub-id-type="doi">10.3897/BDJ.4.e6577</pub-id></mixed-citation></tp:treatment-meta><tp:nomenclature><tp:taxon-name><tp:taxon-name-part taxon-name-part-type="genus">Adoncholaimus</tp:taxon-name-part> <tp:taxon-name-part taxon-name-part-type="species">derjugini</tp:taxon-name-part></tp:taxon-name><tp:taxon-authority>(Ssaweljev, 1912) Filipjev, 1924</tp:taxon-authority><tp:nomenclature-citation-list><tp:nomenclature-citation><tp:taxon-name><tp:taxon-name-part taxon-name-part-type="genus">Adoncholaimus</tp:taxon-name-part> <tp:taxon-name-part taxon-name-part-type="species">derjugini</tp:taxon-name-part></tp:taxon-name><comment>Synonym: <italic><tp:taxon-name><tp:taxon-name-part taxon-name-part-type="genus">Oncholaimus</tp:taxon-name-part> <tp:taxon-name-part taxon-name-part-type="species">derjugini</tp:taxon-name-part></tp:taxon-name></italic> Ssaweljev, 1912</comment></tp:nomenclature-citation><tp:nomenclature-citation><tp:taxon-name><tp:taxon-name-part taxon-name-part-type="genus">Adoncholaimus</tp:taxon-name-part> <tp:taxon-name-part taxon-name-part-type="species">derjugini</tp:taxon-name-part></tp:taxon-name><comment>Etymology: genitive noun, K. Derjugin (person) + <italic>i</italic> (Latin, suffix)</comment></tp:nomenclature-citation></tp:nomenclature-citation-list></tp:nomenclature><tp:treatment-sec sec-type="Notes"><title>Notes</title><p>Holotype: unknown</p><p>References: see Table <xref ref-type="table" rid="T2208052">6</xref></p></tp:treatment-sec><tp:treatment-sec><!--Section generated to contain objects referenced in tp:taxon-treatment.--><table-wrap id="T2208052" position="float" orientation="portrait"><label>Table 6.</label><caption><p>References of <italic><tp:taxon-name><tp:taxon-name-part taxon-name-part-type="genus">Adoncholaimus</tp:taxon-name-part> <tp:taxon-name-part taxon-name-part-type="species">derjugini</tp:taxon-name-part></tp:taxon-name></italic>. Abbreviations: C, citation; D, description; E, ecology; F, feeding and culture; G, genus diagnosis; L, species list of genus; M, morphology; N, DNA taxonomy; O, other experiment; P, population and fauna; R, taxonomic revision; T, taxonomy.</p></caption><table rules="all" border="0"><tbody><tr><td rowspan="1" colspan="1" style="text-align: center;">Reference</td><td rowspan="1" colspan="3" style="text-align: center;">Collection</td><td rowspan="1" colspan="5" style="text-align: center;">T</td><td rowspan="1" colspan="2" style="text-align: center;">E</td><td rowspan="1" colspan="1" style="text-align: center;">M</td><td rowspan="1" colspan="1" style="text-align: center;">O</td><td rowspan="1" colspan="1" style="text-align: center;">C</td></tr><tr><td rowspan="1" colspan="1" style="text-align: center;"/><td rowspan="1" colspan="1" style="text-align: center;">Locality</td><td rowspan="1" colspan="1" style="text-align: center;">Country</td><td rowspan="1" colspan="1" style="text-align: center;">Habitat</td><td rowspan="1" colspan="1" style="text-align: center;">D</td><td rowspan="1" colspan="1" style="text-align: center;">G</td><td rowspan="1" colspan="1" style="text-align: center;">R</td><td rowspan="1" colspan="1" style="text-align: center;">L</td><td rowspan="1" colspan="1" style="text-align: center;">N</td><td rowspan="1" colspan="1" style="text-align: center;">P</td><td rowspan="1" colspan="1" style="text-align: center;">F</td><td rowspan="1" colspan="1" style="text-align: center;"/><td rowspan="1" colspan="1" style="text-align: center;"/><td rowspan="1" colspan="1" style="text-align: center;"/></tr><tr><td rowspan="1" colspan="1"><xref ref-type="bibr" rid="B1631256">Ssaweljev 1912</xref><break/>(<italic><tp:taxon-name><tp:taxon-name-part taxon-name-part-type="genus">O.</tp:taxon-name-part> <tp:taxon-name-part taxon-name-part-type="species">derjugini</tp:taxon-name-part></tp:taxon-name></italic>)</td><td rowspan="1" colspan="1">Mogil'noye Bay, Kildin Island, Barents Sea</td><td rowspan="1" colspan="1">Russia</td><td rowspan="1" colspan="1">no data</td><td rowspan="1" colspan="1" style="text-align: center;">×</td><td rowspan="1" colspan="1" style="text-align: center;"/><td rowspan="1" colspan="1" style="text-align: center;"/><td rowspan="1" colspan="1" style="text-align: center;"/><td rowspan="1" colspan="1" style="text-align: center;"/><td rowspan="1" colspan="1" style="text-align: center;"/><td rowspan="1" colspan="1" style="text-align: center;"/><td rowspan="1" colspan="1" style="text-align: center;"/><td rowspan="1" colspan="1" style="text-align: center;"/><td rowspan="1" colspan="1" style="text-align: center;"/></tr><tr><td rowspan="1" colspan="1">
              <xref ref-type="bibr" rid="B1627706">Filipjev 1924</xref>
            </td><td rowspan="1" colspan="1">-</td><td rowspan="1" colspan="1">-</td><td rowspan="1" colspan="1">-</td><td rowspan="1" colspan="1" style="text-align: center;"/><td rowspan="1" colspan="1" style="text-align: center;"/><td rowspan="1" colspan="1" style="text-align: center;">×</td><td rowspan="1" colspan="1" style="text-align: center;"/><td rowspan="1" colspan="1" style="text-align: center;"/><td rowspan="1" colspan="1" style="text-align: center;"/><td rowspan="1" colspan="1" style="text-align: center;"/><td rowspan="1" colspan="1" style="text-align: center;"/><td rowspan="1" colspan="1" style="text-align: center;"/><td rowspan="1" colspan="1" style="text-align: center;"/></tr><tr><td rowspan="1" colspan="1">
              <xref ref-type="bibr" rid="B1627716">Filipjev 1925</xref>
            </td><td rowspan="1" colspan="1">-</td><td rowspan="1" colspan="1">-</td><td rowspan="1" colspan="1">-</td><td rowspan="1" colspan="1" style="text-align: center;"/><td rowspan="1" colspan="1" style="text-align: center;"/><td rowspan="1" colspan="1" style="text-align: center;"/><td rowspan="1" colspan="1" style="text-align: center;"/><td rowspan="1" colspan="1" style="text-align: center;"/><td rowspan="1" colspan="1" style="text-align: center;">×</td><td rowspan="1" colspan="1" style="text-align: center;"/><td rowspan="1" colspan="1" style="text-align: center;"/><td rowspan="1" colspan="1" style="text-align: center;"/><td rowspan="1" colspan="1" style="text-align: center;"/></tr><tr><td rowspan="1" colspan="1">
              <xref ref-type="bibr" rid="B1629144">Kreis 1934</xref>
            </td><td rowspan="1" colspan="1">-</td><td rowspan="1" colspan="1">-</td><td rowspan="1" colspan="1">-</td><td rowspan="1" colspan="1" style="text-align: center;"/><td rowspan="1" colspan="1" style="text-align: center;"/><td rowspan="1" colspan="1" style="text-align: center;">×</td><td rowspan="1" colspan="1" style="text-align: center;"/><td rowspan="1" colspan="1" style="text-align: center;"/><td rowspan="1" colspan="1" style="text-align: center;"/><td rowspan="1" colspan="1" style="text-align: center;"/><td rowspan="1" colspan="1" style="text-align: center;"/><td rowspan="1" colspan="1" style="text-align: center;"/><td rowspan="1" colspan="1" style="text-align: center;"/></tr><tr><td rowspan="1" colspan="1">
              <xref ref-type="bibr" rid="B1625960">Allgén 1957</xref>
            </td><td rowspan="1" colspan="1">-</td><td rowspan="1" colspan="1">-</td><td rowspan="1" colspan="1">-</td><td rowspan="1" colspan="1" style="text-align: center;"/><td rowspan="1" colspan="1" style="text-align: center;"/><td rowspan="1" colspan="1" style="text-align: center;"/><td rowspan="1" colspan="1" style="text-align: center;"/><td rowspan="1" colspan="1" style="text-align: center;"/><td rowspan="1" colspan="1" style="text-align: center;">×</td><td rowspan="1" colspan="1" style="text-align: center;"/><td rowspan="1" colspan="1" style="text-align: center;"/><td rowspan="1" colspan="1" style="text-align: center;"/><td rowspan="1" colspan="1" style="text-align: center;"/></tr><tr><td rowspan="1" colspan="1">
              <xref ref-type="bibr" rid="B1630339">Rachor 1969</xref>
            </td><td rowspan="1" colspan="1">-</td><td rowspan="1" colspan="1">-</td><td rowspan="1" colspan="1">-</td><td rowspan="1" colspan="1" style="text-align: center;"/><td rowspan="1" colspan="1" style="text-align: center;"/><td rowspan="1" colspan="1" style="text-align: center;"/><td rowspan="1" colspan="1" style="text-align: center;"/><td rowspan="1" colspan="1" style="text-align: center;"/><td rowspan="1" colspan="1" style="text-align: center;"/><td rowspan="1" colspan="1" style="text-align: center;"/><td rowspan="1" colspan="1" style="text-align: center;"/><td rowspan="1" colspan="1" style="text-align: center;"/><td rowspan="1" colspan="1" style="text-align: center;">×</td></tr><tr><td rowspan="1" colspan="1">
              <xref ref-type="bibr" rid="B1628063">Gerlach and Riemann 1974</xref>
            </td><td rowspan="1" colspan="1">-</td><td rowspan="1" colspan="1">-</td><td rowspan="1" colspan="1">-</td><td rowspan="1" colspan="1" style="text-align: center;"/><td rowspan="1" colspan="1" style="text-align: center;"/><td rowspan="1" colspan="1" style="text-align: center;"/><td rowspan="1" colspan="1" style="text-align: center;">×</td><td rowspan="1" colspan="1" style="text-align: center;"/><td rowspan="1" colspan="1" style="text-align: center;"/><td rowspan="1" colspan="1" style="text-align: center;"/><td rowspan="1" colspan="1" style="text-align: center;"/><td rowspan="1" colspan="1" style="text-align: center;"/><td rowspan="1" colspan="1" style="text-align: center;"/></tr><tr><td rowspan="1" colspan="1">
              <xref ref-type="bibr" rid="B1627470">de Smet et al. 2001</xref>
            </td><td rowspan="1" colspan="1">-</td><td rowspan="1" colspan="1">-</td><td rowspan="1" colspan="1">-</td><td rowspan="1" colspan="1" style="text-align: center;"/><td rowspan="1" colspan="1" style="text-align: center;"/><td rowspan="1" colspan="1" style="text-align: center;"/><td rowspan="1" colspan="1" style="text-align: center;"/><td rowspan="1" colspan="1" style="text-align: center;"/><td rowspan="1" colspan="1" style="text-align: center;">×</td><td rowspan="1" colspan="1" style="text-align: center;"/><td rowspan="1" colspan="1" style="text-align: center;"/><td rowspan="1" colspan="1" style="text-align: center;"/><td rowspan="1" colspan="1" style="text-align: center;"/></tr><tr><td rowspan="1" colspan="1">
              <xref ref-type="bibr" rid="B1631079">Shimada and Kajihara 2014</xref>
            </td><td rowspan="1" colspan="1">-</td><td rowspan="1" colspan="1">-</td><td rowspan="1" colspan="1">-</td><td rowspan="1" colspan="1" style="text-align: center;"/><td rowspan="1" colspan="1" style="text-align: center;"/><td rowspan="1" colspan="1" style="text-align: center;">×</td><td rowspan="1" colspan="1" style="text-align: center;"/><td rowspan="1" colspan="1" style="text-align: center;"/><td rowspan="1" colspan="1" style="text-align: center;"/><td rowspan="1" colspan="1" style="text-align: center;"/><td rowspan="1" colspan="1" style="text-align: center;"/><td rowspan="1" colspan="1" style="text-align: center;"/><td rowspan="1" colspan="1" style="text-align: center;"/></tr><tr><td rowspan="1" colspan="1">
              <xref ref-type="bibr" rid="B2569233">Mordukhovich et al. 2015</xref>
            </td><td rowspan="1" colspan="1">-</td><td rowspan="1" colspan="1">-</td><td rowspan="1" colspan="1">-</td><td rowspan="1" colspan="1" style="text-align: center;"/><td rowspan="1" colspan="1" style="text-align: center;"/><td rowspan="1" colspan="1" style="text-align: center;">×</td><td rowspan="1" colspan="1" style="text-align: center;"/><td rowspan="1" colspan="1" style="text-align: center;"/><td rowspan="1" colspan="1" style="text-align: center;"/><td rowspan="1" colspan="1" style="text-align: center;"/><td rowspan="1" colspan="1" style="text-align: center;"/><td rowspan="1" colspan="1" style="text-align: center;"/><td rowspan="1" colspan="1" style="text-align: center;"/></tr></tbody></table></table-wrap></tp:treatment-sec><ref-list><ref id="B1631256"><element-citation xmlns:xlink="http://www.w3.org/1999/xlink" publication-type="article" xlink:type="simple"><person-group person-group-type="author"><name name-style="western"><surname>Ssaweljev</surname><given-names>S.</given-names></name></person-group><year>1912</year><article-title>Zur Kenntnis der freilebenden Nematoden des Kolafjords und des Relictensee Mogilnoje</article-title><source>Travaux de la Société impériale des naturalistes de St. Pétersburg</source><volume>43</volume><fpage>108</fpage><lpage>126</lpage></element-citation></ref><ref id="B1627706"><element-citation xmlns:xlink="http://www.w3.org/1999/xlink" publication-type="article" xlink:type="simple"><person-group person-group-type="author"><name name-style="western"><surname>Filipjev</surname><given-names>I. N.</given-names></name></person-group><year>1924</year><article-title>Revision der Gattung <italic><tp:taxon-name><tp:taxon-name-part taxon-name-part-type="genus">Adoncholaimus</tp:taxon-name-part></tp:taxon-name></italic></article-title><source>Zoologischer Anzeiger</source><volume>58</volume><fpage>108</fpage><lpage>113</lpage></element-citation></ref><ref id="B1627716"><element-citation xmlns:xlink="http://www.w3.org/1999/xlink" publication-type="article" xlink:type="simple"><person-group person-group-type="author"><name name-style="western"><surname>Filipjev</surname><given-names>I. N.</given-names></name></person-group><year>1925</year><article-title>Les Nématodes libres des mers septentrionales appartenant à la famille des <tp:taxon-name><tp:taxon-name-part taxon-name-part-type="family">Enoplidae</tp:taxon-name-part></tp:taxon-name></article-title><volume>91</volume><issue>6</issue><fpage>1</fpage><lpage>216</lpage></element-citation></ref><ref id="B1629144"><element-citation xmlns:xlink="http://www.w3.org/1999/xlink" publication-type="article" xlink:type="simple"><person-group person-group-type="author"><name name-style="western"><surname>Kreis</surname><given-names>H. A.</given-names></name></person-group><year>1934</year><article-title><tp:taxon-name><tp:taxon-name-part taxon-name-part-type="subfamily">Oncholaiminae</tp:taxon-name-part></tp:taxon-name> Filipjev, 1916. Eine monographische Studie</article-title><source>Capita Zoologica</source><volume>4</volume><issue>5</issue><fpage>1</fpage><lpage>271</lpage></element-citation></ref><ref id="B1625960"><element-citation xmlns:xlink="http://www.w3.org/1999/xlink" publication-type="article" xlink:type="simple"><person-group person-group-type="author"><name name-style="western"><surname>Allgén</surname><given-names>C. A.</given-names></name></person-group><year>1957</year><article-title>On a small collection of freeliving marine nematodes from Greenland and some other arctic regions with reviews and analyses of the compositions of all hitherto known arctic nematode faunas</article-title><source>Meddelelser om Grønland</source><volume>159</volume><issue>3</issue><fpage>1</fpage><lpage>42</lpage></element-citation></ref><ref id="B1630339"><element-citation xmlns:xlink="http://www.w3.org/1999/xlink" publication-type="article" xlink:type="simple"><person-group person-group-type="author"><name name-style="western"><surname>Rachor</surname><given-names>E.</given-names></name></person-group><year>1969</year><article-title>Das de Mansche Organ der <tp:taxon-name><tp:taxon-name-part taxon-name-part-type="family">Oncholaimidae</tp:taxon-name-part></tp:taxon-name>, eine genito-intestinale Verbindung bei Nematoden</article-title><source>Zeitschrift für Morphologie der Tiere</source><volume>66</volume><fpage>87</fpage><lpage>166</lpage><pub-id pub-id-type="doi">10.1007/bf00277650</pub-id></element-citation></ref><ref id="B1628063"><element-citation xmlns:xlink="http://www.w3.org/1999/xlink" publication-type="article" xlink:type="simple"><person-group person-group-type="author"><name name-style="western"><surname>Gerlach</surname><given-names>S. A.</given-names></name><name name-style="western"><surname>Riemann</surname><given-names>F.</given-names></name></person-group><year>1974</year><article-title>The Bremerhaven checklist of aquatic nematodes. A catalogue of <tp:taxon-name><tp:taxon-name-part taxon-name-part-type="phylum">Nematoda</tp:taxon-name-part></tp:taxon-name> <tp:taxon-name><tp:taxon-name-part taxon-name-part-type="class">Adenophorea</tp:taxon-name-part></tp:taxon-name> excluding the <tp:taxon-name><tp:taxon-name-part taxon-name-part-type="order">Dorylaimida</tp:taxon-name-part></tp:taxon-name>. Part 2</article-title><source>Veröffentlichungen des Instituts für Meeresforschung in Bremerhaven. Supplement</source><volume>4</volume><fpage>405</fpage><lpage>736</lpage></element-citation></ref><ref id="B1627470"><element-citation xmlns:xlink="http://www.w3.org/1999/xlink" publication-type="chapter" xlink:type="simple"><person-group person-group-type="author"><name name-style="western"><surname>de Smet</surname><given-names>G. ,</given-names></name><name name-style="western"><surname>Vincx</surname><given-names>M.</given-names></name><name name-style="western"><surname>Vanreusel</surname><given-names>A.</given-names></name><name name-style="western"><surname>Vanhove</surname><given-names>S.</given-names></name><name name-style="western"><surname>Vanaverbreke</surname><given-names>J.</given-names></name><name name-style="western"><surname>Steyaert</surname><given-names>M.</given-names></name></person-group><year>2001</year><chapter-title><tp:taxon-name><tp:taxon-name-part taxon-name-part-type="phylum">Nematoda</tp:taxon-name-part></tp:taxon-name>. Free living</chapter-title><person-group person-group-type="editor"><name name-style="western"><surname>Costello</surname><given-names>M. J.</given-names></name><name name-style="western"><surname>Emblow</surname><given-names>C. S.</given-names></name><name name-style="western"><surname>White</surname><given-names>R.</given-names></name></person-group><source>European Register of Marine Species. A Check-list of the Marine Species in Europe and a Bibliography of Guides to their Identification</source><publisher-name>Muséum national d'Histoire naturelle</publisher-name><publisher-loc>Paris</publisher-loc><size units="page">161-174</size></element-citation></ref><ref id="B1631079"><element-citation xmlns:xlink="http://www.w3.org/1999/xlink" publication-type="article" xlink:type="simple"><person-group person-group-type="author"><name name-style="western"><surname>Shimada</surname><given-names>D.</given-names></name><name name-style="western"><surname>Kajihara</surname><given-names>H.</given-names></name></person-group><year>2014</year><article-title>Two new species of free-living marine nematodes of <italic><tp:taxon-name><tp:taxon-name-part taxon-name-part-type="genus">Adoncholaimus</tp:taxon-name-part></tp:taxon-name></italic> Filipjev, 1918 (<tp:taxon-name><tp:taxon-name-part taxon-name-part-type="order">Oncholaimida</tp:taxon-name-part></tp:taxon-name>: <tp:taxon-name><tp:taxon-name-part taxon-name-part-type="family">Oncholaimidae</tp:taxon-name-part></tp:taxon-name>: <tp:taxon-name><tp:taxon-name-part taxon-name-part-type="subfamily">Adoncholaiminae</tp:taxon-name-part></tp:taxon-name>) from Hokkaido, northern Japan, with a key to species and discussion of the genus</article-title><source>Nematology</source><volume>16</volume><fpage>437</fpage><lpage>451</lpage><pub-id pub-id-type="doi">10.1163/15685411-00002776</pub-id></element-citation></ref><ref id="B2569233"><element-citation xmlns:xlink="http://www.w3.org/1999/xlink" publication-type="article" xlink:type="simple"><person-group person-group-type="author"><name name-style="western"><surname>Mordukhovich</surname><given-names>V.</given-names></name><name name-style="western"><surname>Atopkin</surname><given-names>D.</given-names></name><name name-style="western"><surname>Fadeeva</surname><given-names>N.</given-names></name><name name-style="western"><surname>Yagodina</surname><given-names>V.</given-names></name><name name-style="western"><surname>Zograf</surname><given-names>J.</given-names></name></person-group><year>2015</year><article-title><italic><tp:taxon-name><tp:taxon-name-part taxon-name-part-type="genus">Admirandus</tp:taxon-name-part> <tp:taxon-name-part taxon-name-part-type="species">multicavus</tp:taxon-name-part></tp:taxon-name></italic> and <italic><tp:taxon-name><tp:taxon-name-part taxon-name-part-type="genus">Adoncholaimus</tp:taxon-name-part> <tp:taxon-name-part taxon-name-part-type="species">ussuriensis</tp:taxon-name-part></tp:taxon-name></italic> sp. n. (<tp:taxon-name><tp:taxon-name-part taxon-name-part-type="phylum">Nematoda</tp:taxon-name-part></tp:taxon-name>: <tp:taxon-name><tp:taxon-name-part taxon-name-part-type="order">Enoplida</tp:taxon-name-part></tp:taxon-name>: <tp:taxon-name><tp:taxon-name-part taxon-name-part-type="family">Oncholaimidae</tp:taxon-name-part></tp:taxon-name>) from the Sea of Japan</article-title><source>Nematology</source><volume>17</volume><fpage>1229</fpage><lpage>1244</lpage><pub-id pub-id-type="doi">10.1163/15685411-00002937</pub-id></element-citation></ref></ref-list></tp:taxon-treatment>
