# Supplementary material for: Checklist of the subfamily Adoncholaiminae Gerlach and Riemann, 1974 (Nematoda: Oncholaimida: Oncholaimidae) of the world: genera, species, distribution, and reference list for taxonomists and ecologists
Source: Biodivers Data J. 2016 Jan 20;(4):e6577. doi: 10.3897/BDJ.4.e6577 (PMC4759407; doi:10.3897/BDJ.4.e6577)
Supplement: XML Treatment for Adoncholaimus islandicus [file BDJ.4.e6577-treatment12.xml]

<!DOCTYPE tp:taxon-treatment
  PUBLIC "-//TaxonX//DTD Taxonomic Treatment Publishing DTD v0 20100105//EN" "tax-treatment-NSO.dtd">
<tp:taxon-treatment xmlns:tp="http://www.plazi.org/taxpub"><tp:treatment-meta><mixed-citation publication-type="journal"><person-group><name><surname>Shimada</surname><given-names>Daisuke</given-names></name></person-group><article-title>Checklist of the subfamily <tp:taxon-name><tp:taxon-name-part taxon-name-part-type="subfamily">Adoncholaiminae</tp:taxon-name-part></tp:taxon-name> Gerlach and Riemann, 1974 (<tp:taxon-name><tp:taxon-name-part taxon-name-part-type="phylum">Nematoda</tp:taxon-name-part></tp:taxon-name>: <tp:taxon-name><tp:taxon-name-part taxon-name-part-type="order">Oncholaimida</tp:taxon-name-part></tp:taxon-name>: <tp:taxon-name><tp:taxon-name-part taxon-name-part-type="family">Oncholaimidae</tp:taxon-name-part></tp:taxon-name>) of the world: genera, species, distribution, and reference list for taxonomists and ecologists</article-title><source>Biodivers Data J</source><day>20</day><month>1</month><year>2016</year><volume>2016</volume><issue>4</issue><pub-id pub-id-type="doi">10.3897/BDJ.4.e6577</pub-id></mixed-citation></tp:treatment-meta><tp:nomenclature><tp:taxon-name><tp:taxon-name-part taxon-name-part-type="genus">Adoncholaimus</tp:taxon-name-part> <tp:taxon-name-part taxon-name-part-type="species">islandicus</tp:taxon-name-part></tp:taxon-name><tp:taxon-authority>Kreis, 1963</tp:taxon-authority><tp:nomenclature-citation-list><tp:nomenclature-citation><tp:taxon-name><tp:taxon-name-part taxon-name-part-type="genus">Adoncholaimus</tp:taxon-name-part> <tp:taxon-name-part taxon-name-part-type="species">islandicus</tp:taxon-name-part></tp:taxon-name><comment>Etymology: adjective, <italic>islandicus</italic>, -<italic>a</italic>, -<italic>um</italic> (Latin, "Icelandic")</comment></tp:nomenclature-citation></tp:nomenclature-citation-list></tp:nomenclature><tp:treatment-sec sec-type="Notes"><title>Notes</title><p>Holotype: unknown</p><p>References: see Table <xref ref-type="table" rid="T2208057">11</xref></p></tp:treatment-sec><tp:treatment-sec><!--Section generated to contain objects referenced in tp:taxon-treatment.--><table-wrap id="T2208057" position="float" orientation="portrait"><label>Table 11.</label><caption><p>References of <italic><tp:taxon-name><tp:taxon-name-part taxon-name-part-type="genus">Adoncholaimus</tp:taxon-name-part> <tp:taxon-name-part taxon-name-part-type="species">islandicus</tp:taxon-name-part></tp:taxon-name></italic>. Abbreviations: C, citation; D, description; E, ecology; F, feeding and culture; G, genus diagnosis; L, species list of genus; M, morphology; N, DNA taxonomy; O, other experiment; P, population and fauna; R, taxonomic revision; T, taxonomy.</p></caption><table rules="all" border="0"><tbody><tr><td rowspan="1" colspan="1" style="text-align: center;">Reference</td><td rowspan="1" colspan="3" style="text-align: center;">Collection</td><td rowspan="1" colspan="5" style="text-align: center;">T</td><td rowspan="1" colspan="2" style="text-align: center;">E</td><td rowspan="1" colspan="1" style="text-align: center;">M</td><td rowspan="1" colspan="1" style="text-align: center;">O</td><td rowspan="1" colspan="1" style="text-align: center;">C</td></tr><tr><td rowspan="1" colspan="1" style="text-align: center;"/><td rowspan="1" colspan="1" style="text-align: center;">Locality</td><td rowspan="1" colspan="1" style="text-align: center;">Country</td><td rowspan="1" colspan="1" style="text-align: center;">Habitat</td><td rowspan="1" colspan="1" style="text-align: center;">D</td><td rowspan="1" colspan="1" style="text-align: center;">G</td><td rowspan="1" colspan="1" style="text-align: center;">R</td><td rowspan="1" colspan="1" style="text-align: center;">L</td><td rowspan="1" colspan="1" style="text-align: center;">N</td><td rowspan="1" colspan="1" style="text-align: center;">P</td><td rowspan="1" colspan="1" style="text-align: center;">F</td><td rowspan="1" colspan="1" style="text-align: center;"/><td rowspan="1" colspan="1" style="text-align: center;"/><td rowspan="1" colspan="1" style="text-align: center;"/></tr><tr><td rowspan="1" colspan="1">
              <xref ref-type="bibr" rid="B1633917">Kreis 1963</xref>
            </td><td rowspan="1" colspan="1">Eyja Fjord, Greenland Sea</td><td rowspan="1" colspan="1">Iceland</td><td rowspan="1" colspan="1">mud</td><td rowspan="1" colspan="1" style="text-align: center;">×</td><td rowspan="1" colspan="1" style="text-align: center;"/><td rowspan="1" colspan="1" style="text-align: center;"/><td rowspan="1" colspan="1" style="text-align: center;"/><td rowspan="1" colspan="1" style="text-align: center;"/><td rowspan="1" colspan="1" style="text-align: center;"/><td rowspan="1" colspan="1" style="text-align: center;"/><td rowspan="1" colspan="1" style="text-align: center;"/><td rowspan="1" colspan="1" style="text-align: center;"/><td rowspan="1" colspan="1" style="text-align: center;"/></tr><tr><td rowspan="1" colspan="1">
              <xref ref-type="bibr" rid="B1630339">Rachor 1969</xref>
            </td><td rowspan="1" colspan="1">-</td><td rowspan="1" colspan="1">-</td><td rowspan="1" colspan="1">-</td><td rowspan="1" colspan="1" style="text-align: center;"/><td rowspan="1" colspan="1" style="text-align: center;"/><td rowspan="1" colspan="1" style="text-align: center;"/><td rowspan="1" colspan="1" style="text-align: center;"/><td rowspan="1" colspan="1" style="text-align: center;"/><td rowspan="1" colspan="1" style="text-align: center;"/><td rowspan="1" colspan="1" style="text-align: center;"/><td rowspan="1" colspan="1" style="text-align: center;"/><td rowspan="1" colspan="1" style="text-align: center;"/><td rowspan="1" colspan="1" style="text-align: center;">×</td></tr><tr><td rowspan="1" colspan="1">
              <xref ref-type="bibr" rid="B1628063">Gerlach and Riemann 1974</xref>
            </td><td rowspan="1" colspan="1">-</td><td rowspan="1" colspan="1">-</td><td rowspan="1" colspan="1">-</td><td rowspan="1" colspan="1" style="text-align: center;"/><td rowspan="1" colspan="1" style="text-align: center;"/><td rowspan="1" colspan="1" style="text-align: center;"/><td rowspan="1" colspan="1" style="text-align: center;">×</td><td rowspan="1" colspan="1" style="text-align: center;"/><td rowspan="1" colspan="1" style="text-align: center;"/><td rowspan="1" colspan="1" style="text-align: center;"/><td rowspan="1" colspan="1" style="text-align: center;"/><td rowspan="1" colspan="1" style="text-align: center;"/><td rowspan="1" colspan="1" style="text-align: center;"/></tr><tr><td rowspan="1" colspan="1">
              <xref ref-type="bibr" rid="B1635318">Belogurov and Belogurova 1977a</xref>
            </td><td rowspan="1" colspan="1">-</td><td rowspan="1" colspan="1">-</td><td rowspan="1" colspan="1">-</td><td rowspan="1" colspan="1" style="text-align: center;"/><td rowspan="1" colspan="1" style="text-align: center;"/><td rowspan="1" colspan="1" style="text-align: center;"/><td rowspan="1" colspan="1" style="text-align: center;"/><td rowspan="1" colspan="1" style="text-align: center;"/><td rowspan="1" colspan="1" style="text-align: center;"/><td rowspan="1" colspan="1" style="text-align: center;"/><td rowspan="1" colspan="1" style="text-align: center;">×</td><td rowspan="1" colspan="1" style="text-align: center;"/><td rowspan="1" colspan="1" style="text-align: center;"/></tr><tr><td rowspan="1" colspan="1">
              <xref ref-type="bibr" rid="B1626130">Belogurov and Belogurova 1977d</xref>
            </td><td rowspan="1" colspan="1">-</td><td rowspan="1" colspan="1">-</td><td rowspan="1" colspan="1">-</td><td rowspan="1" colspan="1" style="text-align: center;"/><td rowspan="1" colspan="1" style="text-align: center;"/><td rowspan="1" colspan="1" style="text-align: center;"/><td rowspan="1" colspan="1" style="text-align: center;"/><td rowspan="1" colspan="1" style="text-align: center;"/><td rowspan="1" colspan="1" style="text-align: center;"/><td rowspan="1" colspan="1" style="text-align: center;"/><td rowspan="1" colspan="1" style="text-align: center;">×</td><td rowspan="1" colspan="1" style="text-align: center;"/><td rowspan="1" colspan="1" style="text-align: center;"/></tr><tr><td rowspan="1" colspan="1">
              <xref ref-type="bibr" rid="B1626150">Belogurov and Belogurova 1978a</xref>
            </td><td rowspan="1" colspan="1">-</td><td rowspan="1" colspan="1">-</td><td rowspan="1" colspan="1">-</td><td rowspan="1" colspan="1" style="text-align: center;"/><td rowspan="1" colspan="1" style="text-align: center;"/><td rowspan="1" colspan="1" style="text-align: center;">×</td><td rowspan="1" colspan="1" style="text-align: center;"/><td rowspan="1" colspan="1" style="text-align: center;"/><td rowspan="1" colspan="1" style="text-align: center;"/><td rowspan="1" colspan="1" style="text-align: center;"/><td rowspan="1" colspan="1" style="text-align: center;"/><td rowspan="1" colspan="1" style="text-align: center;"/><td rowspan="1" colspan="1" style="text-align: center;"/></tr><tr><td rowspan="1" colspan="1">
              <xref ref-type="bibr" rid="B1626160">Belogurov and Belogurova 1978b</xref>
            </td><td rowspan="1" colspan="1">-</td><td rowspan="1" colspan="1">-</td><td rowspan="1" colspan="1">-</td><td rowspan="1" colspan="1" style="text-align: center;"/><td rowspan="1" colspan="1" style="text-align: center;"/><td rowspan="1" colspan="1" style="text-align: center;">×</td><td rowspan="1" colspan="1" style="text-align: center;"/><td rowspan="1" colspan="1" style="text-align: center;"/><td rowspan="1" colspan="1" style="text-align: center;"/><td rowspan="1" colspan="1" style="text-align: center;"/><td rowspan="1" colspan="1" style="text-align: center;"/><td rowspan="1" colspan="1" style="text-align: center;"/><td rowspan="1" colspan="1" style="text-align: center;"/></tr><tr><td rowspan="1" colspan="1">
              <xref ref-type="bibr" rid="B1626170">Belogurov and Belogurova 1979</xref>
            </td><td rowspan="1" colspan="1">-</td><td rowspan="1" colspan="1">-</td><td rowspan="1" colspan="1">-</td><td rowspan="1" colspan="1" style="text-align: center;"/><td rowspan="1" colspan="1" style="text-align: center;"/><td rowspan="1" colspan="1" style="text-align: center;"/><td rowspan="1" colspan="1" style="text-align: center;"/><td rowspan="1" colspan="1" style="text-align: center;"/><td rowspan="1" colspan="1" style="text-align: center;"/><td rowspan="1" colspan="1" style="text-align: center;"/><td rowspan="1" colspan="1" style="text-align: center;"/><td rowspan="1" colspan="1" style="text-align: center;"/><td rowspan="1" colspan="1" style="text-align: center;">×</td></tr><tr><td rowspan="1" colspan="1">
              <xref ref-type="bibr" rid="B1625672">Alekseyev and Dizendorf 1981</xref>
            </td><td rowspan="1" colspan="1">near Aniva Bay, Sakhalin, Sea of Okhotsk</td><td rowspan="1" colspan="1">Russia</td><td rowspan="1" colspan="1">mud with detritus, 0.6 m deep</td><td rowspan="1" colspan="1" style="text-align: center;">×</td><td rowspan="1" colspan="1" style="text-align: center;"/><td rowspan="1" colspan="1" style="text-align: center;"/><td rowspan="1" colspan="1" style="text-align: center;"/><td rowspan="1" colspan="1" style="text-align: center;"/><td rowspan="1" colspan="1" style="text-align: center;"/><td rowspan="1" colspan="1" style="text-align: center;"/><td rowspan="1" colspan="1" style="text-align: center;"/><td rowspan="1" colspan="1" style="text-align: center;"/><td rowspan="1" colspan="1" style="text-align: center;"/></tr><tr><td rowspan="1" colspan="1">
              <xref ref-type="bibr" rid="B1627766">Furstenberg and Vincx 1989</xref>
            </td><td rowspan="1" colspan="1">-</td><td rowspan="1" colspan="1">-</td><td rowspan="1" colspan="1">-</td><td rowspan="1" colspan="1" style="text-align: center;"/><td rowspan="1" colspan="1" style="text-align: center;"/><td rowspan="1" colspan="1" style="text-align: center;"/><td rowspan="1" colspan="1" style="text-align: center;"/><td rowspan="1" colspan="1" style="text-align: center;"/><td rowspan="1" colspan="1" style="text-align: center;"/><td rowspan="1" colspan="1" style="text-align: center;"/><td rowspan="1" colspan="1" style="text-align: center;"/><td rowspan="1" colspan="1" style="text-align: center;"/><td rowspan="1" colspan="1" style="text-align: center;">×</td></tr><tr><td rowspan="1" colspan="1">
              <xref ref-type="bibr" rid="B1627470">de Smet et al. 2001</xref>
            </td><td rowspan="1" colspan="1">-</td><td rowspan="1" colspan="1">-</td><td rowspan="1" colspan="1">-</td><td rowspan="1" colspan="1" style="text-align: center;"/><td rowspan="1" colspan="1" style="text-align: center;"/><td rowspan="1" colspan="1" style="text-align: center;"/><td rowspan="1" colspan="1" style="text-align: center;"/><td rowspan="1" colspan="1" style="text-align: center;"/><td rowspan="1" colspan="1" style="text-align: center;">×</td><td rowspan="1" colspan="1" style="text-align: center;"/><td rowspan="1" colspan="1" style="text-align: center;"/><td rowspan="1" colspan="1" style="text-align: center;"/><td rowspan="1" colspan="1" style="text-align: center;"/></tr><tr><td rowspan="1" colspan="1">
              <xref ref-type="bibr" rid="B1631167">Smol and Coomans 2006</xref>
            </td><td rowspan="1" colspan="1">-</td><td rowspan="1" colspan="1">-</td><td rowspan="1" colspan="1">-</td><td rowspan="1" colspan="1" style="text-align: center;"/><td rowspan="1" colspan="1" style="text-align: center;">×</td><td rowspan="1" colspan="1" style="text-align: center;"/><td rowspan="1" colspan="1" style="text-align: center;"/><td rowspan="1" colspan="1" style="text-align: center;"/><td rowspan="1" colspan="1" style="text-align: center;"/><td rowspan="1" colspan="1" style="text-align: center;"/><td rowspan="1" colspan="1" style="text-align: center;"/><td rowspan="1" colspan="1" style="text-align: center;"/><td rowspan="1" colspan="1" style="text-align: center;"/></tr><tr><td rowspan="1" colspan="1">
              <xref ref-type="bibr" rid="B1631079">Shimada and Kajihara 2014</xref>
            </td><td rowspan="1" colspan="1">-</td><td rowspan="1" colspan="1">-</td><td rowspan="1" colspan="1">-</td><td rowspan="1" colspan="1" style="text-align: center;"/><td rowspan="1" colspan="1" style="text-align: center;"/><td rowspan="1" colspan="1" style="text-align: center;">×</td><td rowspan="1" colspan="1" style="text-align: center;"/><td rowspan="1" colspan="1" style="text-align: center;"/><td rowspan="1" colspan="1" style="text-align: center;"/><td rowspan="1" colspan="1" style="text-align: center;"/><td rowspan="1" colspan="1" style="text-align: center;"/><td rowspan="1" colspan="1" style="text-align: center;"/><td rowspan="1" colspan="1" style="text-align: center;"/></tr><tr><td rowspan="1" colspan="1">
              <xref ref-type="bibr" rid="B2569233">Mordukhovich et al. 2015</xref>
            </td><td rowspan="1" colspan="1">-</td><td rowspan="1" colspan="1">-</td><td rowspan="1" colspan="1">-</td><td rowspan="1" colspan="1" style="text-align: center;"/><td rowspan="1" colspan="1" style="text-align: center;"/><td rowspan="1" colspan="1" style="text-align: center;">×</td><td rowspan="1" colspan="1" style="text-align: center;"/><td rowspan="1" colspan="1" style="text-align: center;"/><td rowspan="1" colspan="1" style="text-align: center;"/><td rowspan="1" colspan="1" style="text-align: center;"/><td rowspan="1" colspan="1" style="text-align: center;"/><td rowspan="1" colspan="1" style="text-align: center;"/><td rowspan="1" colspan="1" style="text-align: center;"/></tr></tbody></table></table-wrap></tp:treatment-sec><ref-list><ref id="B1633917"><element-citation xmlns:xlink="http://www.w3.org/1999/xlink" publication-type="book" xlink:type="simple"><person-group person-group-type="author"><name name-style="western"><surname>Kreis</surname><given-names>H. A.</given-names></name></person-group><year>1963</year><source>Marine <tp:taxon-name><tp:taxon-name-part taxon-name-part-type="phylum">Nematoda</tp:taxon-name-part></tp:taxon-name>. Zoology of Iceland. Vol. 2. Part 14.</source><publisher-name>Munksgaard</publisher-name><publisher-loc>Copenhagen</publisher-loc><size units="page">68</size></element-citation></ref><ref id="B1630339"><element-citation xmlns:xlink="http://www.w3.org/1999/xlink" publication-type="article" xlink:type="simple"><person-group person-group-type="author"><name name-style="western"><surname>Rachor</surname><given-names>E.</given-names></name></person-group><year>1969</year><article-title>Das de Mansche Organ der <tp:taxon-name><tp:taxon-name-part taxon-name-part-type="family">Oncholaimidae</tp:taxon-name-part></tp:taxon-name>, eine genito-intestinale Verbindung bei Nematoden</article-title><source>Zeitschrift für Morphologie der Tiere</source><volume>66</volume><fpage>87</fpage><lpage>166</lpage><pub-id pub-id-type="doi">10.1007/bf00277650</pub-id></element-citation></ref><ref id="B1628063"><element-citation xmlns:xlink="http://www.w3.org/1999/xlink" publication-type="article" xlink:type="simple"><person-group person-group-type="author"><name name-style="western"><surname>Gerlach</surname><given-names>S. A.</given-names></name><name name-style="western"><surname>Riemann</surname><given-names>F.</given-names></name></person-group><year>1974</year><article-title>The Bremerhaven checklist of aquatic nematodes. A catalogue of <tp:taxon-name><tp:taxon-name-part taxon-name-part-type="phylum">Nematoda</tp:taxon-name-part></tp:taxon-name> <tp:taxon-name><tp:taxon-name-part taxon-name-part-type="class">Adenophorea</tp:taxon-name-part></tp:taxon-name> excluding the <tp:taxon-name><tp:taxon-name-part taxon-name-part-type="order">Dorylaimida</tp:taxon-name-part></tp:taxon-name>. Part 2</article-title><source>Veröffentlichungen des Instituts für Meeresforschung in Bremerhaven. Supplement</source><volume>4</volume><fpage>405</fpage><lpage>736</lpage></element-citation></ref><ref id="B1635318"><element-citation xmlns:xlink="http://www.w3.org/1999/xlink" publication-type="article" xlink:type="simple"><person-group person-group-type="author"><name name-style="western"><surname>Belogurov</surname><given-names>O. I.</given-names></name><name name-style="western"><surname>Belogurova</surname><given-names>L. S.</given-names></name></person-group><year>1977</year><article-title>Systematics and evolution of <tp:taxon-name><tp:taxon-name-part taxon-name-part-type="subfamily">Oncholaiminae</tp:taxon-name-part></tp:taxon-name> (<tp:taxon-name><tp:taxon-name-part taxon-name-part-type="phylum">Nematoda</tp:taxon-name-part></tp:taxon-name>). I. Significance of the De Manian system</article-title><source>Biologiya Morya</source><volume>1977</volume><issue>3</issue><fpage>36</fpage><lpage>47</lpage><comment content-type="language">Russian</comment></element-citation></ref><ref id="B1626130"><element-citation xmlns:xlink="http://www.w3.org/1999/xlink" publication-type="article" xlink:type="simple"><person-group person-group-type="author"><name name-style="western"><surname>Belogurov</surname><given-names>O. I.</given-names></name><name name-style="western"><surname>Belogurova</surname><given-names>L. S.</given-names></name></person-group><year>1977</year><article-title>Systematics and evolution of <tp:taxon-name><tp:taxon-name-part taxon-name-part-type="subfamily">Oncholaiminae</tp:taxon-name-part></tp:taxon-name> (<tp:taxon-name><tp:taxon-name-part taxon-name-part-type="phylum">Nematoda</tp:taxon-name-part></tp:taxon-name>: <tp:taxon-name><tp:taxon-name-part taxon-name-part-type="subfamily">Oncholaiminae</tp:taxon-name-part></tp:taxon-name>). I. Structure, evolution and taxonomic significance of the demanian system</article-title><source>Soviet Journal of Marine Biology</source><volume>3</volume><fpage>191</fpage><lpage>199</lpage></element-citation></ref><ref id="B1626150"><element-citation xmlns:xlink="http://www.w3.org/1999/xlink" publication-type="article" xlink:type="simple"><person-group person-group-type="author"><name name-style="western"><surname>Belogurov</surname><given-names>O. I.</given-names></name><name name-style="western"><surname>Belogurova</surname><given-names>L. S.</given-names></name></person-group><year>1978</year><article-title>Systematics and evolution of <tp:taxon-name><tp:taxon-name-part taxon-name-part-type="subfamily">Oncholaiminae</tp:taxon-name-part></tp:taxon-name> (<tp:taxon-name><tp:taxon-name-part taxon-name-part-type="phylum">Nematoda</tp:taxon-name-part></tp:taxon-name>: <tp:taxon-name><tp:taxon-name-part taxon-name-part-type="subfamily">Oncholaiminae</tp:taxon-name-part></tp:taxon-name>). III. The system of <tp:taxon-name><tp:taxon-name-part taxon-name-part-type="subfamily">Oncholaiminae</tp:taxon-name-part></tp:taxon-name></article-title><source>Biologiya Morya</source><volume>1978</volume><issue>2</issue><fpage>22</fpage><lpage>31</lpage><comment content-type="language">Russian</comment></element-citation></ref><ref id="B1626160"><element-citation xmlns:xlink="http://www.w3.org/1999/xlink" publication-type="article" xlink:type="simple"><person-group person-group-type="author"><name name-style="western"><surname>Belogurov</surname><given-names>O. I.</given-names></name><name name-style="western"><surname>Belogurova</surname><given-names>L. S.</given-names></name></person-group><year>1978</year><article-title>Systematics and the evolution of <tp:taxon-name><tp:taxon-name-part taxon-name-part-type="subfamily">Oncholaiminae</tp:taxon-name-part></tp:taxon-name> (<tp:taxon-name><tp:taxon-name-part taxon-name-part-type="phylum">Nematoda</tp:taxon-name-part></tp:taxon-name>). III. System of <tp:taxon-name><tp:taxon-name-part taxon-name-part-type="subfamily">Oncholaiminae</tp:taxon-name-part></tp:taxon-name></article-title><source>Soviet Journal of Marine Biology</source><volume>4</volume><fpage>577</fpage><lpage>584</lpage></element-citation></ref><ref id="B1626170"><element-citation xmlns:xlink="http://www.w3.org/1999/xlink" publication-type="chapter" xlink:type="simple"><person-group person-group-type="author"><name name-style="western"><surname>Belogurov</surname><given-names>O. I.</given-names></name><name name-style="western"><surname>Belogurova</surname><given-names>L. S.</given-names></name></person-group><year>1979</year><chapter-title>[Morphology of three species of marine nematodes of the genus <italic><tp:taxon-name><tp:taxon-name-part taxon-name-part-type="genus">Adoncholaimus</tp:taxon-name-part></tp:taxon-name></italic> Filipjev, 1918 and validation of <italic><tp:taxon-name><tp:taxon-name-part taxon-name-part-type="genus">Admirandus</tp:taxon-name-part> <tp:taxon-name-part taxon-name-part-type="species">multicavus</tp:taxon-name-part></tp:taxon-name></italic> gen. et sp. n. (<tp:taxon-name><tp:taxon-name-part taxon-name-part-type="phylum">Nematoda</tp:taxon-name-part></tp:taxon-name>, <tp:taxon-name><tp:taxon-name-part taxon-name-part-type="family">Oncholaimidae</tp:taxon-name-part></tp:taxon-name>)]</chapter-title><person-group person-group-type="editor"><name name-style="western"><surname>Belogurov</surname><given-names>O. I.</given-names></name></person-group><source>Svobodnozhivushchie i Paraziticheskie Chervi. [Free-living and parasitic worms]</source><publisher-name>VINITI (All-Union Institute for Scientific and Technical Information)</publisher-name><publisher-loc>Vladivostok</publisher-loc><size units="page">37‑63</size><comment content-type="language">Russian</comment></element-citation></ref><ref id="B1625672"><element-citation xmlns:xlink="http://www.w3.org/1999/xlink" publication-type="article" xlink:type="simple"><person-group person-group-type="author"><name name-style="western"><surname>Alekseyev</surname><given-names>V. M.</given-names></name><name name-style="western"><surname>Dizendorf</surname><given-names>Z. A.</given-names></name></person-group><year>1981</year><article-title>Redescription of a rare species <italic><tp:taxon-name><tp:taxon-name-part taxon-name-part-type="genus">Adoncholaimus</tp:taxon-name-part> <tp:taxon-name-part taxon-name-part-type="species">islandicus</tp:taxon-name-part></tp:taxon-name></italic> (<tp:taxon-name><tp:taxon-name-part taxon-name-part-type="phylum">Nematoda</tp:taxon-name-part></tp:taxon-name>, <tp:taxon-name><tp:taxon-name-part taxon-name-part-type="family">Oncholaimidae</tp:taxon-name-part></tp:taxon-name>) from south Sakhalin</article-title><source>Zoologicheskii Zhurnal</source><volume>60</volume><fpage>301</fpage><lpage>304</lpage><comment content-type="language">Russian</comment></element-citation></ref><ref id="B1627766"><element-citation xmlns:xlink="http://www.w3.org/1999/xlink" publication-type="article" xlink:type="simple"><person-group person-group-type="author"><name name-style="western"><surname>Furstenberg</surname><given-names>J. P.</given-names></name><name name-style="western"><surname>Vincx</surname><given-names>M.</given-names></name></person-group><year>1989</year><article-title>Two oncholaimid species from a South African estuary (<tp:taxon-name><tp:taxon-name-part taxon-name-part-type="phylum">Nematoda</tp:taxon-name-part></tp:taxon-name>, <tp:taxon-name><tp:taxon-name-part taxon-name-part-type="family">Oncholaimidae</tp:taxon-name-part></tp:taxon-name>)</article-title><source>Hydrobiologia</source><volume>184</volume><fpage>43</fpage><lpage>50</lpage><pub-id pub-id-type="doi">10.1007/BF00014300</pub-id></element-citation></ref><ref id="B1627470"><element-citation xmlns:xlink="http://www.w3.org/1999/xlink" publication-type="chapter" xlink:type="simple"><person-group person-group-type="author"><name name-style="western"><surname>de Smet</surname><given-names>G. ,</given-names></name><name name-style="western"><surname>Vincx</surname><given-names>M.</given-names></name><name name-style="western"><surname>Vanreusel</surname><given-names>A.</given-names></name><name name-style="western"><surname>Vanhove</surname><given-names>S.</given-names></name><name name-style="western"><surname>Vanaverbreke</surname><given-names>J.</given-names></name><name name-style="western"><surname>Steyaert</surname><given-names>M.</given-names></name></person-group><year>2001</year><chapter-title><tp:taxon-name><tp:taxon-name-part taxon-name-part-type="phylum">Nematoda</tp:taxon-name-part></tp:taxon-name>. Free living</chapter-title><person-group person-group-type="editor"><name name-style="western"><surname>Costello</surname><given-names>M. J.</given-names></name><name name-style="western"><surname>Emblow</surname><given-names>C. S.</given-names></name><name name-style="western"><surname>White</surname><given-names>R.</given-names></name></person-group><source>European Register of Marine Species. A Check-list of the Marine Species in Europe and a Bibliography of Guides to their Identification</source><publisher-name>Muséum national d'Histoire naturelle</publisher-name><publisher-loc>Paris</publisher-loc><size units="page">161-174</size></element-citation></ref><ref id="B1631167"><element-citation xmlns:xlink="http://www.w3.org/1999/xlink" publication-type="chapter" xlink:type="simple"><person-group person-group-type="author"><name name-style="western"><surname>Smol</surname><given-names>N.</given-names></name><name name-style="western"><surname>Coomans</surname><given-names>A.</given-names></name></person-group><year>2006</year><chapter-title>Order <tp:taxon-name><tp:taxon-name-part taxon-name-part-type="order">Enoplida</tp:taxon-name-part></tp:taxon-name>.</chapter-title><person-group person-group-type="editor"><name name-style="western"><surname>Eyualem-Abebe</surname></name><name name-style="western"><surname>Andrássy</surname><given-names>I.</given-names></name><name name-style="western"><surname>Traunspurger</surname><given-names>W.</given-names></name></person-group><source>Freshwater Nematodes. Ecology and Taxonomy.</source><publisher-name>CABI Publishing</publisher-name><publisher-loc>Oxfordshire &amp; Massachusetts</publisher-loc><size units="page">225-292</size><pub-id pub-id-type="doi">10.1079/9780851990095.0225</pub-id></element-citation></ref><ref id="B1631079"><element-citation xmlns:xlink="http://www.w3.org/1999/xlink" publication-type="article" xlink:type="simple"><person-group person-group-type="author"><name name-style="western"><surname>Shimada</surname><given-names>D.</given-names></name><name name-style="western"><surname>Kajihara</surname><given-names>H.</given-names></name></person-group><year>2014</year><article-title>Two new species of free-living marine nematodes of <italic><tp:taxon-name><tp:taxon-name-part taxon-name-part-type="genus">Adoncholaimus</tp:taxon-name-part></tp:taxon-name></italic> Filipjev, 1918 (<tp:taxon-name><tp:taxon-name-part taxon-name-part-type="order">Oncholaimida</tp:taxon-name-part></tp:taxon-name>: <tp:taxon-name><tp:taxon-name-part taxon-name-part-type="family">Oncholaimidae</tp:taxon-name-part></tp:taxon-name>: <tp:taxon-name><tp:taxon-name-part taxon-name-part-type="subfamily">Adoncholaiminae</tp:taxon-name-part></tp:taxon-name>) from Hokkaido, northern Japan, with a key to species and discussion of the genus</article-title><source>Nematology</source><volume>16</volume><fpage>437</fpage><lpage>451</lpage><pub-id pub-id-type="doi">10.1163/15685411-00002776</pub-id></element-citation></ref><ref id="B2569233"><element-citation xmlns:xlink="http://www.w3.org/1999/xlink" publication-type="article" xlink:type="simple"><person-group person-group-type="author"><name name-style="western"><surname>Mordukhovich</surname><given-names>V.</given-names></name><name name-style="western"><surname>Atopkin</surname><given-names>D.</given-names></name><name name-style="western"><surname>Fadeeva</surname><given-names>N.</given-names></name><name name-style="western"><surname>Yagodina</surname><given-names>V.</given-names></name><name name-style="western"><surname>Zograf</surname><given-names>J.</given-names></name></person-group><year>2015</year><article-title><italic><tp:taxon-name><tp:taxon-name-part taxon-name-part-type="genus">Admirandus</tp:taxon-name-part> <tp:taxon-name-part taxon-name-part-type="species">multicavus</tp:taxon-name-part></tp:taxon-name></italic> and <italic><tp:taxon-name><tp:taxon-name-part taxon-name-part-type="genus">Adoncholaimus</tp:taxon-name-part> <tp:taxon-name-part taxon-name-part-type="species">ussuriensis</tp:taxon-name-part></tp:taxon-name></italic> sp. n. (<tp:taxon-name><tp:taxon-name-part taxon-name-part-type="phylum">Nematoda</tp:taxon-name-part></tp:taxon-name>: <tp:taxon-name><tp:taxon-name-part taxon-name-part-type="order">Enoplida</tp:taxon-name-part></tp:taxon-name>: <tp:taxon-name><tp:taxon-name-part taxon-name-part-type="family">Oncholaimidae</tp:taxon-name-part></tp:taxon-name>) from the Sea of Japan</article-title><source>Nematology</source><volume>17</volume><fpage>1229</fpage><lpage>1244</lpage><pub-id pub-id-type="doi">10.1163/15685411-00002937</pub-id></element-citation></ref></ref-list></tp:taxon-treatment>
