# Supplementary material for: Checklist of the subfamily Adoncholaiminae Gerlach and Riemann, 1974 (Nematoda: Oncholaimida: Oncholaimidae) of the world: genera, species, distribution, and reference list for taxonomists and ecologists
Source: Biodivers Data J. 2016 Jan 20;(4):e6577. doi: 10.3897/BDJ.4.e6577 (PMC4759407; doi:10.3897/BDJ.4.e6577)
Supplement: XML Treatment for Adoncholaimus thalassophygas [file BDJ.4.e6577-treatment23.xml]

<!DOCTYPE tp:taxon-treatment
  PUBLIC "-//TaxonX//DTD Taxonomic Treatment Publishing DTD v0 20100105//EN" "tax-treatment-NSO.dtd">
<tp:taxon-treatment xmlns:tp="http://www.plazi.org/taxpub"><tp:treatment-meta><mixed-citation publication-type="journal"><person-group><name><surname>Shimada</surname><given-names>Daisuke</given-names></name></person-group><article-title>Checklist of the subfamily <tp:taxon-name><tp:taxon-name-part taxon-name-part-type="subfamily">Adoncholaiminae</tp:taxon-name-part></tp:taxon-name> Gerlach and Riemann, 1974 (<tp:taxon-name><tp:taxon-name-part taxon-name-part-type="phylum">Nematoda</tp:taxon-name-part></tp:taxon-name>: <tp:taxon-name><tp:taxon-name-part taxon-name-part-type="order">Oncholaimida</tp:taxon-name-part></tp:taxon-name>: <tp:taxon-name><tp:taxon-name-part taxon-name-part-type="family">Oncholaimidae</tp:taxon-name-part></tp:taxon-name>) of the world: genera, species, distribution, and reference list for taxonomists and ecologists</article-title><source>Biodivers Data J</source><day>20</day><month>1</month><year>2016</year><volume>2016</volume><issue>4</issue><pub-id pub-id-type="doi">10.3897/BDJ.4.e6577</pub-id></mixed-citation></tp:treatment-meta><tp:nomenclature><tp:taxon-name><tp:taxon-name-part taxon-name-part-type="genus">Adoncholaimus</tp:taxon-name-part> <tp:taxon-name-part taxon-name-part-type="species">thalassophygas</tp:taxon-name-part></tp:taxon-name><tp:taxon-authority>(de Man, 1876) Filipjev, 1918</tp:taxon-authority><tp:nomenclature-citation-list><tp:nomenclature-citation><tp:taxon-name><tp:taxon-name-part taxon-name-part-type="genus">Adoncholaimus</tp:taxon-name-part> <tp:taxon-name-part taxon-name-part-type="species">thalassophygas</tp:taxon-name-part></tp:taxon-name><comment>Synonym: <italic><tp:taxon-name><tp:taxon-name-part taxon-name-part-type="genus">Oncholaimus</tp:taxon-name-part> <tp:taxon-name-part taxon-name-part-type="species">thalassophygas</tp:taxon-name-part></tp:taxon-name></italic> de Man, 1876</comment></tp:nomenclature-citation><tp:nomenclature-citation><tp:taxon-name><tp:taxon-name-part taxon-name-part-type="genus">Adoncholaimus</tp:taxon-name-part> <tp:taxon-name-part taxon-name-part-type="species">thalassophygas</tp:taxon-name-part></tp:taxon-name><comment>Synonym: <italic><tp:taxon-name><tp:taxon-name-part taxon-name-part-type="genus">Adoncholaimus</tp:taxon-name-part> <tp:taxon-name-part taxon-name-part-type="species">thalassophygas</tp:taxon-name-part> <tp:taxon-name-part taxon-name-part-type="subspecies">tvaerminneanus</tp:taxon-name-part></tp:taxon-name></italic> Schneider, 1926 = <italic><tp:taxon-name><tp:taxon-name-part taxon-name-part-type="genus">Oncholaimus</tp:taxon-name-part> <tp:taxon-name-part taxon-name-part-type="species">lepidus</tp:taxon-name-part></tp:taxon-name></italic> sensu <xref ref-type="bibr" rid="B1630550">Schneider 1906</xref> [by <xref ref-type="bibr" rid="B1627726">Filipjev (1929b)</xref>]</comment></tp:nomenclature-citation><tp:nomenclature-citation><tp:taxon-name><tp:taxon-name-part taxon-name-part-type="genus">Adoncholaimus</tp:taxon-name-part> <tp:taxon-name-part taxon-name-part-type="species">thalassophygas</tp:taxon-name-part></tp:taxon-name><comment>Etymology: appositive noun, <italic>θάλασσα</italic> (Greek, "sea") + <italic>Φυγάς</italic> (Greek, "fugitive")</comment></tp:nomenclature-citation></tp:nomenclature-citation-list></tp:nomenclature><tp:treatment-sec sec-type="Notes"><title>Notes</title><p>Holotype: unknown</p><p>References: see Table <xref ref-type="table" rid="T2208068">22</xref></p></tp:treatment-sec><tp:treatment-sec><!--Section generated to contain objects referenced in tp:taxon-treatment.--><table-wrap id="T2208068" position="float" orientation="portrait"><label>Table 22.</label><caption><p>References of <italic><tp:taxon-name><tp:taxon-name-part taxon-name-part-type="genus">Adoncholaimus</tp:taxon-name-part> <tp:taxon-name-part taxon-name-part-type="species">thalassophygas</tp:taxon-name-part></tp:taxon-name></italic>. Abbreviations: C, citation; D, description; E, ecology; F, feeding and culture; G, genus diagnosis; L, species list of genus; M, morphology; N, DNA taxonomy; O, other experiment; P, population and fauna; R, taxonomic revision; S, physiology; T, taxonomy.</p></caption><table rules="all" border="0"><tbody><tr><td rowspan="1" colspan="1" style="text-align: center;">Reference</td><td rowspan="1" colspan="3" style="text-align: center;">Collection</td><td rowspan="1" colspan="5" style="text-align: center;">T</td><td rowspan="1" colspan="2" style="text-align: center;">E</td><td rowspan="1" colspan="1" style="text-align: center;">M</td><td rowspan="1" colspan="1" style="text-align: center;">O</td><td rowspan="1" colspan="1" style="text-align: center;">C</td></tr><tr><td rowspan="1" colspan="1" style="text-align: center;"/><td rowspan="1" colspan="1" style="text-align: center;">Locality</td><td rowspan="1" colspan="1" style="text-align: center;">Country</td><td rowspan="1" colspan="1" style="text-align: center;">Habitat</td><td rowspan="1" colspan="1" style="text-align: center;">D</td><td rowspan="1" colspan="1" style="text-align: center;">G</td><td rowspan="1" colspan="1" style="text-align: center;">R</td><td rowspan="1" colspan="1" style="text-align: center;">L</td><td rowspan="1" colspan="1" style="text-align: center;">N</td><td rowspan="1" colspan="1" style="text-align: center;">P</td><td rowspan="1" colspan="1" style="text-align: center;">F</td><td rowspan="1" colspan="1" style="text-align: center;"/><td rowspan="1" colspan="1" style="text-align: center;"/><td rowspan="1" colspan="1" style="text-align: center;"/></tr><tr><td rowspan="1" colspan="1"><xref ref-type="bibr" rid="B1627352">de Man 1876b</xref><break/>(<italic><tp:taxon-name><tp:taxon-name-part taxon-name-part-type="genus">O.</tp:taxon-name-part> <tp:taxon-name-part taxon-name-part-type="species">thalassophygas</tp:taxon-name-part></tp:taxon-name></italic>)</td><td rowspan="1" colspan="1">Walcheren, Middelburg, North Sea</td><td rowspan="1" colspan="1">The Netherlands</td><td rowspan="1" colspan="1">brackish soil among plant roots</td><td rowspan="1" colspan="1" style="text-align: center;">×</td><td rowspan="1" colspan="1" style="text-align: center;"/><td rowspan="1" colspan="1" style="text-align: center;"/><td rowspan="1" colspan="1" style="text-align: center;"/><td rowspan="1" colspan="1" style="text-align: center;"/><td rowspan="1" colspan="1" style="text-align: center;"/><td rowspan="1" colspan="1" style="text-align: center;"/><td rowspan="1" colspan="1" style="text-align: center;"/><td rowspan="1" colspan="1" style="text-align: center;"/><td rowspan="1" colspan="1" style="text-align: center;"/></tr><tr><td rowspan="1" colspan="1"><xref ref-type="bibr" rid="B1627362">de Man 1876a</xref>(<italic><tp:taxon-name><tp:taxon-name-part taxon-name-part-type="genus">O.</tp:taxon-name-part> <tp:taxon-name-part taxon-name-part-type="species">thalassophygas</tp:taxon-name-part></tp:taxon-name></italic>)</td><td rowspan="1" colspan="1">-</td><td rowspan="1" colspan="1">-</td><td rowspan="1" colspan="1">-</td><td rowspan="1" colspan="1" style="text-align: center;"/><td rowspan="1" colspan="1" style="text-align: center;"/><td rowspan="1" colspan="1" style="text-align: center;"/><td rowspan="1" colspan="1" style="text-align: center;"/><td rowspan="1" colspan="1" style="text-align: center;"/><td rowspan="1" colspan="1" style="text-align: center;"/><td rowspan="1" colspan="1" style="text-align: center;"/><td rowspan="1" colspan="1" style="text-align: center;"/><td rowspan="1" colspan="1" style="text-align: center;"/><td rowspan="1" colspan="1" style="text-align: center;">×</td></tr><tr><td rowspan="1" colspan="1"><xref ref-type="bibr" rid="B1627372">de Man 1881</xref>(<italic><tp:taxon-name><tp:taxon-name-part taxon-name-part-type="genus">O.</tp:taxon-name-part> <tp:taxon-name-part taxon-name-part-type="species">thalassophygas</tp:taxon-name-part></tp:taxon-name></italic>)</td><td rowspan="1" colspan="1">Walcheren, Middelburg, North Sea</td><td rowspan="1" colspan="1">The Netherlands</td><td rowspan="1" colspan="1">brackish soil among plant roots</td><td rowspan="1" colspan="1" style="text-align: center;">×</td><td rowspan="1" colspan="1" style="text-align: center;"/><td rowspan="1" colspan="1" style="text-align: center;"/><td rowspan="1" colspan="1" style="text-align: center;"/><td rowspan="1" colspan="1" style="text-align: center;"/><td rowspan="1" colspan="1" style="text-align: center;"/><td rowspan="1" colspan="1" style="text-align: center;"/><td rowspan="1" colspan="1" style="text-align: center;"/><td rowspan="1" colspan="1" style="text-align: center;"/><td rowspan="1" colspan="1" style="text-align: center;"/></tr><tr><td rowspan="1" colspan="1"><xref ref-type="bibr" rid="B1634756">de Man 1884</xref>(<italic><tp:taxon-name><tp:taxon-name-part taxon-name-part-type="genus">O.</tp:taxon-name-part> <tp:taxon-name-part taxon-name-part-type="species">thalassophygas</tp:taxon-name-part></tp:taxon-name></italic>)</td><td rowspan="1" colspan="3">same as <xref ref-type="bibr" rid="B1627372">de Man 1881</xref></td><td rowspan="1" colspan="1" style="text-align: center;">×</td><td rowspan="1" colspan="1" style="text-align: center;"/><td rowspan="1" colspan="1" style="text-align: center;"/><td rowspan="1" colspan="1" style="text-align: center;"/><td rowspan="1" colspan="1" style="text-align: center;"/><td rowspan="1" colspan="1" style="text-align: center;"/><td rowspan="1" colspan="1" style="text-align: center;"/><td rowspan="1" colspan="1" style="text-align: center;"/><td rowspan="1" colspan="1" style="text-align: center;"/><td rowspan="1" colspan="1" style="text-align: center;"/></tr><tr><td rowspan="1" colspan="1"><xref ref-type="bibr" rid="B1633657">de Man 1886</xref><break/>(<italic><tp:taxon-name><tp:taxon-name-part taxon-name-part-type="genus">O.</tp:taxon-name-part> <tp:taxon-name-part taxon-name-part-type="species">thalassophygas</tp:taxon-name-part></tp:taxon-name></italic>)</td><td rowspan="1" colspan="1">-</td><td rowspan="1" colspan="1">-</td><td rowspan="1" colspan="1">-</td><td rowspan="1" colspan="1" style="text-align: center;"/><td rowspan="1" colspan="1" style="text-align: center;">×</td><td rowspan="1" colspan="1" style="text-align: center;"/><td rowspan="1" colspan="1" style="text-align: center;"/><td rowspan="1" colspan="1" style="text-align: center;"/><td rowspan="1" colspan="1" style="text-align: center;"/><td rowspan="1" colspan="1" style="text-align: center;"/><td rowspan="1" colspan="1" style="text-align: center;"/><td rowspan="1" colspan="1" style="text-align: center;"/><td rowspan="1" colspan="1" style="text-align: center;"/></tr><tr><td rowspan="1" colspan="1"><xref ref-type="bibr" rid="B1627412">de Man 1889b</xref>(<italic><tp:taxon-name><tp:taxon-name-part taxon-name-part-type="genus">O.</tp:taxon-name-part> <tp:taxon-name-part taxon-name-part-type="species">thalassophygas</tp:taxon-name-part></tp:taxon-name></italic>)</td><td rowspan="1" colspan="1">Walcheren, Middelburg, North Sea</td><td rowspan="1" colspan="1">The Netherlands</td><td rowspan="1" colspan="1">brackish soil among plant roots</td><td rowspan="1" colspan="1" style="text-align: center;">×</td><td rowspan="1" colspan="1" style="text-align: center;"/><td rowspan="1" colspan="1" style="text-align: center;"/><td rowspan="1" colspan="1" style="text-align: center;"/><td rowspan="1" colspan="1" style="text-align: center;"/><td rowspan="1" colspan="1" style="text-align: center;"/><td rowspan="1" colspan="1" style="text-align: center;"/><td rowspan="1" colspan="1" style="text-align: center;"/><td rowspan="1" colspan="1" style="text-align: center;"/><td rowspan="1" colspan="1" style="text-align: center;"/></tr><tr><td rowspan="1" colspan="1"><xref ref-type="bibr" rid="B1634100">von Linstow 1889</xref>(<italic><tp:taxon-name><tp:taxon-name-part taxon-name-part-type="genus">O.</tp:taxon-name-part> <tp:taxon-name-part taxon-name-part-type="species">thalassophygas</tp:taxon-name-part></tp:taxon-name></italic>)</td><td rowspan="1" colspan="1">-</td><td rowspan="1" colspan="1">-</td><td rowspan="1" colspan="1">-</td><td rowspan="1" colspan="1" style="text-align: center;"/><td rowspan="1" colspan="1" style="text-align: center;"/><td rowspan="1" colspan="1" style="text-align: center;"/><td rowspan="1" colspan="1" style="text-align: center;"/><td rowspan="1" colspan="1" style="text-align: center;"/><td rowspan="1" colspan="1" style="text-align: center;"/><td rowspan="1" colspan="1" style="text-align: center;"/><td rowspan="1" colspan="1" style="text-align: center;"/><td rowspan="1" colspan="1" style="text-align: center;"/><td rowspan="1" colspan="1" style="text-align: center;">×</td></tr><tr><td rowspan="1" colspan="1"><xref ref-type="bibr" rid="B1631647">von Linstow 1890</xref>(<italic><tp:taxon-name><tp:taxon-name-part taxon-name-part-type="genus">O.</tp:taxon-name-part> <tp:taxon-name-part taxon-name-part-type="species">thalassophygas</tp:taxon-name-part></tp:taxon-name></italic>)</td><td rowspan="1" colspan="1">-</td><td rowspan="1" colspan="1">-</td><td rowspan="1" colspan="1">-</td><td rowspan="1" colspan="1" style="text-align: center;"/><td rowspan="1" colspan="1" style="text-align: center;"/><td rowspan="1" colspan="1" style="text-align: center;"/><td rowspan="1" colspan="1" style="text-align: center;"/><td rowspan="1" colspan="1" style="text-align: center;"/><td rowspan="1" colspan="1" style="text-align: center;"/><td rowspan="1" colspan="1" style="text-align: center;"/><td rowspan="1" colspan="1" style="text-align: center;"/><td rowspan="1" colspan="1" style="text-align: center;"/><td rowspan="1" colspan="1" style="text-align: center;">×</td></tr><tr><td rowspan="1" colspan="1"><xref ref-type="bibr" rid="B1630550">Schneider 1906</xref>(<italic><tp:taxon-name><tp:taxon-name-part taxon-name-part-type="genus">O.</tp:taxon-name-part> <tp:taxon-name-part taxon-name-part-type="species">lepidus</tp:taxon-name-part></tp:taxon-name></italic>, <italic><tp:taxon-name><tp:taxon-name-part taxon-name-part-type="genus">O.</tp:taxon-name-part> <tp:taxon-name-part taxon-name-part-type="species">thalassophygas</tp:taxon-name-part></tp:taxon-name></italic>)</td><td rowspan="1" colspan="1">Tvärminne, Gulf of Finland, Baltic Sea</td><td rowspan="1" colspan="1">Finland</td><td rowspan="1" colspan="1">brackish</td><td rowspan="1" colspan="1" style="text-align: center;">×</td><td rowspan="1" colspan="1" style="text-align: center;"/><td rowspan="1" colspan="1" style="text-align: center;"/><td rowspan="1" colspan="1" style="text-align: center;"/><td rowspan="1" colspan="1" style="text-align: center;"/><td rowspan="1" colspan="1" style="text-align: center;"/><td rowspan="1" colspan="1" style="text-align: center;"/><td rowspan="1" colspan="1" style="text-align: center;"/><td rowspan="1" colspan="1" style="text-align: center;"/><td rowspan="1" colspan="1" style="text-align: center;"/></tr><tr><td rowspan="1" colspan="1"><xref ref-type="bibr" rid="B1627506">Ditlevsen 1911</xref>(<italic><tp:taxon-name><tp:taxon-name-part taxon-name-part-type="genus">O.</tp:taxon-name-part> <tp:taxon-name-part taxon-name-part-type="species">thalassophygas</tp:taxon-name-part></tp:taxon-name></italic>)</td><td rowspan="1" colspan="1">Hellerup, Øresund</td><td rowspan="1" colspan="1">Denmark</td><td rowspan="1" colspan="1">salt marsh plant roots</td><td rowspan="1" colspan="1" style="text-align: center;"/><td rowspan="1" colspan="1" style="text-align: center;"/><td rowspan="1" colspan="1" style="text-align: center;"/><td rowspan="1" colspan="1" style="text-align: center;"/><td rowspan="1" colspan="1" style="text-align: center;"/><td rowspan="1" colspan="1" style="text-align: center;">×</td><td rowspan="1" colspan="1" style="text-align: center;"/><td rowspan="1" colspan="1" style="text-align: center;"/><td rowspan="1" colspan="1" style="text-align: center;"/><td rowspan="1" colspan="1" style="text-align: center;"/></tr><tr><td rowspan="1" colspan="1"><xref ref-type="bibr" rid="B1631607">Vanhöffen 1917</xref>(<italic><tp:taxon-name><tp:taxon-name-part taxon-name-part-type="genus">O.</tp:taxon-name-part> <tp:taxon-name-part taxon-name-part-type="species">thalassophygas</tp:taxon-name-part></tp:taxon-name></italic>)</td><td rowspan="1" colspan="1">Vistula Lagoon, Baltic Sea</td><td rowspan="1" colspan="1">Prussia</td><td rowspan="1" colspan="1">brackish</td><td rowspan="1" colspan="1" style="text-align: center;"/><td rowspan="1" colspan="1" style="text-align: center;"/><td rowspan="1" colspan="1" style="text-align: center;"/><td rowspan="1" colspan="1" style="text-align: center;"/><td rowspan="1" colspan="1" style="text-align: center;"/><td rowspan="1" colspan="1" style="text-align: center;">×</td><td rowspan="1" colspan="1" style="text-align: center;"/><td rowspan="1" colspan="1" style="text-align: center;"/><td rowspan="1" colspan="1" style="text-align: center;"/><td rowspan="1" colspan="1" style="text-align: center;"/></tr><tr><td rowspan="1" colspan="1">
              <xref ref-type="bibr" rid="B1627688">Filipjev 1918</xref>
            </td><td rowspan="1" colspan="1">-</td><td rowspan="1" colspan="1">-</td><td rowspan="1" colspan="1">-</td><td rowspan="1" colspan="1" style="text-align: center;"/><td rowspan="1" colspan="1" style="text-align: center;"/><td rowspan="1" colspan="1" style="text-align: center;">×</td><td rowspan="1" colspan="1" style="text-align: center;"/><td rowspan="1" colspan="1" style="text-align: center;"/><td rowspan="1" colspan="1" style="text-align: center;"/><td rowspan="1" colspan="1" style="text-align: center;"/><td rowspan="1" colspan="1" style="text-align: center;"/><td rowspan="1" colspan="1" style="text-align: center;"/><td rowspan="1" colspan="1" style="text-align: center;"/></tr><tr><td rowspan="1" colspan="1"><xref ref-type="bibr" rid="B1634765">de Man 1919</xref>(<italic><tp:taxon-name><tp:taxon-name-part taxon-name-part-type="genus">O.</tp:taxon-name-part> <tp:taxon-name-part taxon-name-part-type="species">thalassophygas</tp:taxon-name-part></tp:taxon-name></italic>)</td><td rowspan="1" colspan="3">same as <xref ref-type="bibr" rid="B1634756">de Man 1884</xref></td><td rowspan="1" colspan="1" style="text-align: center;">×</td><td rowspan="1" colspan="1" style="text-align: center;"/><td rowspan="1" colspan="1" style="text-align: center;"/><td rowspan="1" colspan="1" style="text-align: center;"/><td rowspan="1" colspan="1" style="text-align: center;"/><td rowspan="1" colspan="1" style="text-align: center;"/><td rowspan="1" colspan="1" style="text-align: center;"/><td rowspan="1" colspan="1" style="text-align: center;"/><td rowspan="1" colspan="1" style="text-align: center;"/><td rowspan="1" colspan="1" style="text-align: center;"/></tr><tr><td rowspan="1" colspan="1"><xref ref-type="bibr" rid="B1629627">Micoletzky 1921</xref>(<italic><tp:taxon-name><tp:taxon-name-part taxon-name-part-type="genus">O.</tp:taxon-name-part> <tp:taxon-name-part taxon-name-part-type="species">thalassophygas</tp:taxon-name-part></tp:taxon-name></italic>)</td><td rowspan="1" colspan="1">-</td><td rowspan="1" colspan="1">-</td><td rowspan="1" colspan="1">-</td><td rowspan="1" colspan="1" style="text-align: center;"/><td rowspan="1" colspan="1" style="text-align: center;">×</td><td rowspan="1" colspan="1" style="text-align: center;"/><td rowspan="1" colspan="1" style="text-align: center;"/><td rowspan="1" colspan="1" style="text-align: center;"/><td rowspan="1" colspan="1" style="text-align: center;"/><td rowspan="1" colspan="1" style="text-align: center;"/><td rowspan="1" colspan="1" style="text-align: center;"/><td rowspan="1" colspan="1" style="text-align: center;"/><td rowspan="1" colspan="1" style="text-align: center;"/></tr><tr><td rowspan="1" colspan="1"><xref ref-type="bibr" rid="B1627446">de Man 1922a</xref>(<italic><tp:taxon-name><tp:taxon-name-part taxon-name-part-type="genus">O.</tp:taxon-name-part> <tp:taxon-name-part taxon-name-part-type="species">thalassophygas</tp:taxon-name-part></tp:taxon-name></italic>)</td><td rowspan="1" colspan="1">Urk, Zuiderzee, North Sea</td><td rowspan="1" colspan="1">The Netherlands</td><td rowspan="1" colspan="1">no data</td><td rowspan="1" colspan="1" style="text-align: center;">×</td><td rowspan="1" colspan="1" style="text-align: center;"/><td rowspan="1" colspan="1" style="text-align: center;"/><td rowspan="1" colspan="1" style="text-align: center;"/><td rowspan="1" colspan="1" style="text-align: center;"/><td rowspan="1" colspan="1" style="text-align: center;"/><td rowspan="1" colspan="1" style="text-align: center;"/><td rowspan="1" colspan="1" style="text-align: center;"/><td rowspan="1" colspan="1" style="text-align: center;"/><td rowspan="1" colspan="1" style="text-align: center;"/></tr><tr><td rowspan="1" colspan="1"><xref ref-type="bibr" rid="B1631276">Steiner 1922</xref>(<italic><tp:taxon-name><tp:taxon-name-part taxon-name-part-type="genus">O.</tp:taxon-name-part> <tp:taxon-name-part taxon-name-part-type="species">thalassophygas</tp:taxon-name-part></tp:taxon-name></italic>)</td><td rowspan="1" colspan="1">-</td><td rowspan="1" colspan="1">-</td><td rowspan="1" colspan="1">-</td><td rowspan="1" colspan="1" style="text-align: center;"/><td rowspan="1" colspan="1" style="text-align: center;"/><td rowspan="1" colspan="1" style="text-align: center;"/><td rowspan="1" colspan="1" style="text-align: center;"/><td rowspan="1" colspan="1" style="text-align: center;"/><td rowspan="1" colspan="1" style="text-align: center;"/><td rowspan="1" colspan="1" style="text-align: center;"/><td rowspan="1" colspan="1" style="text-align: center;"/><td rowspan="1" colspan="1" style="text-align: center;"/><td rowspan="1" colspan="1" style="text-align: center;">×</td></tr><tr><td rowspan="1" colspan="1">
              <xref ref-type="bibr" rid="B1627706">Filipjev 1924</xref>
            </td><td rowspan="1" colspan="1">-</td><td rowspan="1" colspan="1">-</td><td rowspan="1" colspan="1">-</td><td rowspan="1" colspan="1" style="text-align: center;"/><td rowspan="1" colspan="1" style="text-align: center;"/><td rowspan="1" colspan="1" style="text-align: center;">×</td><td rowspan="1" colspan="1" style="text-align: center;"/><td rowspan="1" colspan="1" style="text-align: center;"/><td rowspan="1" colspan="1" style="text-align: center;"/><td rowspan="1" colspan="1" style="text-align: center;"/><td rowspan="1" colspan="1" style="text-align: center;"/><td rowspan="1" colspan="1" style="text-align: center;"/><td rowspan="1" colspan="1" style="text-align: center;"/></tr><tr><td rowspan="1" colspan="1"><xref ref-type="bibr" rid="B1630600">Schneider 1925a</xref>(<italic><tp:taxon-name><tp:taxon-name-part taxon-name-part-type="genus">O.</tp:taxon-name-part> <tp:taxon-name-part taxon-name-part-type="species">thalassophygas</tp:taxon-name-part></tp:taxon-name></italic>)</td><td rowspan="1" colspan="1">Oldesloe, Holstein</td><td rowspan="1" colspan="1">Germany</td><td rowspan="1" colspan="1">saltwater spring</td><td rowspan="1" colspan="1" style="text-align: center;"/><td rowspan="1" colspan="1" style="text-align: center;"/><td rowspan="1" colspan="1" style="text-align: center;"/><td rowspan="1" colspan="1" style="text-align: center;"/><td rowspan="1" colspan="1" style="text-align: center;"/><td rowspan="1" colspan="1" style="text-align: center;">×</td><td rowspan="1" colspan="1" style="text-align: center;"/><td rowspan="1" colspan="1" style="text-align: center;"/><td rowspan="1" colspan="1" style="text-align: center;"/><td rowspan="1" colspan="1" style="text-align: center;"/></tr><tr><td rowspan="1" colspan="1"><xref ref-type="bibr" rid="B1630590">Schneider 1925b</xref>(<italic><tp:taxon-name><tp:taxon-name-part taxon-name-part-type="genus">O.</tp:taxon-name-part> <tp:taxon-name-part taxon-name-part-type="species">thalassophygas</tp:taxon-name-part></tp:taxon-name></italic>)</td><td rowspan="1" colspan="1">-</td><td rowspan="1" colspan="1">-</td><td rowspan="1" colspan="1">-</td><td rowspan="1" colspan="1" style="text-align: center;"/><td rowspan="1" colspan="1" style="text-align: center;"/><td rowspan="1" colspan="1" style="text-align: center;"/><td rowspan="1" colspan="1" style="text-align: center;"/><td rowspan="1" colspan="1" style="text-align: center;"/><td rowspan="1" colspan="1" style="text-align: center;">×</td><td rowspan="1" colspan="1" style="text-align: center;"/><td rowspan="1" colspan="1" style="text-align: center;"/><td rowspan="1" colspan="1" style="text-align: center;"/><td rowspan="1" colspan="1" style="text-align: center;"/></tr><tr><td rowspan="1" colspan="1"><xref ref-type="bibr" rid="B1630412">Riech 1926</xref>(<italic><tp:taxon-name><tp:taxon-name-part taxon-name-part-type="genus">O.</tp:taxon-name-part> <tp:taxon-name-part taxon-name-part-type="species">thalassophygas</tp:taxon-name-part></tp:taxon-name></italic>)</td><td rowspan="1" colspan="1">-</td><td rowspan="1" colspan="1">-</td><td rowspan="1" colspan="1">-</td><td rowspan="1" colspan="1" style="text-align: center;"/><td rowspan="1" colspan="1" style="text-align: center;"/><td rowspan="1" colspan="1" style="text-align: center;"/><td rowspan="1" colspan="1" style="text-align: center;"/><td rowspan="1" colspan="1" style="text-align: center;"/><td rowspan="1" colspan="1" style="text-align: center;"/><td rowspan="1" colspan="1" style="text-align: center;"/><td rowspan="1" colspan="1" style="text-align: center;"/><td rowspan="1" colspan="1" style="text-align: center;"/><td rowspan="1" colspan="1" style="text-align: center;">×</td></tr><tr><td rowspan="1" colspan="1"><xref ref-type="bibr" rid="B1630560">Schneider 1926</xref><break/>(<italic><tp:taxon-name><tp:taxon-name-part taxon-name-part-type="genus">A.</tp:taxon-name-part> <tp:taxon-name-part taxon-name-part-type="species">t.</tp:taxon-name-part> <tp:taxon-name-part taxon-name-part-type="subspecies">tvaerminneanus</tp:taxon-name-part></tp:taxon-name></italic>)</td><td rowspan="1" colspan="1">Tvärminne, Finland Bay, Baltic Sea</td><td rowspan="1" colspan="1">Finland</td><td rowspan="1" colspan="1">brackish</td><td rowspan="1" colspan="1" style="text-align: center;">×</td><td rowspan="1" colspan="1" style="text-align: center;"/><td rowspan="1" colspan="1" style="text-align: center;"/><td rowspan="1" colspan="1" style="text-align: center;"/><td rowspan="1" colspan="1" style="text-align: center;"/><td rowspan="1" colspan="1" style="text-align: center;"/><td rowspan="1" colspan="1" style="text-align: center;"/><td rowspan="1" colspan="1" style="text-align: center;"/><td rowspan="1" colspan="1" style="text-align: center;"/><td rowspan="1" colspan="1" style="text-align: center;"/></tr><tr><td rowspan="1" colspan="1"><xref ref-type="bibr" rid="B1625740">Allgén 1927</xref>(<italic><tp:taxon-name><tp:taxon-name-part taxon-name-part-type="genus">O.</tp:taxon-name-part> <tp:taxon-name-part taxon-name-part-type="species">thalassophygas</tp:taxon-name-part></tp:taxon-name></italic>)</td><td rowspan="1" colspan="1">Barsebäck; Pilhaken, Øresund</td><td rowspan="1" colspan="1">Sweden</td><td rowspan="1" colspan="1">mud and green algae; 8–20 m deep</td><td rowspan="1" colspan="1" style="text-align: center;">×</td><td rowspan="1" colspan="1" style="text-align: center;"/><td rowspan="1" colspan="1" style="text-align: center;"/><td rowspan="1" colspan="1" style="text-align: center;"/><td rowspan="1" colspan="1" style="text-align: center;"/><td rowspan="1" colspan="1" style="text-align: center;"/><td rowspan="1" colspan="1" style="text-align: center;"/><td rowspan="1" colspan="1" style="text-align: center;"/><td rowspan="1" colspan="1" style="text-align: center;"/><td rowspan="1" colspan="1" style="text-align: center;"/></tr><tr><td rowspan="1" colspan="1"><xref ref-type="bibr" rid="B1627526">Ditlevsen 1927</xref>(<italic><tp:taxon-name><tp:taxon-name-part taxon-name-part-type="genus">O.</tp:taxon-name-part> <tp:taxon-name-part taxon-name-part-type="species">thalassophygas</tp:taxon-name-part></tp:taxon-name></italic>)</td><td rowspan="1" colspan="1">-</td><td rowspan="1" colspan="1">-</td><td rowspan="1" colspan="1">-</td><td rowspan="1" colspan="1" style="text-align: center;"/><td rowspan="1" colspan="1" style="text-align: center;"/><td rowspan="1" colspan="1" style="text-align: center;"/><td rowspan="1" colspan="1" style="text-align: center;"/><td rowspan="1" colspan="1" style="text-align: center;"/><td rowspan="1" colspan="1" style="text-align: center;"/><td rowspan="1" colspan="1" style="text-align: center;"/><td rowspan="1" colspan="1" style="text-align: center;"/><td rowspan="1" colspan="1" style="text-align: center;"/><td rowspan="1" colspan="1" style="text-align: center;">×</td></tr><tr><td rowspan="1" colspan="1"><xref ref-type="bibr" rid="B1630422">Riech 1927</xref>(<italic><tp:taxon-name><tp:taxon-name-part taxon-name-part-type="genus">O.</tp:taxon-name-part> <tp:taxon-name-part taxon-name-part-type="species">thalassophygas</tp:taxon-name-part></tp:taxon-name></italic>)</td><td rowspan="1" colspan="1">-</td><td rowspan="1" colspan="1">-</td><td rowspan="1" colspan="1">-</td><td rowspan="1" colspan="1" style="text-align: center;"/><td rowspan="1" colspan="1" style="text-align: center;"/><td rowspan="1" colspan="1" style="text-align: center;"/><td rowspan="1" colspan="1" style="text-align: center;"/><td rowspan="1" colspan="1" style="text-align: center;"/><td rowspan="1" colspan="1" style="text-align: center;"/><td rowspan="1" colspan="1" style="text-align: center;"/><td rowspan="1" colspan="1" style="text-align: center;"/><td rowspan="1" colspan="1" style="text-align: center;"/><td rowspan="1" colspan="1" style="text-align: center;">×</td></tr><tr><td rowspan="1" colspan="1"><xref ref-type="bibr" rid="B1630580">Schneider 1927a</xref>(<italic><tp:taxon-name><tp:taxon-name-part taxon-name-part-type="genus">A.</tp:taxon-name-part> <tp:taxon-name-part taxon-name-part-type="species">t.</tp:taxon-name-part> <tp:taxon-name-part taxon-name-part-type="subspecies">tvaerminneanus</tp:taxon-name-part></tp:taxon-name></italic>)</td><td rowspan="1" colspan="3">same as <xref ref-type="bibr" rid="B1630560">Schneider 1926</xref></td><td rowspan="1" colspan="1" style="text-align: center;"/><td rowspan="1" colspan="1" style="text-align: center;"/><td rowspan="1" colspan="1" style="text-align: center;"/><td rowspan="1" colspan="1" style="text-align: center;"/><td rowspan="1" colspan="1" style="text-align: center;"/><td rowspan="1" colspan="1" style="text-align: center;">×</td><td rowspan="1" colspan="1" style="text-align: center;"/><td rowspan="1" colspan="1" style="text-align: center;"/><td rowspan="1" colspan="1" style="text-align: center;"/><td rowspan="1" colspan="1" style="text-align: center;"/></tr><tr><td rowspan="1" colspan="1"><xref ref-type="bibr" rid="B1630570">Schneider 1927b</xref><break/>(<italic><tp:taxon-name><tp:taxon-name-part taxon-name-part-type="genus">A.</tp:taxon-name-part> <tp:taxon-name-part taxon-name-part-type="species">t.</tp:taxon-name-part> <tp:taxon-name-part taxon-name-part-type="subspecies">tvaerminneanus</tp:taxon-name-part></tp:taxon-name></italic>)</td><td rowspan="1" colspan="3">same as <xref ref-type="bibr" rid="B1630560">Schneider 1926</xref></td><td rowspan="1" colspan="1" style="text-align: center;">×</td><td rowspan="1" colspan="1" style="text-align: center;"/><td rowspan="1" colspan="1" style="text-align: center;"/><td rowspan="1" colspan="1" style="text-align: center;"/><td rowspan="1" colspan="1" style="text-align: center;"/><td rowspan="1" colspan="1" style="text-align: center;"/><td rowspan="1" colspan="1" style="text-align: center;"/><td rowspan="1" colspan="1" style="text-align: center;"/><td rowspan="1" colspan="1" style="text-align: center;"/><td rowspan="1" colspan="1" style="text-align: center;"/></tr><tr><td rowspan="1" colspan="1">
              <xref ref-type="bibr" rid="B1627460">de Man 1928</xref>
            </td><td rowspan="1" colspan="1">Caen, Ouistreham, English Channel</td><td rowspan="1" colspan="1">France</td><td rowspan="1" colspan="1">brackish</td><td rowspan="1" colspan="1" style="text-align: center;">×</td><td rowspan="1" colspan="1" style="text-align: center;"/><td rowspan="1" colspan="1" style="text-align: center;"/><td rowspan="1" colspan="1" style="text-align: center;"/><td rowspan="1" colspan="1" style="text-align: center;"/><td rowspan="1" colspan="1" style="text-align: center;"/><td rowspan="1" colspan="1" style="text-align: center;"/><td rowspan="1" colspan="1" style="text-align: center;"/><td rowspan="1" colspan="1" style="text-align: center;"/><td rowspan="1" colspan="1" style="text-align: center;"/></tr><tr><td rowspan="1" colspan="1">
              <xref ref-type="bibr" rid="B1625760">Allgén 1929a</xref>
            </td><td rowspan="1" colspan="3">same as <xref ref-type="bibr" rid="B1625770">Allgén 1929b</xref></td><td rowspan="1" colspan="1" style="text-align: center;"/><td rowspan="1" colspan="1" style="text-align: center;"/><td rowspan="1" colspan="1" style="text-align: center;"/><td rowspan="1" colspan="1" style="text-align: center;"/><td rowspan="1" colspan="1" style="text-align: center;"/><td rowspan="1" colspan="1" style="text-align: center;">×</td><td rowspan="1" colspan="1" style="text-align: center;"/><td rowspan="1" colspan="1" style="text-align: center;"/><td rowspan="1" colspan="1" style="text-align: center;"/><td rowspan="1" colspan="1" style="text-align: center;"/></tr><tr><td rowspan="1" colspan="1"><xref ref-type="bibr" rid="B1625770">Allgén 1929b</xref>(<italic><tp:taxon-name><tp:taxon-name-part taxon-name-part-type="genus">O.</tp:taxon-name-part> <tp:taxon-name-part taxon-name-part-type="species">thalassophygas</tp:taxon-name-part></tp:taxon-name></italic>)</td><td rowspan="1" colspan="1">Hälsingborg, Øresund</td><td rowspan="1" colspan="1">Sweden</td><td rowspan="1" colspan="1">mud, plant roots, and algae</td><td rowspan="1" colspan="1" style="text-align: center;">×</td><td rowspan="1" colspan="1" style="text-align: center;"/><td rowspan="1" colspan="1" style="text-align: center;"/><td rowspan="1" colspan="1" style="text-align: center;"/><td rowspan="1" colspan="1" style="text-align: center;"/><td rowspan="1" colspan="1" style="text-align: center;"/><td rowspan="1" colspan="1" style="text-align: center;"/><td rowspan="1" colspan="1" style="text-align: center;"/><td rowspan="1" colspan="1" style="text-align: center;"/><td rowspan="1" colspan="1" style="text-align: center;"/></tr><tr><td rowspan="1" colspan="1"><xref ref-type="bibr" rid="B1625780">Allgén 1929c</xref>(<italic><tp:taxon-name><tp:taxon-name-part taxon-name-part-type="genus">O.</tp:taxon-name-part> <tp:taxon-name-part taxon-name-part-type="species">thalassophygas</tp:taxon-name-part></tp:taxon-name></italic>)</td><td rowspan="1" colspan="1">-</td><td rowspan="1" colspan="1">-</td><td rowspan="1" colspan="1">-</td><td rowspan="1" colspan="1" style="text-align: center;"/><td rowspan="1" colspan="1" style="text-align: center;"/><td rowspan="1" colspan="1" style="text-align: center;"/><td rowspan="1" colspan="1" style="text-align: center;"/><td rowspan="1" colspan="1" style="text-align: center;"/><td rowspan="1" colspan="1" style="text-align: center;"/><td rowspan="1" colspan="1" style="text-align: center;"/><td rowspan="1" colspan="1" style="text-align: center;"/><td rowspan="1" colspan="1" style="text-align: center;"/><td rowspan="1" colspan="1" style="text-align: center;">×</td></tr><tr><td rowspan="1" colspan="1">
              <xref ref-type="bibr" rid="B1627726">Filipjev 1929a</xref>
            </td><td rowspan="1" colspan="1">Grande Izhora, Gulf of Finland, Baltic Sea</td><td rowspan="1" colspan="1">Russia</td><td rowspan="1" colspan="1">brackish</td><td rowspan="1" colspan="1" style="text-align: center;">×</td><td rowspan="1" colspan="1" style="text-align: center;"/><td rowspan="1" colspan="1" style="text-align: center;"/><td rowspan="1" colspan="1" style="text-align: center;"/><td rowspan="1" colspan="1" style="text-align: center;"/><td rowspan="1" colspan="1" style="text-align: center;"/><td rowspan="1" colspan="1" style="text-align: center;"/><td rowspan="1" colspan="1" style="text-align: center;"/><td rowspan="1" colspan="1" style="text-align: center;"/><td rowspan="1" colspan="1" style="text-align: center;"/></tr><tr><td rowspan="1" colspan="1">
              <xref ref-type="bibr" rid="B1627736">Filipjev 1929b</xref>
            </td><td rowspan="1" colspan="1">-</td><td rowspan="1" colspan="1">-</td><td rowspan="1" colspan="1">-</td><td rowspan="1" colspan="1" style="text-align: center;"/><td rowspan="1" colspan="1" style="text-align: center;"/><td rowspan="1" colspan="1" style="text-align: center;"/><td rowspan="1" colspan="1" style="text-align: center;"/><td rowspan="1" colspan="1" style="text-align: center;"/><td rowspan="1" colspan="1" style="text-align: center;">×</td><td rowspan="1" colspan="1" style="text-align: center;"/><td rowspan="1" colspan="1" style="text-align: center;"/><td rowspan="1" colspan="1" style="text-align: center;"/><td rowspan="1" colspan="1" style="text-align: center;"/></tr><tr><td rowspan="1" colspan="1">
              <xref ref-type="bibr" rid="B1627276">de Coninck 1930</xref>
            </td><td rowspan="1" colspan="1">Assels, Drongen; Zwyn, Knokke</td><td rowspan="1" colspan="1">Belgium</td><td rowspan="1" colspan="1">soil</td><td rowspan="1" colspan="1" style="text-align: center;"/><td rowspan="1" colspan="1" style="text-align: center;"/><td rowspan="1" colspan="1" style="text-align: center;"/><td rowspan="1" colspan="1" style="text-align: center;"/><td rowspan="1" colspan="1" style="text-align: center;"/><td rowspan="1" colspan="1" style="text-align: center;">×</td><td rowspan="1" colspan="1" style="text-align: center;"/><td rowspan="1" colspan="1" style="text-align: center;"/><td rowspan="1" colspan="1" style="text-align: center;"/><td rowspan="1" colspan="1" style="text-align: center;"/></tr><tr><td rowspan="1" colspan="1">
              <xref ref-type="bibr" rid="B1630724">Schuurmans Stekhoven 1930</xref>
            </td><td rowspan="1" colspan="1">-</td><td rowspan="1" colspan="1">-</td><td rowspan="1" colspan="1">-</td><td rowspan="1" colspan="1" style="text-align: center;"/><td rowspan="1" colspan="1" style="text-align: center;"/><td rowspan="1" colspan="1" style="text-align: center;"/><td rowspan="1" colspan="1" style="text-align: center;"/><td rowspan="1" colspan="1" style="text-align: center;"/><td rowspan="1" colspan="1" style="text-align: center;">×</td><td rowspan="1" colspan="1" style="text-align: center;"/><td rowspan="1" colspan="1" style="text-align: center;"/><td rowspan="1" colspan="1" style="text-align: center;"/><td rowspan="1" colspan="1" style="text-align: center;"/></tr><tr><td rowspan="1" colspan="1">
              <xref ref-type="bibr" rid="B1625790">Allgén 1931</xref>
            </td><td rowspan="1" colspan="1">-</td><td rowspan="1" colspan="1">-</td><td rowspan="1" colspan="1">-</td><td rowspan="1" colspan="1" style="text-align: center;"/><td rowspan="1" colspan="1" style="text-align: center;"/><td rowspan="1" colspan="1" style="text-align: center;"/><td rowspan="1" colspan="1" style="text-align: center;"/><td rowspan="1" colspan="1" style="text-align: center;"/><td rowspan="1" colspan="1" style="text-align: center;">×</td><td rowspan="1" colspan="1" style="text-align: center;"/><td rowspan="1" colspan="1" style="text-align: center;"/><td rowspan="1" colspan="1" style="text-align: center;"/><td rowspan="1" colspan="1" style="text-align: center;"/></tr><tr><td rowspan="1" colspan="1">
              <xref ref-type="bibr" rid="B1627286">de Coninck 1931</xref>
            </td><td rowspan="1" colspan="1">-</td><td rowspan="1" colspan="1">-</td><td rowspan="1" colspan="1">-</td><td rowspan="1" colspan="1" style="text-align: center;"/><td rowspan="1" colspan="1" style="text-align: center;"/><td rowspan="1" colspan="1" style="text-align: center;"/><td rowspan="1" colspan="1" style="text-align: center;"/><td rowspan="1" colspan="1" style="text-align: center;"/><td rowspan="1" colspan="1" style="text-align: center;">×</td><td rowspan="1" colspan="1" style="text-align: center;"/><td rowspan="1" colspan="1" style="text-align: center;"/><td rowspan="1" colspan="1" style="text-align: center;"/><td rowspan="1" colspan="1" style="text-align: center;"/></tr><tr><td rowspan="1" colspan="1">
              <xref ref-type="bibr" rid="B1630754">Schuurmans Stekhoven 1931</xref>
            </td><td rowspan="1" colspan="1">Huiden, Zuiderzee, North Sea</td><td rowspan="1" colspan="1">The Netherlands</td><td rowspan="1" colspan="1">marine and brackish</td><td rowspan="1" colspan="1" style="text-align: center;"/><td rowspan="1" colspan="1" style="text-align: center;"/><td rowspan="1" colspan="1" style="text-align: center;"/><td rowspan="1" colspan="1" style="text-align: center;"/><td rowspan="1" colspan="1" style="text-align: center;"/><td rowspan="1" colspan="1" style="text-align: center;">×</td><td rowspan="1" colspan="1" style="text-align: center;"/><td rowspan="1" colspan="1" style="text-align: center;"/><td rowspan="1" colspan="1" style="text-align: center;"/><td rowspan="1" colspan="1" style="text-align: center;"/></tr><tr><td rowspan="1" colspan="1">
              <xref ref-type="bibr" rid="B1630640">Schulz 1932</xref>
            </td><td rowspan="1" colspan="1">Kiel Bay, Baltic Sea</td><td rowspan="1" colspan="1">Germany</td><td rowspan="1" colspan="1">brackish sand</td><td rowspan="1" colspan="1" style="text-align: center;"/><td rowspan="1" colspan="1" style="text-align: center;"/><td rowspan="1" colspan="1" style="text-align: center;"/><td rowspan="1" colspan="1" style="text-align: center;"/><td rowspan="1" colspan="1" style="text-align: center;"/><td rowspan="1" colspan="1" style="text-align: center;">×</td><td rowspan="1" colspan="1" style="text-align: center;"/><td rowspan="1" colspan="1" style="text-align: center;"/><td rowspan="1" colspan="1" style="text-align: center;"/><td rowspan="1" colspan="1" style="text-align: center;"/></tr><tr><td rowspan="1" colspan="1">
              <xref ref-type="bibr" rid="B1625800">Allgén 1933</xref>
            </td><td rowspan="1" colspan="1">Trondheims Fjord, Norwegian Sea</td><td rowspan="1" colspan="1">Norway</td><td rowspan="1" colspan="1">coastal</td><td rowspan="1" colspan="1" style="text-align: center;"/><td rowspan="1" colspan="1" style="text-align: center;"/><td rowspan="1" colspan="1" style="text-align: center;"/><td rowspan="1" colspan="1" style="text-align: center;"/><td rowspan="1" colspan="1" style="text-align: center;"/><td rowspan="1" colspan="1" style="text-align: center;">×</td><td rowspan="1" colspan="1" style="text-align: center;"/><td rowspan="1" colspan="1" style="text-align: center;"/><td rowspan="1" colspan="1" style="text-align: center;"/><td rowspan="1" colspan="1" style="text-align: center;"/></tr><tr><td rowspan="1" colspan="1">
              <xref ref-type="bibr" rid="B1627331">de Coninck and Schuurmans Stekhoven 1933</xref>
            </td><td rowspan="1" colspan="1">Øresund</td><td rowspan="1" colspan="1">Belgium</td><td rowspan="1" colspan="1">brackish</td><td rowspan="1" colspan="1" style="text-align: center;"/><td rowspan="1" colspan="1" style="text-align: center;"/><td rowspan="1" colspan="1" style="text-align: center;"/><td rowspan="1" colspan="1" style="text-align: center;"/><td rowspan="1" colspan="1" style="text-align: center;"/><td rowspan="1" colspan="1" style="text-align: center;">×</td><td rowspan="1" colspan="1" style="text-align: center;"/><td rowspan="1" colspan="1" style="text-align: center;"/><td rowspan="1" colspan="1" style="text-align: center;"/><td rowspan="1" colspan="1" style="text-align: center;"/></tr><tr><td rowspan="1" colspan="1">
              <xref ref-type="bibr" rid="B1630764">Schuurmans Stekhoven 1933</xref>
            </td><td rowspan="1" colspan="1">-</td><td rowspan="1" colspan="1">-</td><td rowspan="1" colspan="1">-</td><td rowspan="1" colspan="1" style="text-align: center;"/><td rowspan="1" colspan="1" style="text-align: center;"/><td rowspan="1" colspan="1" style="text-align: center;"/><td rowspan="1" colspan="1" style="text-align: center;"/><td rowspan="1" colspan="1" style="text-align: center;"/><td rowspan="1" colspan="1" style="text-align: center;">×</td><td rowspan="1" colspan="1" style="text-align: center;"/><td rowspan="1" colspan="1" style="text-align: center;"/><td rowspan="1" colspan="1" style="text-align: center;"/><td rowspan="1" colspan="1" style="text-align: center;"/></tr><tr><td rowspan="1" colspan="1"><xref ref-type="bibr" rid="B1631123">Sick 1933</xref>(<italic><tp:taxon-name><tp:taxon-name-part taxon-name-part-type="genus">O.</tp:taxon-name-part> <tp:taxon-name-part taxon-name-part-type="species">thalassophygas</tp:taxon-name-part></tp:taxon-name></italic>)</td><td rowspan="1" colspan="1">Steiner Bay, Kiel Bay, Baltic Sea</td><td rowspan="1" colspan="1">Germany</td><td rowspan="1" colspan="1">brackish　detritus and algae</td><td rowspan="1" colspan="1" style="text-align: center;"/><td rowspan="1" colspan="1" style="text-align: center;"/><td rowspan="1" colspan="1" style="text-align: center;"/><td rowspan="1" colspan="1" style="text-align: center;"/><td rowspan="1" colspan="1" style="text-align: center;"/><td rowspan="1" colspan="1" style="text-align: center;">×</td><td rowspan="1" colspan="1" style="text-align: center;"/><td rowspan="1" colspan="1" style="text-align: center;"/><td rowspan="1" colspan="1" style="text-align: center;"/><td rowspan="1" colspan="1" style="text-align: center;"/></tr><tr><td rowspan="1" colspan="1"><xref ref-type="bibr" rid="B1633871">von Wülker and Schuurmans Stekhoven 1933</xref><break/> (<italic><tp:taxon-name><tp:taxon-name-part taxon-name-part-type="genus">A.</tp:taxon-name-part> <tp:taxon-name-part taxon-name-part-type="species">t.</tp:taxon-name-part> <tp:taxon-name-part taxon-name-part-type="subspecies">tvaerminneanus</tp:taxon-name-part></tp:taxon-name></italic>)</td><td rowspan="1" colspan="1">-</td><td rowspan="1" colspan="1">-</td><td rowspan="1" colspan="1">-</td><td rowspan="1" colspan="1" style="text-align: center;"/><td rowspan="1" colspan="1" style="text-align: center;"/><td rowspan="1" colspan="1" style="text-align: center;"/><td rowspan="1" colspan="1" style="text-align: center;"/><td rowspan="1" colspan="1" style="text-align: center;"/><td rowspan="1" colspan="1" style="text-align: center;"/><td rowspan="1" colspan="1" style="text-align: center;"/><td rowspan="1" colspan="1" style="text-align: center;"/><td rowspan="1" colspan="1" style="text-align: center;"/><td rowspan="1" colspan="1" style="text-align: center;">×</td></tr><tr><td rowspan="1" colspan="1">
              <xref ref-type="bibr" rid="B1635891">Allgén 1934a</xref>
            </td><td rowspan="1" colspan="1">Skälderviken,Skåne, Kattegat</td><td rowspan="1" colspan="1">Sweden</td><td rowspan="1" colspan="1">brackish algae</td><td rowspan="1" colspan="1" style="text-align: center;"/><td rowspan="1" colspan="1" style="text-align: center;"/><td rowspan="1" colspan="1" style="text-align: center;"/><td rowspan="1" colspan="1" style="text-align: center;"/><td rowspan="1" colspan="1" style="text-align: center;"/><td rowspan="1" colspan="1" style="text-align: center;">×</td><td rowspan="1" colspan="1" style="text-align: center;"/><td rowspan="1" colspan="1" style="text-align: center;"/><td rowspan="1" colspan="1" style="text-align: center;"/><td rowspan="1" colspan="1" style="text-align: center;"/></tr><tr><td rowspan="1" colspan="1">
              <xref ref-type="bibr" rid="B1635901">Allgén 1934b</xref>
            </td><td rowspan="1" colspan="1">Hallands Väderö; Torekow, Skåne, Kattegat</td><td rowspan="1" colspan="1">Sweden</td><td rowspan="1" colspan="1">among plants, 0.5 m deep; shallow water seaweeds</td><td rowspan="1" colspan="1" style="text-align: center;"/><td rowspan="1" colspan="1" style="text-align: center;"/><td rowspan="1" colspan="1" style="text-align: center;"/><td rowspan="1" colspan="1" style="text-align: center;"/><td rowspan="1" colspan="1" style="text-align: center;"/><td rowspan="1" colspan="1" style="text-align: center;">×</td><td rowspan="1" colspan="1" style="text-align: center;"/><td rowspan="1" colspan="1" style="text-align: center;"/><td rowspan="1" colspan="1" style="text-align: center;"/><td rowspan="1" colspan="1" style="text-align: center;"/></tr><tr><td rowspan="1" colspan="1">
              <xref ref-type="bibr" rid="B1625810">Allgén 1934c</xref>
            </td><td rowspan="1" colspan="1">Trelleborg to Ystad, Baltic Sea</td><td rowspan="1" colspan="1">Sweden</td><td rowspan="1" colspan="1">brackish plant roots</td><td rowspan="1" colspan="1" style="text-align: center;"/><td rowspan="1" colspan="1" style="text-align: center;"/><td rowspan="1" colspan="1" style="text-align: center;"/><td rowspan="1" colspan="1" style="text-align: center;"/><td rowspan="1" colspan="1" style="text-align: center;"/><td rowspan="1" colspan="1" style="text-align: center;">×</td><td rowspan="1" colspan="1" style="text-align: center;"/><td rowspan="1" colspan="1" style="text-align: center;"/><td rowspan="1" colspan="1" style="text-align: center;"/><td rowspan="1" colspan="1" style="text-align: center;"/></tr><tr><td rowspan="1" colspan="1">
              <xref ref-type="bibr" rid="B1629144">Kreis 1934</xref>
            </td><td rowspan="1" colspan="1">-</td><td rowspan="1" colspan="1">-</td><td rowspan="1" colspan="1">-</td><td rowspan="1" colspan="1" style="text-align: center;"/><td rowspan="1" colspan="1" style="text-align: center;"/><td rowspan="1" colspan="1" style="text-align: center;">×</td><td rowspan="1" colspan="1" style="text-align: center;"/><td rowspan="1" colspan="1" style="text-align: center;"/><td rowspan="1" colspan="1" style="text-align: center;"/><td rowspan="1" colspan="1" style="text-align: center;"/><td rowspan="1" colspan="1" style="text-align: center;"/><td rowspan="1" colspan="1" style="text-align: center;"/><td rowspan="1" colspan="1" style="text-align: center;"/></tr><tr><td rowspan="1" colspan="1">
              <xref ref-type="bibr" rid="B1630359">Remane 1934</xref>
            </td><td rowspan="1" colspan="1">-</td><td rowspan="1" colspan="1">-</td><td rowspan="1" colspan="1">-</td><td rowspan="1" colspan="1" style="text-align: center;"/><td rowspan="1" colspan="1" style="text-align: center;"/><td rowspan="1" colspan="1" style="text-align: center;"/><td rowspan="1" colspan="1" style="text-align: center;"/><td rowspan="1" colspan="1" style="text-align: center;"/><td rowspan="1" colspan="1" style="text-align: center;">×</td><td rowspan="1" colspan="1" style="text-align: center;"/><td rowspan="1" colspan="1" style="text-align: center;"/><td rowspan="1" colspan="1" style="text-align: center;"/><td rowspan="1" colspan="1" style="text-align: center;"/></tr><tr><td rowspan="1" colspan="1">
              <xref ref-type="bibr" rid="B1630774">Schuurmans Stekhoven 1934</xref>
            </td><td rowspan="1" colspan="1">Lemster or Urk, Zuiderzee, North Sea</td><td rowspan="1" colspan="1">The Netherlands</td><td rowspan="1" colspan="1">brackish</td><td rowspan="1" colspan="1" style="text-align: center;"/><td rowspan="1" colspan="1" style="text-align: center;"/><td rowspan="1" colspan="1" style="text-align: center;"/><td rowspan="1" colspan="1" style="text-align: center;"/><td rowspan="1" colspan="1" style="text-align: center;"/><td rowspan="1" colspan="1" style="text-align: center;">×</td><td rowspan="1" colspan="1" style="text-align: center;"/><td rowspan="1" colspan="1" style="text-align: center;"/><td rowspan="1" colspan="1" style="text-align: center;"/><td rowspan="1" colspan="1" style="text-align: center;"/></tr><tr><td rowspan="1" colspan="1">
              <xref ref-type="bibr" rid="B1625840">Allgén 1935a</xref>
            </td><td rowspan="1" colspan="1">Øresund</td><td rowspan="1" colspan="1">Sweden</td><td rowspan="1" colspan="1">cray, sand, stones, shells, sessile bivalves, plants and algae, 2–30 m deep</td><td rowspan="1" colspan="1" style="text-align: center;"/><td rowspan="1" colspan="1" style="text-align: center;"/><td rowspan="1" colspan="1" style="text-align: center;"/><td rowspan="1" colspan="1" style="text-align: center;"/><td rowspan="1" colspan="1" style="text-align: center;"/><td rowspan="1" colspan="1" style="text-align: center;">×</td><td rowspan="1" colspan="1" style="text-align: center;"/><td rowspan="1" colspan="1" style="text-align: center;"/><td rowspan="1" colspan="1" style="text-align: center;"/><td rowspan="1" colspan="1" style="text-align: center;"/></tr><tr><td rowspan="1" colspan="1">
              <xref ref-type="bibr" rid="B1625850">Allgén 1935b</xref>
            </td><td rowspan="1" colspan="1">Föhr Island, North Sea</td><td rowspan="1" colspan="1">Germany</td><td rowspan="1" colspan="1">no data</td><td rowspan="1" colspan="1" style="text-align: center;"/><td rowspan="1" colspan="1" style="text-align: center;"/><td rowspan="1" colspan="1" style="text-align: center;"/><td rowspan="1" colspan="1" style="text-align: center;"/><td rowspan="1" colspan="1" style="text-align: center;"/><td rowspan="1" colspan="1" style="text-align: center;">×</td><td rowspan="1" colspan="1" style="text-align: center;"/><td rowspan="1" colspan="1" style="text-align: center;"/><td rowspan="1" colspan="1" style="text-align: center;"/><td rowspan="1" colspan="1" style="text-align: center;"/></tr><tr><td rowspan="1" colspan="1">
              <xref ref-type="bibr" rid="B1630831">Schuurmans Stekhoven 1935a</xref>
            </td><td rowspan="1" colspan="1">Zuiderzee, North Sea</td><td rowspan="1" colspan="1">The Netherlands</td><td rowspan="1" colspan="1">no data</td><td rowspan="1" colspan="1" style="text-align: center;"/><td rowspan="1" colspan="1" style="text-align: center;"/><td rowspan="1" colspan="1" style="text-align: center;"/><td rowspan="1" colspan="1" style="text-align: center;"/><td rowspan="1" colspan="1" style="text-align: center;"/><td rowspan="1" colspan="1" style="text-align: center;">×</td><td rowspan="1" colspan="1" style="text-align: center;"/><td rowspan="1" colspan="1" style="text-align: center;"/><td rowspan="1" colspan="1" style="text-align: center;"/><td rowspan="1" colspan="1" style="text-align: center;"/></tr><tr><td rowspan="1" colspan="1">
              <xref ref-type="bibr" rid="B1630784">Schuurmans Stekhoven 1935b</xref>
            </td><td rowspan="1" colspan="1">Zeebrugge, North Sea</td><td rowspan="1" colspan="1">Belgium</td><td rowspan="1" colspan="1">no data</td><td rowspan="1" colspan="1" style="text-align: center;">×</td><td rowspan="1" colspan="1" style="text-align: center;"/><td rowspan="1" colspan="1" style="text-align: center;"/><td rowspan="1" colspan="1" style="text-align: center;"/><td rowspan="1" colspan="1" style="text-align: center;"/><td rowspan="1" colspan="1" style="text-align: center;"/><td rowspan="1" colspan="1" style="text-align: center;"/><td rowspan="1" colspan="1" style="text-align: center;"/><td rowspan="1" colspan="1" style="text-align: center;"/><td rowspan="1" colspan="1" style="text-align: center;"/></tr><tr><td rowspan="1" colspan="1">
              <xref ref-type="bibr" rid="B1630894">Schuurmans Stekhoven et al. 1935</xref>
            </td><td rowspan="1" colspan="1">Zuiderzee, North Sea</td><td rowspan="1" colspan="1">The Netherlands</td><td rowspan="1" colspan="1">no data</td><td rowspan="1" colspan="1" style="text-align: center;"/><td rowspan="1" colspan="1" style="text-align: center;"/><td rowspan="1" colspan="1" style="text-align: center;"/><td rowspan="1" colspan="1" style="text-align: center;"/><td rowspan="1" colspan="1" style="text-align: center;"/><td rowspan="1" colspan="1" style="text-align: center;">×</td><td rowspan="1" colspan="1" style="text-align: center;"/><td rowspan="1" colspan="1" style="text-align: center;"/><td rowspan="1" colspan="1" style="text-align: center;"/><td rowspan="1" colspan="1" style="text-align: center;"/></tr><tr><td rowspan="1" colspan="1">
              <xref ref-type="bibr" rid="B1629996">Otto 1936</xref>
            </td><td rowspan="1" colspan="1">Kiel Bay, Baltic Sea</td><td rowspan="1" colspan="1">Germany</td><td rowspan="1" colspan="1">no data</td><td rowspan="1" colspan="1" style="text-align: center;"/><td rowspan="1" colspan="1" style="text-align: center;"/><td rowspan="1" colspan="1" style="text-align: center;"/><td rowspan="1" colspan="1" style="text-align: center;"/><td rowspan="1" colspan="1" style="text-align: center;"/><td rowspan="1" colspan="1" style="text-align: center;">×</td><td rowspan="1" colspan="1" style="text-align: center;"/><td rowspan="1" colspan="1" style="text-align: center;"/><td rowspan="1" colspan="1" style="text-align: center;"/><td rowspan="1" colspan="1" style="text-align: center;"/></tr><tr><td rowspan="1" colspan="1">
              <xref ref-type="bibr" rid="B1630670">Schulz 1936</xref>
            </td><td rowspan="1" colspan="1">Amrum, North Sea</td><td rowspan="1" colspan="1">Germany</td><td rowspan="1" colspan="1">sand</td><td rowspan="1" colspan="1" style="text-align: center;"/><td rowspan="1" colspan="1" style="text-align: center;"/><td rowspan="1" colspan="1" style="text-align: center;"/><td rowspan="1" colspan="1" style="text-align: center;"/><td rowspan="1" colspan="1" style="text-align: center;"/><td rowspan="1" colspan="1" style="text-align: center;">×</td><td rowspan="1" colspan="1" style="text-align: center;"/><td rowspan="1" colspan="1" style="text-align: center;"/><td rowspan="1" colspan="1" style="text-align: center;"/><td rowspan="1" colspan="1" style="text-align: center;"/></tr><tr><td rowspan="1" colspan="1">
              <xref ref-type="bibr" rid="B1630854">Schuurmans Stekhoven 1936a</xref>
            </td><td rowspan="1" colspan="1">-</td><td rowspan="1" colspan="1">-</td><td rowspan="1" colspan="1">-</td><td rowspan="1" colspan="1" style="text-align: center;"/><td rowspan="1" colspan="1" style="text-align: center;"/><td rowspan="1" colspan="1" style="text-align: center;"/><td rowspan="1" colspan="1" style="text-align: center;"/><td rowspan="1" colspan="1" style="text-align: center;"/><td rowspan="1" colspan="1" style="text-align: center;">×</td><td rowspan="1" colspan="1" style="text-align: center;"/><td rowspan="1" colspan="1" style="text-align: center;"/><td rowspan="1" colspan="1" style="text-align: center;"/><td rowspan="1" colspan="1" style="text-align: center;"/></tr><tr><td rowspan="1" colspan="1">
              <xref ref-type="bibr" rid="B1633834">Schuurmans Stekhoven 1936b</xref>
            </td><td rowspan="1" colspan="1">-</td><td rowspan="1" colspan="1">-</td><td rowspan="1" colspan="1">-</td><td rowspan="1" colspan="1" style="text-align: center;"/><td rowspan="1" colspan="1" style="text-align: center;"/><td rowspan="1" colspan="1" style="text-align: center;"/><td rowspan="1" colspan="1" style="text-align: center;"/><td rowspan="1" colspan="1" style="text-align: center;"/><td rowspan="1" colspan="1" style="text-align: center;">×</td><td rowspan="1" colspan="1" style="text-align: center;"/><td rowspan="1" colspan="1" style="text-align: center;"/><td rowspan="1" colspan="1" style="text-align: center;"/><td rowspan="1" colspan="1" style="text-align: center;"/></tr><tr><td rowspan="1" colspan="1">
              <xref ref-type="bibr" rid="B1630680">Schulz 1938</xref>
            </td><td rowspan="1" colspan="1">Amrum, North Sea</td><td rowspan="1" colspan="1">Germany</td><td rowspan="1" colspan="1">sand</td><td rowspan="1" colspan="1" style="text-align: center;"/><td rowspan="1" colspan="1" style="text-align: center;"/><td rowspan="1" colspan="1" style="text-align: center;"/><td rowspan="1" colspan="1" style="text-align: center;"/><td rowspan="1" colspan="1" style="text-align: center;"/><td rowspan="1" colspan="1" style="text-align: center;">×</td><td rowspan="1" colspan="1" style="text-align: center;"/><td rowspan="1" colspan="1" style="text-align: center;"/><td rowspan="1" colspan="1" style="text-align: center;"/><td rowspan="1" colspan="1" style="text-align: center;"/></tr><tr><td rowspan="1" colspan="1">
              <xref ref-type="bibr" rid="B1629433">Meuche 1939</xref>
            </td><td rowspan="1" colspan="1">Lake Sehlendorfer; Lake Waterneverstorfer</td><td rowspan="1" colspan="1">Germany</td><td rowspan="1" colspan="1">brackish</td><td rowspan="1" colspan="1" style="text-align: center;"/><td rowspan="1" colspan="1" style="text-align: center;"/><td rowspan="1" colspan="1" style="text-align: center;"/><td rowspan="1" colspan="1" style="text-align: center;"/><td rowspan="1" colspan="1" style="text-align: center;"/><td rowspan="1" colspan="1" style="text-align: center;">×</td><td rowspan="1" colspan="1" style="text-align: center;"/><td rowspan="1" colspan="1" style="text-align: center;"/><td rowspan="1" colspan="1" style="text-align: center;"/><td rowspan="1" colspan="1" style="text-align: center;"/></tr><tr><td rowspan="1" colspan="1">
              <xref ref-type="bibr" rid="B1633880">Schneider 1939</xref>
            </td><td rowspan="1" colspan="1">-</td><td rowspan="1" colspan="1">-</td><td rowspan="1" colspan="1">-</td><td rowspan="1" colspan="1" style="text-align: center;"/><td rowspan="1" colspan="1" style="text-align: center;"/><td rowspan="1" colspan="1" style="text-align: center;"/><td rowspan="1" colspan="1" style="text-align: center;"/><td rowspan="1" colspan="1" style="text-align: center;"/><td rowspan="1" colspan="1" style="text-align: center;">×</td><td rowspan="1" colspan="1" style="text-align: center;"/><td rowspan="1" colspan="1" style="text-align: center;"/><td rowspan="1" colspan="1" style="text-align: center;"/><td rowspan="1" colspan="1" style="text-align: center;"/></tr><tr><td rowspan="1" colspan="1">
              <xref ref-type="bibr" rid="B1633697">Bresslau and Schuurmans Stekhoven 1940</xref>
            </td><td rowspan="1" colspan="1">Heligoland, North Sea</td><td rowspan="1" colspan="1">Germany</td><td rowspan="1" colspan="1">archiannelids and algae</td><td rowspan="1" colspan="1" style="text-align: center;">×</td><td rowspan="1" colspan="1" style="text-align: center;"/><td rowspan="1" colspan="1" style="text-align: center;"/><td rowspan="1" colspan="1" style="text-align: center;"/><td rowspan="1" colspan="1" style="text-align: center;"/><td rowspan="1" colspan="1" style="text-align: center;"/><td rowspan="1" colspan="1" style="text-align: center;"/><td rowspan="1" colspan="1" style="text-align: center;"/><td rowspan="1" colspan="1" style="text-align: center;"/><td rowspan="1" colspan="1" style="text-align: center;"/></tr><tr><td rowspan="1" colspan="1">
              <xref ref-type="bibr" rid="B1633746">de Vos and Redeke 1941</xref>
            </td><td rowspan="1" colspan="1">-</td><td rowspan="1" colspan="1">-</td><td rowspan="1" colspan="1">-</td><td rowspan="1" colspan="1" style="text-align: center;"/><td rowspan="1" colspan="1" style="text-align: center;"/><td rowspan="1" colspan="1" style="text-align: center;"/><td rowspan="1" colspan="1" style="text-align: center;"/><td rowspan="1" colspan="1" style="text-align: center;"/><td rowspan="1" colspan="1" style="text-align: center;">×</td><td rowspan="1" colspan="1" style="text-align: center;"/><td rowspan="1" colspan="1" style="text-align: center;"/><td rowspan="1" colspan="1" style="text-align: center;"/><td rowspan="1" colspan="1" style="text-align: center;"/></tr><tr><td rowspan="1" colspan="1">
              <xref ref-type="bibr" rid="B1634784">Filipjev and Schuurmans Stekhoven 1941</xref>
            </td><td rowspan="1" colspan="1">-</td><td rowspan="1" colspan="1">-</td><td rowspan="1" colspan="1">-</td><td rowspan="1" colspan="1" style="text-align: center;"/><td rowspan="1" colspan="1" style="text-align: center;"/><td rowspan="1" colspan="1" style="text-align: center;"/><td rowspan="1" colspan="1" style="text-align: center;"/><td rowspan="1" colspan="1" style="text-align: center;"/><td rowspan="1" colspan="1" style="text-align: center;"/><td rowspan="1" colspan="1" style="text-align: center;"/><td rowspan="1" colspan="1" style="text-align: center;"/><td rowspan="1" colspan="1" style="text-align: center;"/><td rowspan="1" colspan="1" style="text-align: center;">×</td></tr><tr><td rowspan="1" colspan="1">
              <xref ref-type="bibr" rid="B1630864">Schuurmans Stekhoven 1942a</xref>
            </td><td rowspan="1" colspan="1">Øresund</td><td rowspan="1" colspan="1">Belgium</td><td rowspan="1" colspan="1">no data</td><td rowspan="1" colspan="1" style="text-align: center;"/><td rowspan="1" colspan="1" style="text-align: center;"/><td rowspan="1" colspan="1" style="text-align: center;"/><td rowspan="1" colspan="1" style="text-align: center;"/><td rowspan="1" colspan="1" style="text-align: center;"/><td rowspan="1" colspan="1" style="text-align: center;">×</td><td rowspan="1" colspan="1" style="text-align: center;"/><td rowspan="1" colspan="1" style="text-align: center;"/><td rowspan="1" colspan="1" style="text-align: center;"/><td rowspan="1" colspan="1" style="text-align: center;"/></tr><tr><td rowspan="1" colspan="1">
              <xref ref-type="bibr" rid="B1625890">Allgén 1947a</xref>
            </td><td rowspan="1" colspan="1">-</td><td rowspan="1" colspan="1">-</td><td rowspan="1" colspan="1">-</td><td rowspan="1" colspan="1" style="text-align: center;"/><td rowspan="1" colspan="1" style="text-align: center;"/><td rowspan="1" colspan="1" style="text-align: center;"/><td rowspan="1" colspan="1" style="text-align: center;"/><td rowspan="1" colspan="1" style="text-align: center;"/><td rowspan="1" colspan="1" style="text-align: center;"/><td rowspan="1" colspan="1" style="text-align: center;"/><td rowspan="1" colspan="1" style="text-align: center;"/><td rowspan="1" colspan="1" style="text-align: center;"/><td rowspan="1" colspan="1" style="text-align: center;">×</td></tr><tr><td rowspan="1" colspan="1">
              <xref ref-type="bibr" rid="B1625880">Allgén 1947b</xref>
            </td><td rowspan="1" colspan="1">Hallands Väderö; Torekov, Kattegat</td><td rowspan="1" colspan="1">Sweden</td><td rowspan="1" colspan="1">algae and seagrass roots</td><td rowspan="1" colspan="1" style="text-align: center;"/><td rowspan="1" colspan="1" style="text-align: center;"/><td rowspan="1" colspan="1" style="text-align: center;"/><td rowspan="1" colspan="1" style="text-align: center;"/><td rowspan="1" colspan="1" style="text-align: center;"/><td rowspan="1" colspan="1" style="text-align: center;">×</td><td rowspan="1" colspan="1" style="text-align: center;"/><td rowspan="1" colspan="1" style="text-align: center;"/><td rowspan="1" colspan="1" style="text-align: center;"/><td rowspan="1" colspan="1" style="text-align: center;"/></tr><tr><td rowspan="1" colspan="1">
              <xref ref-type="bibr" rid="B1625870">Allgén 1947c</xref>
            </td><td rowspan="1" colspan="1">-</td><td rowspan="1" colspan="1">-</td><td rowspan="1" colspan="1">-</td><td rowspan="1" colspan="1" style="text-align: center;"/><td rowspan="1" colspan="1" style="text-align: center;"/><td rowspan="1" colspan="1" style="text-align: center;"/><td rowspan="1" colspan="1" style="text-align: center;"/><td rowspan="1" colspan="1" style="text-align: center;"/><td rowspan="1" colspan="1" style="text-align: center;"/><td rowspan="1" colspan="1" style="text-align: center;"/><td rowspan="1" colspan="1" style="text-align: center;"/><td rowspan="1" colspan="1" style="text-align: center;"/><td rowspan="1" colspan="1" style="text-align: center;">×</td></tr><tr><td rowspan="1" colspan="1">
              <xref ref-type="bibr" rid="B1625900">Allgén 1949</xref>
            </td><td rowspan="1" colspan="1">Balestrand, Norwegian Sea</td><td rowspan="1" colspan="1">Norway</td><td rowspan="1" colspan="1">brackish</td><td rowspan="1" colspan="1" style="text-align: center;"/><td rowspan="1" colspan="1" style="text-align: center;"/><td rowspan="1" colspan="1" style="text-align: center;"/><td rowspan="1" colspan="1" style="text-align: center;"/><td rowspan="1" colspan="1" style="text-align: center;"/><td rowspan="1" colspan="1" style="text-align: center;">×</td><td rowspan="1" colspan="1" style="text-align: center;"/><td rowspan="1" colspan="1" style="text-align: center;"/><td rowspan="1" colspan="1" style="text-align: center;"/><td rowspan="1" colspan="1" style="text-align: center;"/></tr><tr><td rowspan="1" colspan="1">
              <xref ref-type="bibr" rid="B1627963">Gerlach 1949</xref>
            </td><td rowspan="1" colspan="1">Kiel Bay, Baltic Sea</td><td rowspan="1" colspan="1">Germany</td><td rowspan="1" colspan="1">sand, 1–100 m deep; otoplana zone</td><td rowspan="1" colspan="1" style="text-align: center;"/><td rowspan="1" colspan="1" style="text-align: center;"/><td rowspan="1" colspan="1" style="text-align: center;"/><td rowspan="1" colspan="1" style="text-align: center;"/><td rowspan="1" colspan="1" style="text-align: center;"/><td rowspan="1" colspan="1" style="text-align: center;">×</td><td rowspan="1" colspan="1" style="text-align: center;"/><td rowspan="1" colspan="1" style="text-align: center;"/><td rowspan="1" colspan="1" style="text-align: center;"/><td rowspan="1" colspan="1" style="text-align: center;"/></tr><tr><td rowspan="1" colspan="1">
              <xref ref-type="bibr" rid="B1625920">Allgén 1950b</xref>
            </td><td rowspan="1" colspan="1">Trondheims Fjord, Norwegian Sea</td><td rowspan="1" colspan="1">Norway</td><td rowspan="1" colspan="1">algae, seagrasses, and shell sand</td><td rowspan="1" colspan="1" style="text-align: center;"/><td rowspan="1" colspan="1" style="text-align: center;"/><td rowspan="1" colspan="1" style="text-align: center;"/><td rowspan="1" colspan="1" style="text-align: center;"/><td rowspan="1" colspan="1" style="text-align: center;"/><td rowspan="1" colspan="1" style="text-align: center;">×</td><td rowspan="1" colspan="1" style="text-align: center;"/><td rowspan="1" colspan="1" style="text-align: center;"/><td rowspan="1" colspan="1" style="text-align: center;"/><td rowspan="1" colspan="1" style="text-align: center;"/></tr><tr><td rowspan="1" colspan="1"><xref ref-type="bibr" rid="B1634200">Goodey 1951</xref>(<italic><tp:taxon-name><tp:taxon-name-part taxon-name-part-type="genus">O.</tp:taxon-name-part> <tp:taxon-name-part taxon-name-part-type="species">thalassophygas</tp:taxon-name-part></tp:taxon-name></italic>)</td><td rowspan="1" colspan="1">-</td><td rowspan="1" colspan="1">-</td><td rowspan="1" colspan="1">-</td><td rowspan="1" colspan="1" style="text-align: center;">×</td><td rowspan="1" colspan="1" style="text-align: center;"/><td rowspan="1" colspan="1" style="text-align: center;"/><td rowspan="1" colspan="1" style="text-align: center;"/><td rowspan="1" colspan="1" style="text-align: center;"/><td rowspan="1" colspan="1" style="text-align: center;"/><td rowspan="1" colspan="1" style="text-align: center;"/><td rowspan="1" colspan="1" style="text-align: center;"/><td rowspan="1" colspan="1" style="text-align: center;"/><td rowspan="1" colspan="1" style="text-align: center;"/></tr><tr><td rowspan="1" colspan="1">
              <xref ref-type="bibr" rid="B1625940">Allgén 1953</xref>
            </td><td rowspan="1" colspan="1">Kristineberg to Fiskebäckskil, Skagerrak</td><td rowspan="1" colspan="1">Sweden</td><td rowspan="1" colspan="1">seagrasses</td><td rowspan="1" colspan="1" style="text-align: center;"/><td rowspan="1" colspan="1" style="text-align: center;"/><td rowspan="1" colspan="1" style="text-align: center;"/><td rowspan="1" colspan="1" style="text-align: center;"/><td rowspan="1" colspan="1" style="text-align: center;"/><td rowspan="1" colspan="1" style="text-align: center;">×</td><td rowspan="1" colspan="1" style="text-align: center;"/><td rowspan="1" colspan="1" style="text-align: center;"/><td rowspan="1" colspan="1" style="text-align: center;"/><td rowspan="1" colspan="1" style="text-align: center;"/></tr><tr><td rowspan="1" colspan="1">
              <xref ref-type="bibr" rid="B1627983">Gerlach 1953a</xref>
            </td><td rowspan="1" colspan="1">Gulf of Finland, Baltic Sea</td><td rowspan="1" colspan="1">Finland</td><td rowspan="1" colspan="1">sand, 1–1.5 m deep; otoplana zone</td><td rowspan="1" colspan="1" style="text-align: center;">×</td><td rowspan="1" colspan="1" style="text-align: center;"/><td rowspan="1" colspan="1" style="text-align: center;"/><td rowspan="1" colspan="1" style="text-align: center;"/><td rowspan="1" colspan="1" style="text-align: center;"/><td rowspan="1" colspan="1" style="text-align: center;"/><td rowspan="1" colspan="1" style="text-align: center;"/><td rowspan="1" colspan="1" style="text-align: center;"/><td rowspan="1" colspan="1" style="text-align: center;"/><td rowspan="1" colspan="1" style="text-align: center;"/></tr><tr><td rowspan="1" colspan="1">
              <xref ref-type="bibr" rid="B1627973">Gerlach 1953b</xref>
            </td><td rowspan="1" colspan="1">North Sea; Baltic Sea; Selker Noor</td><td rowspan="1" colspan="1">Germany</td><td rowspan="1" colspan="1">sand; brackish sediment</td><td rowspan="1" colspan="1" style="text-align: center;"/><td rowspan="1" colspan="1" style="text-align: center;"/><td rowspan="1" colspan="1" style="text-align: center;"/><td rowspan="1" colspan="1" style="text-align: center;"/><td rowspan="1" colspan="1" style="text-align: center;"/><td rowspan="1" colspan="1" style="text-align: center;">×</td><td rowspan="1" colspan="1" style="text-align: center;"/><td rowspan="1" colspan="1" style="text-align: center;"/><td rowspan="1" colspan="1" style="text-align: center;"/><td rowspan="1" colspan="1" style="text-align: center;"/></tr><tr><td rowspan="1" colspan="1">
              <xref ref-type="bibr" rid="B1631790">Wieser 1953</xref>
            </td><td rowspan="1" colspan="1">-</td><td rowspan="1" colspan="1">-</td><td rowspan="1" colspan="1">-</td><td rowspan="1" colspan="1" style="text-align: center;"/><td rowspan="1" colspan="1" style="text-align: center;"/><td rowspan="1" colspan="1" style="text-align: center;">×</td><td rowspan="1" colspan="1" style="text-align: center;"/><td rowspan="1" colspan="1" style="text-align: center;"/><td rowspan="1" colspan="1" style="text-align: center;"/><td rowspan="1" colspan="1" style="text-align: center;"/><td rowspan="1" colspan="1" style="text-align: center;"/><td rowspan="1" colspan="1" style="text-align: center;"/><td rowspan="1" colspan="1" style="text-align: center;"/></tr><tr><td rowspan="1" colspan="1">
              <xref ref-type="bibr" rid="B1628003">Gerlach 1954b</xref>
            </td><td rowspan="1" colspan="1">-</td><td rowspan="1" colspan="1">-</td><td rowspan="1" colspan="1">-</td><td rowspan="1" colspan="1" style="text-align: center;"/><td rowspan="1" colspan="1" style="text-align: center;"/><td rowspan="1" colspan="1" style="text-align: center;"/><td rowspan="1" colspan="1" style="text-align: center;"/><td rowspan="1" colspan="1" style="text-align: center;"/><td rowspan="1" colspan="1" style="text-align: center;">×</td><td rowspan="1" colspan="1" style="text-align: center;"/><td rowspan="1" colspan="1" style="text-align: center;"/><td rowspan="1" colspan="1" style="text-align: center;"/><td rowspan="1" colspan="1" style="text-align: center;"/></tr><tr><td rowspan="1" colspan="1">
              <xref ref-type="bibr" rid="B1627993">Gerlach 1954c</xref>
            </td><td rowspan="1" colspan="1">-</td><td rowspan="1" colspan="1">-</td><td rowspan="1" colspan="1">-</td><td rowspan="1" colspan="1" style="text-align: center;"/><td rowspan="1" colspan="1" style="text-align: center;"/><td rowspan="1" colspan="1" style="text-align: center;"/><td rowspan="1" colspan="1" style="text-align: center;"/><td rowspan="1" colspan="1" style="text-align: center;"/><td rowspan="1" colspan="1" style="text-align: center;">×</td><td rowspan="1" colspan="1" style="text-align: center;"/><td rowspan="1" colspan="1" style="text-align: center;"/><td rowspan="1" colspan="1" style="text-align: center;"/><td rowspan="1" colspan="1" style="text-align: center;"/></tr><tr><td rowspan="1" colspan="1">
              <xref ref-type="bibr" rid="B1629607">Meyl 1954</xref>
            </td><td rowspan="1" colspan="1">Barnstorf</td><td rowspan="1" colspan="1">Germany</td><td rowspan="1" colspan="1">salt spring</td><td rowspan="1" colspan="1" style="text-align: center;"/><td rowspan="1" colspan="1" style="text-align: center;"/><td rowspan="1" colspan="1" style="text-align: center;"/><td rowspan="1" colspan="1" style="text-align: center;"/><td rowspan="1" colspan="1" style="text-align: center;"/><td rowspan="1" colspan="1" style="text-align: center;">×</td><td rowspan="1" colspan="1" style="text-align: center;"/><td rowspan="1" colspan="1" style="text-align: center;"/><td rowspan="1" colspan="1" style="text-align: center;"/><td rowspan="1" colspan="1" style="text-align: center;"/></tr><tr><td rowspan="1" colspan="1">
              <xref ref-type="bibr" rid="B1633889">Schuurmans Stekhoven 1954</xref>
            </td><td rowspan="1" colspan="1">-</td><td rowspan="1" colspan="1">-</td><td rowspan="1" colspan="1">-</td><td rowspan="1" colspan="1" style="text-align: center;"/><td rowspan="1" colspan="1" style="text-align: center;"/><td rowspan="1" colspan="1" style="text-align: center;"/><td rowspan="1" colspan="1" style="text-align: center;"/><td rowspan="1" colspan="1" style="text-align: center;"/><td rowspan="1" colspan="1" style="text-align: center;">×</td><td rowspan="1" colspan="1" style="text-align: center;"/><td rowspan="1" colspan="1" style="text-align: center;"/><td rowspan="1" colspan="1" style="text-align: center;"/><td rowspan="1" colspan="1" style="text-align: center;"/></tr><tr><td rowspan="1" colspan="1">
              <xref ref-type="bibr" rid="B1625950">Allgén 1955</xref>
            </td><td rowspan="1" colspan="1">-</td><td rowspan="1" colspan="1">-</td><td rowspan="1" colspan="1">-</td><td rowspan="1" colspan="1" style="text-align: center;"/><td rowspan="1" colspan="1" style="text-align: center;"/><td rowspan="1" colspan="1" style="text-align: center;"/><td rowspan="1" colspan="1" style="text-align: center;"/><td rowspan="1" colspan="1" style="text-align: center;"/><td rowspan="1" colspan="1" style="text-align: center;">×</td><td rowspan="1" colspan="1" style="text-align: center;"/><td rowspan="1" colspan="1" style="text-align: center;"/><td rowspan="1" colspan="1" style="text-align: center;"/><td rowspan="1" colspan="1" style="text-align: center;"/></tr><tr><td rowspan="1" colspan="1">
              <xref ref-type="bibr" rid="B1629617">Meyl 1955</xref>
            </td><td rowspan="1" colspan="1">Barnstorf; Sülldorf</td><td rowspan="1" colspan="1">Germany</td><td rowspan="1" colspan="1">salt spring</td><td rowspan="1" colspan="1" style="text-align: center;">×</td><td rowspan="1" colspan="1" style="text-align: center;"/><td rowspan="1" colspan="1" style="text-align: center;"/><td rowspan="1" colspan="1" style="text-align: center;"/><td rowspan="1" colspan="1" style="text-align: center;"/><td rowspan="1" colspan="1" style="text-align: center;"/><td rowspan="1" colspan="1" style="text-align: center;"/><td rowspan="1" colspan="1" style="text-align: center;"/><td rowspan="1" colspan="1" style="text-align: center;"/><td rowspan="1" colspan="1" style="text-align: center;"/></tr><tr><td rowspan="1" colspan="1">
              <xref ref-type="bibr" rid="B1630006">Paetzold 1955</xref>
            </td><td rowspan="1" colspan="1">-</td><td rowspan="1" colspan="1">-</td><td rowspan="1" colspan="1">-</td><td rowspan="1" colspan="1" style="text-align: center;"/><td rowspan="1" colspan="1" style="text-align: center;"/><td rowspan="1" colspan="1" style="text-align: center;"/><td rowspan="1" colspan="1" style="text-align: center;"/><td rowspan="1" colspan="1" style="text-align: center;"/><td rowspan="1" colspan="1" style="text-align: center;">×</td><td rowspan="1" colspan="1" style="text-align: center;"/><td rowspan="1" colspan="1" style="text-align: center;"/><td rowspan="1" colspan="1" style="text-align: center;"/><td rowspan="1" colspan="1" style="text-align: center;"/></tr><tr><td rowspan="1" colspan="1">
              <xref ref-type="bibr" rid="B1630744">Schütz and Kinne 1955</xref>
            </td><td rowspan="1" colspan="1">Kiel Channel</td><td rowspan="1" colspan="1">Germany</td><td rowspan="1" colspan="1">brackish</td><td rowspan="1" colspan="1" style="text-align: center;"/><td rowspan="1" colspan="1" style="text-align: center;"/><td rowspan="1" colspan="1" style="text-align: center;"/><td rowspan="1" colspan="1" style="text-align: center;"/><td rowspan="1" colspan="1" style="text-align: center;"/><td rowspan="1" colspan="1" style="text-align: center;">×</td><td rowspan="1" colspan="1" style="text-align: center;"/><td rowspan="1" colspan="1" style="text-align: center;"/><td rowspan="1" colspan="1" style="text-align: center;"/><td rowspan="1" colspan="1" style="text-align: center;"/></tr><tr><td rowspan="1" colspan="1">
              <xref ref-type="bibr" rid="B1627574">el Maghraby and Perkins 1956</xref>
            </td><td rowspan="1" colspan="1">Wave Crest, Whitstable, North Sea</td><td rowspan="1" colspan="1">United Kingdom</td><td rowspan="1" colspan="1">mud on slipway</td><td rowspan="1" colspan="1" style="text-align: center;"/><td rowspan="1" colspan="1" style="text-align: center;"/><td rowspan="1" colspan="1" style="text-align: center;"/><td rowspan="1" colspan="1" style="text-align: center;"/><td rowspan="1" colspan="1" style="text-align: center;"/><td rowspan="1" colspan="1" style="text-align: center;">×</td><td rowspan="1" colspan="1" style="text-align: center;"/><td rowspan="1" colspan="1" style="text-align: center;"/><td rowspan="1" colspan="1" style="text-align: center;"/><td rowspan="1" colspan="1" style="text-align: center;"/></tr><tr><td rowspan="1" colspan="1">
              <xref ref-type="bibr" rid="B1628023">Gerlach 1958</xref>
            </td><td rowspan="1" colspan="1">Flüggesand; Kieler Fjord, Baltic Sea</td><td rowspan="1" colspan="1">Germany</td><td rowspan="1" colspan="1">sand, 3–7 m deep</td><td rowspan="1" colspan="1" style="text-align: center;"/><td rowspan="1" colspan="1" style="text-align: center;"/><td rowspan="1" colspan="1" style="text-align: center;"/><td rowspan="1" colspan="1" style="text-align: center;"/><td rowspan="1" colspan="1" style="text-align: center;"/><td rowspan="1" colspan="1" style="text-align: center;">×</td><td rowspan="1" colspan="1" style="text-align: center;"/><td rowspan="1" colspan="1" style="text-align: center;"/><td rowspan="1" colspan="1" style="text-align: center;"/><td rowspan="1" colspan="1" style="text-align: center;"/></tr><tr><td rowspan="1" colspan="1">
              <xref ref-type="bibr" rid="B1630016">Paetzold 1958</xref>
            </td><td rowspan="1" colspan="1">Langen Rieth, Numburg</td><td rowspan="1" colspan="1">Germany</td><td rowspan="1" colspan="1">salt spring</td><td rowspan="1" colspan="1" style="text-align: center;"/><td rowspan="1" colspan="1" style="text-align: center;"/><td rowspan="1" colspan="1" style="text-align: center;"/><td rowspan="1" colspan="1" style="text-align: center;"/><td rowspan="1" colspan="1" style="text-align: center;"/><td rowspan="1" colspan="1" style="text-align: center;">×</td><td rowspan="1" colspan="1" style="text-align: center;"/><td rowspan="1" colspan="1" style="text-align: center;"/><td rowspan="1" colspan="1" style="text-align: center;"/><td rowspan="1" colspan="1" style="text-align: center;"/></tr><tr><td rowspan="1" colspan="1">
              <xref ref-type="bibr" rid="B1634173">Remane and Schlieper 1958</xref>
            </td><td rowspan="1" colspan="1">-</td><td rowspan="1" colspan="1">-</td><td rowspan="1" colspan="1">-</td><td rowspan="1" colspan="1" style="text-align: center;"/><td rowspan="1" colspan="1" style="text-align: center;"/><td rowspan="1" colspan="1" style="text-align: center;"/><td rowspan="1" colspan="1" style="text-align: center;"/><td rowspan="1" colspan="1" style="text-align: center;"/><td rowspan="1" colspan="1" style="text-align: center;">×</td><td rowspan="1" colspan="1" style="text-align: center;"/><td rowspan="1" colspan="1" style="text-align: center;"/><td rowspan="1" colspan="1" style="text-align: center;"/><td rowspan="1" colspan="1" style="text-align: center;"/></tr><tr><td rowspan="1" colspan="1">
              <xref ref-type="bibr" rid="B1625984">Allgén 1959</xref>
            </td><td rowspan="1" colspan="1">Cumberland, South Atlantic Ocean</td><td rowspan="1" colspan="1">South Georgia Islands</td><td rowspan="1" colspan="1">subtidal sediment with stones and algae</td><td rowspan="1" colspan="1" style="text-align: center;"/><td rowspan="1" colspan="1" style="text-align: center;"/><td rowspan="1" colspan="1" style="text-align: center;"/><td rowspan="1" colspan="1" style="text-align: center;"/><td rowspan="1" colspan="1" style="text-align: center;"/><td rowspan="1" colspan="1" style="text-align: center;">×</td><td rowspan="1" colspan="1" style="text-align: center;"/><td rowspan="1" colspan="1" style="text-align: center;"/><td rowspan="1" colspan="1" style="text-align: center;"/><td rowspan="1" colspan="1" style="text-align: center;"/></tr><tr><td rowspan="1" colspan="1">
              <xref ref-type="bibr" rid="B1626739">Capstick 1959</xref>
            </td><td rowspan="1" colspan="1">Blyth estuary, North Sea</td><td rowspan="1" colspan="1">United Kingdom</td><td rowspan="1" colspan="1">sediment</td><td rowspan="1" colspan="1" style="text-align: center;"/><td rowspan="1" colspan="1" style="text-align: center;"/><td rowspan="1" colspan="1" style="text-align: center;"/><td rowspan="1" colspan="1" style="text-align: center;"/><td rowspan="1" colspan="1" style="text-align: center;"/><td rowspan="1" colspan="1" style="text-align: center;">×</td><td rowspan="1" colspan="1" style="text-align: center;"/><td rowspan="1" colspan="1" style="text-align: center;"/><td rowspan="1" colspan="1" style="text-align: center;"/><td rowspan="1" colspan="1" style="text-align: center;"/></tr><tr><td rowspan="1" colspan="1">
              <xref ref-type="bibr" rid="B1628033">Gerlach 1959</xref>
            </td><td rowspan="1" colspan="1">-</td><td rowspan="1" colspan="1">-</td><td rowspan="1" colspan="1">-</td><td rowspan="1" colspan="1" style="text-align: center;"/><td rowspan="1" colspan="1" style="text-align: center;"/><td rowspan="1" colspan="1" style="text-align: center;"/><td rowspan="1" colspan="1" style="text-align: center;"/><td rowspan="1" colspan="1" style="text-align: center;"/><td rowspan="1" colspan="1" style="text-align: center;">×</td><td rowspan="1" colspan="1" style="text-align: center;"/><td rowspan="1" colspan="1" style="text-align: center;"/><td rowspan="1" colspan="1" style="text-align: center;"/><td rowspan="1" colspan="1" style="text-align: center;"/></tr><tr><td rowspan="1" colspan="1">
              <xref ref-type="bibr" rid="B1627154">Coles 1960</xref>
            </td><td rowspan="1" colspan="1">Skippers Island, Thorpe le Soken, Essex, North Sea</td><td rowspan="1" colspan="1">United Kingdom</td><td rowspan="1" colspan="1">brackish soil; marine mud</td><td rowspan="1" colspan="1" style="text-align: center;"/><td rowspan="1" colspan="1" style="text-align: center;"/><td rowspan="1" colspan="1" style="text-align: center;"/><td rowspan="1" colspan="1" style="text-align: center;"/><td rowspan="1" colspan="1" style="text-align: center;"/><td rowspan="1" colspan="1" style="text-align: center;">×</td><td rowspan="1" colspan="1" style="text-align: center;"/><td rowspan="1" colspan="1" style="text-align: center;"/><td rowspan="1" colspan="1" style="text-align: center;"/><td rowspan="1" colspan="1" style="text-align: center;"/></tr><tr><td rowspan="1" colspan="1">
              <xref ref-type="bibr" rid="B1629238">Loof and Oostenbrink 1961</xref>
            </td><td rowspan="1" colspan="1">-</td><td rowspan="1" colspan="1">-</td><td rowspan="1" colspan="1">-</td><td rowspan="1" colspan="1" style="text-align: center;"/><td rowspan="1" colspan="1" style="text-align: center;"/><td rowspan="1" colspan="1" style="text-align: center;"/><td rowspan="1" colspan="1" style="text-align: center;"/><td rowspan="1" colspan="1" style="text-align: center;"/><td rowspan="1" colspan="1" style="text-align: center;">×</td><td rowspan="1" colspan="1" style="text-align: center;"/><td rowspan="1" colspan="1" style="text-align: center;"/><td rowspan="1" colspan="1" style="text-align: center;"/><td rowspan="1" colspan="1" style="text-align: center;"/></tr><tr><td rowspan="1" colspan="1"><xref ref-type="bibr" rid="B1630690">Schütz 1963</xref><break/>(<italic><tp:taxon-name><tp:taxon-name-part taxon-name-part-type="genus">A.</tp:taxon-name-part> <tp:taxon-name-part taxon-name-part-type="species">thalassophygas</tp:taxon-name-part></tp:taxon-name></italic>)</td><td rowspan="1" colspan="1">-</td><td rowspan="1" colspan="1">-</td><td rowspan="1" colspan="1">-</td><td rowspan="1" colspan="1" style="text-align: center;"/><td rowspan="1" colspan="1" style="text-align: center;"/><td rowspan="1" colspan="1" style="text-align: center;"/><td rowspan="1" colspan="1" style="text-align: center;"/><td rowspan="1" colspan="1" style="text-align: center;"/><td rowspan="1" colspan="1" style="text-align: center;">×</td><td rowspan="1" colspan="1" style="text-align: center;"/><td rowspan="1" colspan="1" style="text-align: center;"/><td rowspan="1" colspan="1" style="text-align: center;"/><td rowspan="1" colspan="1" style="text-align: center;"/></tr><tr><td rowspan="1" colspan="1">
              <xref ref-type="bibr" rid="B1627317">de Coninck 1965</xref>
            </td><td rowspan="1" colspan="1">-</td><td rowspan="1" colspan="1">-</td><td rowspan="1" colspan="1">-</td><td rowspan="1" colspan="1" style="text-align: center;"/><td rowspan="1" colspan="1" style="text-align: center;"/><td rowspan="1" colspan="1" style="text-align: center;"/><td rowspan="1" colspan="1" style="text-align: center;"/><td rowspan="1" colspan="1" style="text-align: center;"/><td rowspan="1" colspan="1" style="text-align: center;">×</td><td rowspan="1" colspan="1" style="text-align: center;"/><td rowspan="1" colspan="1" style="text-align: center;"/><td rowspan="1" colspan="1" style="text-align: center;"/><td rowspan="1" colspan="1" style="text-align: center;"/></tr><tr><td rowspan="1" colspan="1">
              <xref ref-type="bibr" rid="B1626533">Bilio 1966</xref>
            </td><td rowspan="1" colspan="1">-</td><td rowspan="1" colspan="1">-</td><td rowspan="1" colspan="1">-</td><td rowspan="1" colspan="1" style="text-align: center;"/><td rowspan="1" colspan="1" style="text-align: center;"/><td rowspan="1" colspan="1" style="text-align: center;"/><td rowspan="1" colspan="1" style="text-align: center;"/><td rowspan="1" colspan="1" style="text-align: center;"/><td rowspan="1" colspan="1" style="text-align: center;">×</td><td rowspan="1" colspan="1" style="text-align: center;"/><td rowspan="1" colspan="1" style="text-align: center;"/><td rowspan="1" colspan="1" style="text-align: center;"/><td rowspan="1" colspan="1" style="text-align: center;"/></tr><tr><td rowspan="1" colspan="1">
              <xref ref-type="bibr" rid="B1627164">Coles 1966</xref>
            </td><td rowspan="1" colspan="1">Skippers Island, Thorpe-le-Soken, Essex, North Sea</td><td rowspan="1" colspan="1">United Kingdom</td><td rowspan="1" colspan="1">mud</td><td rowspan="1" colspan="1" style="text-align: center;"/><td rowspan="1" colspan="1" style="text-align: center;"/><td rowspan="1" colspan="1" style="text-align: center;"/><td rowspan="1" colspan="1" style="text-align: center;"/><td rowspan="1" colspan="1" style="text-align: center;"/><td rowspan="1" colspan="1" style="text-align: center;">×</td><td rowspan="1" colspan="1" style="text-align: center;"/><td rowspan="1" colspan="1" style="text-align: center;"/><td rowspan="1" colspan="1" style="text-align: center;"/><td rowspan="1" colspan="1" style="text-align: center;"/></tr><tr><td rowspan="1" colspan="1">
              <xref ref-type="bibr" rid="B1630432">Riemann 1966</xref>
            </td><td rowspan="1" colspan="1">Brunsbüttel, Elbe estuary, North Sea</td><td rowspan="1" colspan="1">Germany</td><td rowspan="1" colspan="1">no data</td><td rowspan="1" colspan="1" style="text-align: center;"/><td rowspan="1" colspan="1" style="text-align: center;"/><td rowspan="1" colspan="1" style="text-align: center;"/><td rowspan="1" colspan="1" style="text-align: center;"/><td rowspan="1" colspan="1" style="text-align: center;"/><td rowspan="1" colspan="1" style="text-align: center;">×</td><td rowspan="1" colspan="1" style="text-align: center;"/><td rowspan="1" colspan="1" style="text-align: center;"/><td rowspan="1" colspan="1" style="text-align: center;"/><td rowspan="1" colspan="1" style="text-align: center;"/></tr><tr><td rowspan="1" colspan="1"><xref ref-type="bibr" rid="B1630700">Schütz 1966</xref><break/>(<italic><tp:taxon-name><tp:taxon-name-part taxon-name-part-type="genus">A.</tp:taxon-name-part> <tp:taxon-name-part taxon-name-part-type="species">thalassophygas</tp:taxon-name-part></tp:taxon-name></italic>)</td><td rowspan="1" colspan="1">-</td><td rowspan="1" colspan="1">-</td><td rowspan="1" colspan="1">-</td><td rowspan="1" colspan="1" style="text-align: center;"/><td rowspan="1" colspan="1" style="text-align: center;"/><td rowspan="1" colspan="1" style="text-align: center;"/><td rowspan="1" colspan="1" style="text-align: center;"/><td rowspan="1" colspan="1" style="text-align: center;"/><td rowspan="1" colspan="1" style="text-align: center;">×</td><td rowspan="1" colspan="1" style="text-align: center;"/><td rowspan="1" colspan="1" style="text-align: center;"/><td rowspan="1" colspan="1" style="text-align: center;"/><td rowspan="1" colspan="1" style="text-align: center;"/></tr><tr><td rowspan="1" colspan="1">
              <xref ref-type="bibr" rid="B1626013">Andrássy 1967</xref>
            </td><td rowspan="1" colspan="1">-</td><td rowspan="1" colspan="1">-</td><td rowspan="1" colspan="1">-</td><td rowspan="1" colspan="1" style="text-align: center;"/><td rowspan="1" colspan="1" style="text-align: center;"/><td rowspan="1" colspan="1" style="text-align: center;"/><td rowspan="1" colspan="1" style="text-align: center;"/><td rowspan="1" colspan="1" style="text-align: center;"/><td rowspan="1" colspan="1" style="text-align: center;">×</td><td rowspan="1" colspan="1" style="text-align: center;"/><td rowspan="1" colspan="1" style="text-align: center;"/><td rowspan="1" colspan="1" style="text-align: center;"/><td rowspan="1" colspan="1" style="text-align: center;"/></tr><tr><td rowspan="1" colspan="1">
              <xref ref-type="bibr" rid="B1626543">Bilio 1967</xref>
            </td><td rowspan="1" colspan="1">-</td><td rowspan="1" colspan="1">-</td><td rowspan="1" colspan="1">-</td><td rowspan="1" colspan="1" style="text-align: center;"/><td rowspan="1" colspan="1" style="text-align: center;"/><td rowspan="1" colspan="1" style="text-align: center;"/><td rowspan="1" colspan="1" style="text-align: center;"/><td rowspan="1" colspan="1" style="text-align: center;"/><td rowspan="1" colspan="1" style="text-align: center;">×</td><td rowspan="1" colspan="1" style="text-align: center;"/><td rowspan="1" colspan="1" style="text-align: center;"/><td rowspan="1" colspan="1" style="text-align: center;"/><td rowspan="1" colspan="1" style="text-align: center;"/></tr><tr><td rowspan="1" colspan="1">
              <xref ref-type="bibr" rid="B1631667">von Thun 1967</xref>
            </td><td rowspan="1" colspan="1">-</td><td rowspan="1" colspan="1">-</td><td rowspan="1" colspan="1">-</td><td rowspan="1" colspan="1" style="text-align: center;"/><td rowspan="1" colspan="1" style="text-align: center;"/><td rowspan="1" colspan="1" style="text-align: center;"/><td rowspan="1" colspan="1" style="text-align: center;"/><td rowspan="1" colspan="1" style="text-align: center;"/><td rowspan="1" colspan="1" style="text-align: center;"/><td rowspan="1" colspan="1" style="text-align: center;"/><td rowspan="1" colspan="1" style="text-align: center;"/><td rowspan="1" colspan="1" style="text-align: center;"/><td rowspan="1" colspan="1" style="text-align: center;">×</td></tr><tr><td rowspan="1" colspan="1">
              <xref ref-type="bibr" rid="B1627697">Filipjev 1968</xref>
            </td><td rowspan="1" colspan="1">-</td><td rowspan="1" colspan="1">-</td><td rowspan="1" colspan="1">-</td><td rowspan="1" colspan="1" style="text-align: center;"/><td rowspan="1" colspan="1" style="text-align: center;"/><td rowspan="1" colspan="1" style="text-align: center;">×</td><td rowspan="1" colspan="1" style="text-align: center;"/><td rowspan="1" colspan="1" style="text-align: center;"/><td rowspan="1" colspan="1" style="text-align: center;"/><td rowspan="1" colspan="1" style="text-align: center;"/><td rowspan="1" colspan="1" style="text-align: center;"/><td rowspan="1" colspan="1" style="text-align: center;"/><td rowspan="1" colspan="1" style="text-align: center;"/></tr><tr><td rowspan="1" colspan="1">
              <xref ref-type="bibr" rid="B1629268">Lorenzen 1969</xref>
            </td><td rowspan="1" colspan="1">Meldorf, North Sea</td><td rowspan="1" colspan="1">Germany</td><td rowspan="1" colspan="1">no data</td><td rowspan="1" colspan="1" style="text-align: center;"/><td rowspan="1" colspan="1" style="text-align: center;"/><td rowspan="1" colspan="1" style="text-align: center;"/><td rowspan="1" colspan="1" style="text-align: center;"/><td rowspan="1" colspan="1" style="text-align: center;"/><td rowspan="1" colspan="1" style="text-align: center;">×</td><td rowspan="1" colspan="1" style="text-align: center;"/><td rowspan="1" colspan="1" style="text-align: center;"/><td rowspan="1" colspan="1" style="text-align: center;"/><td rowspan="1" colspan="1" style="text-align: center;"/></tr><tr><td rowspan="1" colspan="1">
              <xref ref-type="bibr" rid="B1630339">Rachor 1969</xref>
            </td><td rowspan="1" colspan="3">same as <xref ref-type="bibr" rid="B1630349">Rachor 1970</xref></td><td rowspan="1" colspan="1" style="text-align: center;"/><td rowspan="1" colspan="1" style="text-align: center;"/><td rowspan="1" colspan="1" style="text-align: center;"/><td rowspan="1" colspan="1" style="text-align: center;"/><td rowspan="1" colspan="1" style="text-align: center;"/><td rowspan="1" colspan="1" style="text-align: center;"/><td rowspan="1" colspan="1" style="text-align: center;"/><td rowspan="1" colspan="1" style="text-align: center;">×</td><td rowspan="1" colspan="1" style="text-align: center;"/><td rowspan="1" colspan="1" style="text-align: center;"/></tr><tr><td rowspan="1" colspan="1">
              <xref ref-type="bibr" rid="B1628219">Gysels 1970</xref>
            </td><td rowspan="1" colspan="1">-</td><td rowspan="1" colspan="1">-</td><td rowspan="1" colspan="1">-</td><td rowspan="1" colspan="1" style="text-align: center;"/><td rowspan="1" colspan="1" style="text-align: center;"/><td rowspan="1" colspan="1" style="text-align: center;"/><td rowspan="1" colspan="1" style="text-align: center;"/><td rowspan="1" colspan="1" style="text-align: center;"/><td rowspan="1" colspan="1" style="text-align: center;">×</td><td rowspan="1" colspan="1" style="text-align: center;"/><td rowspan="1" colspan="1" style="text-align: center;"/><td rowspan="1" colspan="1" style="text-align: center;"/><td rowspan="1" colspan="1" style="text-align: center;"/></tr><tr><td rowspan="1" colspan="1">
              <xref ref-type="bibr" rid="B1630349">Rachor 1970</xref>
            </td><td rowspan="1" colspan="1">Weser River, Bremerhaven, North Sea</td><td rowspan="1" colspan="1">Germany</td><td rowspan="1" colspan="1">bank</td><td rowspan="1" colspan="1" style="text-align: center;"/><td rowspan="1" colspan="1" style="text-align: center;"/><td rowspan="1" colspan="1" style="text-align: center;"/><td rowspan="1" colspan="1" style="text-align: center;"/><td rowspan="1" colspan="1" style="text-align: center;"/><td rowspan="1" colspan="1" style="text-align: center;">×</td><td rowspan="1" colspan="1" style="text-align: center;"/><td rowspan="1" colspan="1" style="text-align: center;"/><td rowspan="1" colspan="1" style="text-align: center;"/><td rowspan="1" colspan="1" style="text-align: center;"/></tr><tr><td rowspan="1" colspan="1">
              <xref ref-type="bibr" rid="B1628043">Gerlach 1971</xref>
            </td><td rowspan="1" colspan="1">-</td><td rowspan="1" colspan="1">-</td><td rowspan="1" colspan="1">-</td><td rowspan="1" colspan="1" style="text-align: center;"/><td rowspan="1" colspan="1" style="text-align: center;"/><td rowspan="1" colspan="1" style="text-align: center;"/><td rowspan="1" colspan="1" style="text-align: center;"/><td rowspan="1" colspan="1" style="text-align: center;"/><td rowspan="1" colspan="1" style="text-align: center;"/><td rowspan="1" colspan="1" style="text-align: center;">×</td><td rowspan="1" colspan="1" style="text-align: center;"/><td rowspan="1" colspan="1" style="text-align: center;"/><td rowspan="1" colspan="1" style="text-align: center;"/></tr><tr><td rowspan="1" colspan="1">
              <xref ref-type="bibr" rid="B1628073">Gerlach and Schrage 1971</xref>
            </td><td rowspan="1" colspan="1">-</td><td rowspan="1" colspan="1">-</td><td rowspan="1" colspan="1">-</td><td rowspan="1" colspan="1" style="text-align: center;"/><td rowspan="1" colspan="1" style="text-align: center;"/><td rowspan="1" colspan="1" style="text-align: center;"/><td rowspan="1" colspan="1" style="text-align: center;"/><td rowspan="1" colspan="1" style="text-align: center;"/><td rowspan="1" colspan="1" style="text-align: center;"/><td rowspan="1" colspan="1" style="text-align: center;"/><td rowspan="1" colspan="1" style="text-align: center;"/><td rowspan="1" colspan="1" style="text-align: center;"/><td rowspan="1" colspan="1" style="text-align: center;">×</td></tr><tr><td rowspan="1" colspan="1">
              <xref ref-type="bibr" rid="B1634182">Remane and Schlieper 1971</xref>
            </td><td rowspan="1" colspan="1">-</td><td rowspan="1" colspan="1">-</td><td rowspan="1" colspan="1">-</td><td rowspan="1" colspan="1" style="text-align: center;"/><td rowspan="1" colspan="1" style="text-align: center;"/><td rowspan="1" colspan="1" style="text-align: center;"/><td rowspan="1" colspan="1" style="text-align: center;"/><td rowspan="1" colspan="1" style="text-align: center;"/><td rowspan="1" colspan="1" style="text-align: center;">×</td><td rowspan="1" colspan="1" style="text-align: center;"/><td rowspan="1" colspan="1" style="text-align: center;"/><td rowspan="1" colspan="1" style="text-align: center;"/><td rowspan="1" colspan="1" style="text-align: center;"/></tr><tr><td rowspan="1" colspan="1">
              <xref ref-type="bibr" rid="B1631133">Skoolmun and Gerlach 1971</xref>
            </td><td rowspan="1" colspan="1">Weser estuary, North Sea</td><td rowspan="1" colspan="1">Germany</td><td rowspan="1" colspan="1">brackish sand</td><td rowspan="1" colspan="1" style="text-align: center;"/><td rowspan="1" colspan="1" style="text-align: center;"/><td rowspan="1" colspan="1" style="text-align: center;"/><td rowspan="1" colspan="1" style="text-align: center;"/><td rowspan="1" colspan="1" style="text-align: center;"/><td rowspan="1" colspan="1" style="text-align: center;">×</td><td rowspan="1" colspan="1" style="text-align: center;"/><td rowspan="1" colspan="1" style="text-align: center;"/><td rowspan="1" colspan="1" style="text-align: center;"/><td rowspan="1" colspan="1" style="text-align: center;"/></tr><tr><td rowspan="1" colspan="1">
              <xref ref-type="bibr" rid="B1631747">Warwick 1971</xref>
            </td><td rowspan="1" colspan="1">Exe estuary, English Channel</td><td rowspan="1" colspan="1">United Kingdom</td><td rowspan="1" colspan="1">mud</td><td rowspan="1" colspan="1" style="text-align: center;"/><td rowspan="1" colspan="1" style="text-align: center;"/><td rowspan="1" colspan="1" style="text-align: center;"/><td rowspan="1" colspan="1" style="text-align: center;"/><td rowspan="1" colspan="1" style="text-align: center;"/><td rowspan="1" colspan="1" style="text-align: center;">×</td><td rowspan="1" colspan="1" style="text-align: center;"/><td rowspan="1" colspan="1" style="text-align: center;"/><td rowspan="1" colspan="1" style="text-align: center;"/><td rowspan="1" colspan="1" style="text-align: center;"/></tr><tr><td rowspan="1" colspan="1">
              <xref ref-type="bibr" rid="B1628239">Gysels 1972b</xref>
            </td><td rowspan="1" colspan="1">Groot Cat, Waasland, Overslag</td><td rowspan="1" colspan="1">Belgium</td><td rowspan="1" colspan="1">creak</td><td rowspan="1" colspan="1" style="text-align: center;"/><td rowspan="1" colspan="1" style="text-align: center;"/><td rowspan="1" colspan="1" style="text-align: center;"/><td rowspan="1" colspan="1" style="text-align: center;"/><td rowspan="1" colspan="1" style="text-align: center;"/><td rowspan="1" colspan="1" style="text-align: center;">×</td><td rowspan="1" colspan="1" style="text-align: center;"/><td rowspan="1" colspan="1" style="text-align: center;"/><td rowspan="1" colspan="1" style="text-align: center;"/><td rowspan="1" colspan="1" style="text-align: center;"/></tr><tr><td rowspan="1" colspan="1">
              <xref ref-type="bibr" rid="B1628229">Gysels 1972a</xref>
            </td><td rowspan="1" colspan="3">same as <xref ref-type="bibr" rid="B1628239">Gysels 1972b</xref></td><td rowspan="1" colspan="1" style="text-align: center;"/><td rowspan="1" colspan="1" style="text-align: center;"/><td rowspan="1" colspan="1" style="text-align: center;"/><td rowspan="1" colspan="1" style="text-align: center;"/><td rowspan="1" colspan="1" style="text-align: center;"/><td rowspan="1" colspan="1" style="text-align: center;">×</td><td rowspan="1" colspan="1" style="text-align: center;"/><td rowspan="1" colspan="1" style="text-align: center;"/><td rowspan="1" colspan="1" style="text-align: center;"/><td rowspan="1" colspan="1" style="text-align: center;"/></tr><tr><td rowspan="1" colspan="1">
              <xref ref-type="bibr" rid="B1627584">Ernst and Goerke 1974</xref>
            </td><td rowspan="1" colspan="1">-</td><td rowspan="1" colspan="1">-</td><td rowspan="1" colspan="1">-</td><td rowspan="1" colspan="1" style="text-align: center;"/><td rowspan="1" colspan="1" style="text-align: center;"/><td rowspan="1" colspan="1" style="text-align: center;"/><td rowspan="1" colspan="1" style="text-align: center;"/><td rowspan="1" colspan="1" style="text-align: center;"/><td rowspan="1" colspan="1" style="text-align: center;"/><td rowspan="1" colspan="1" style="text-align: center;"/><td rowspan="1" colspan="1" style="text-align: center;"/><td rowspan="1" colspan="1" style="text-align: center;">S</td><td rowspan="1" colspan="1" style="text-align: center;"/></tr><tr><td rowspan="1" colspan="1">
              <xref ref-type="bibr" rid="B1628063">Gerlach and Riemann 1974</xref>
            </td><td rowspan="1" colspan="1">-</td><td rowspan="1" colspan="1">-</td><td rowspan="1" colspan="1">-</td><td rowspan="1" colspan="1" style="text-align: center;"/><td rowspan="1" colspan="1" style="text-align: center;"/><td rowspan="1" colspan="1" style="text-align: center;"/><td rowspan="1" colspan="1" style="text-align: center;">×</td><td rowspan="1" colspan="1" style="text-align: center;"/><td rowspan="1" colspan="1" style="text-align: center;"/><td rowspan="1" colspan="1" style="text-align: center;"/><td rowspan="1" colspan="1" style="text-align: center;"/><td rowspan="1" colspan="1" style="text-align: center;"/><td rowspan="1" colspan="1" style="text-align: center;"/></tr><tr><td rowspan="1" colspan="1">
              <xref ref-type="bibr" rid="B1628125">Goerke and Ernst 1975</xref>
            </td><td rowspan="1" colspan="1">North Sea</td><td rowspan="1" colspan="1">Germany</td><td rowspan="1" colspan="1">deep sea sediment</td><td rowspan="1" colspan="1" style="text-align: center;"/><td rowspan="1" colspan="1" style="text-align: center;"/><td rowspan="1" colspan="1" style="text-align: center;"/><td rowspan="1" colspan="1" style="text-align: center;"/><td rowspan="1" colspan="1" style="text-align: center;"/><td rowspan="1" colspan="1" style="text-align: center;"/><td rowspan="1" colspan="1" style="text-align: center;"/><td rowspan="1" colspan="1" style="text-align: center;"/><td rowspan="1" colspan="1" style="text-align: center;">S</td><td rowspan="1" colspan="1" style="text-align: center;"/></tr><tr><td rowspan="1" colspan="1">
              <xref ref-type="bibr" rid="B1631757">Warwick and Gage 1975</xref>
            </td><td rowspan="1" colspan="1">Loch Etive, Scotland</td><td rowspan="1" colspan="1">United Kingdom</td><td rowspan="1" colspan="1">0–2 m deep</td><td rowspan="1" colspan="1" style="text-align: center;"/><td rowspan="1" colspan="1" style="text-align: center;"/><td rowspan="1" colspan="1" style="text-align: center;"/><td rowspan="1" colspan="1" style="text-align: center;"/><td rowspan="1" colspan="1" style="text-align: center;"/><td rowspan="1" colspan="1" style="text-align: center;">×</td><td rowspan="1" colspan="1" style="text-align: center;"/><td rowspan="1" colspan="1" style="text-align: center;"/><td rowspan="1" colspan="1" style="text-align: center;"/><td rowspan="1" colspan="1" style="text-align: center;"/></tr><tr><td rowspan="1" colspan="1">
              <xref ref-type="bibr" rid="B1634793">Wildish 1976</xref>
            </td><td rowspan="1" colspan="1">-</td><td rowspan="1" colspan="1">-</td><td rowspan="1" colspan="1">-</td><td rowspan="1" colspan="1" style="text-align: center;"/><td rowspan="1" colspan="1" style="text-align: center;"/><td rowspan="1" colspan="1" style="text-align: center;"/><td rowspan="1" colspan="1" style="text-align: center;"/><td rowspan="1" colspan="1" style="text-align: center;"/><td rowspan="1" colspan="1" style="text-align: center;"/><td rowspan="1" colspan="1" style="text-align: center;"/><td rowspan="1" colspan="1" style="text-align: center;"/><td rowspan="1" colspan="1" style="text-align: center;">S</td><td rowspan="1" colspan="1" style="text-align: center;"/></tr><tr><td rowspan="1" colspan="1">
              <xref ref-type="bibr" rid="B1628053">Gerlach 1977</xref>
            </td><td rowspan="1" colspan="1">Nivå, Øresund</td><td rowspan="1" colspan="1">Denmark</td><td rowspan="1" colspan="1">no data</td><td rowspan="1" colspan="1" style="text-align: center;"/><td rowspan="1" colspan="1" style="text-align: center;"/><td rowspan="1" colspan="1" style="text-align: center;"/><td rowspan="1" colspan="1" style="text-align: center;"/><td rowspan="1" colspan="1" style="text-align: center;"/><td rowspan="1" colspan="1" style="text-align: center;">×</td><td rowspan="1" colspan="1" style="text-align: center;"/><td rowspan="1" colspan="1" style="text-align: center;"/><td rowspan="1" colspan="1" style="text-align: center;"/><td rowspan="1" colspan="1" style="text-align: center;"/></tr><tr><td rowspan="1" colspan="1">
              <xref ref-type="bibr" rid="B1629081">Kinne 1977</xref>
            </td><td rowspan="1" colspan="1">-</td><td rowspan="1" colspan="1">-</td><td rowspan="1" colspan="1">-</td><td rowspan="1" colspan="1" style="text-align: center;"/><td rowspan="1" colspan="1" style="text-align: center;"/><td rowspan="1" colspan="1" style="text-align: center;"/><td rowspan="1" colspan="1" style="text-align: center;"/><td rowspan="1" colspan="1" style="text-align: center;"/><td rowspan="1" colspan="1" style="text-align: center;"/><td rowspan="1" colspan="1" style="text-align: center;">×</td><td rowspan="1" colspan="1" style="text-align: center;"/><td rowspan="1" colspan="1" style="text-align: center;"/><td rowspan="1" colspan="1" style="text-align: center;"/></tr><tr><td rowspan="1" colspan="1">
              <xref ref-type="bibr" rid="B1633294">Andrássy 1978</xref>
            </td><td rowspan="1" colspan="1">-</td><td rowspan="1" colspan="1">-</td><td rowspan="1" colspan="1">-</td><td rowspan="1" colspan="1" style="text-align: center;"/><td rowspan="1" colspan="1" style="text-align: center;"/><td rowspan="1" colspan="1" style="text-align: center;"/><td rowspan="1" colspan="1" style="text-align: center;"/><td rowspan="1" colspan="1" style="text-align: center;"/><td rowspan="1" colspan="1" style="text-align: center;">×</td><td rowspan="1" colspan="1" style="text-align: center;"/><td rowspan="1" colspan="1" style="text-align: center;"/><td rowspan="1" colspan="1" style="text-align: center;"/><td rowspan="1" colspan="1" style="text-align: center;"/></tr><tr><td rowspan="1" colspan="1">
              <xref ref-type="bibr" rid="B1629248">Lopez et al. 1979</xref>
            </td><td rowspan="1" colspan="1">Weser estuary, Bremerhaven, North Sea</td><td rowspan="1" colspan="1">Germany</td><td rowspan="1" colspan="1">intertidal diatom film, brackish</td><td rowspan="1" colspan="1" style="text-align: center;"/><td rowspan="1" colspan="1" style="text-align: center;"/><td rowspan="1" colspan="1" style="text-align: center;"/><td rowspan="1" colspan="1" style="text-align: center;"/><td rowspan="1" colspan="1" style="text-align: center;"/><td rowspan="1" colspan="1" style="text-align: center;"/><td rowspan="1" colspan="1" style="text-align: center;">×</td><td rowspan="1" colspan="1" style="text-align: center;"/><td rowspan="1" colspan="1" style="text-align: center;"/><td rowspan="1" colspan="1" style="text-align: center;"/></tr><tr><td rowspan="1" colspan="1">
              <xref ref-type="bibr" rid="B1631922">Zaika and Makarova 1979</xref>
            </td><td rowspan="1" colspan="1">-</td><td rowspan="1" colspan="1">-</td><td rowspan="1" colspan="1">-</td><td rowspan="1" colspan="1" style="text-align: center;"/><td rowspan="1" colspan="1" style="text-align: center;"/><td rowspan="1" colspan="1" style="text-align: center;"/><td rowspan="1" colspan="1" style="text-align: center;"/><td rowspan="1" colspan="1" style="text-align: center;"/><td rowspan="1" colspan="1" style="text-align: center;"/><td rowspan="1" colspan="1" style="text-align: center;">×</td><td rowspan="1" colspan="1" style="text-align: center;"/><td rowspan="1" colspan="1" style="text-align: center;"/><td rowspan="1" colspan="1" style="text-align: center;"/></tr><tr><td rowspan="1" colspan="1">
              <xref ref-type="bibr" rid="B1629028">Karl 1980</xref>
            </td><td rowspan="1" colspan="1">-</td><td rowspan="1" colspan="1">-</td><td rowspan="1" colspan="1">-</td><td rowspan="1" colspan="1" style="text-align: center;"/><td rowspan="1" colspan="1" style="text-align: center;"/><td rowspan="1" colspan="1" style="text-align: center;"/><td rowspan="1" colspan="1" style="text-align: center;"/><td rowspan="1" colspan="1" style="text-align: center;"/><td rowspan="1" colspan="1" style="text-align: center;"/><td rowspan="1" colspan="1" style="text-align: center;"/><td rowspan="1" colspan="1" style="text-align: center;"/><td rowspan="1" colspan="1" style="text-align: center;">S</td><td rowspan="1" colspan="1" style="text-align: center;"/></tr><tr><td rowspan="1" colspan="1"><xref ref-type="bibr" rid="B1631456">Tsalolikhin 1980</xref><break/>(<italic><tp:taxon-name><tp:taxon-name-part taxon-name-part-type="genus">A.</tp:taxon-name-part> <tp:taxon-name-part taxon-name-part-type="species">talassophygas</tp:taxon-name-part></tp:taxon-name></italic>)</td><td rowspan="1" colspan="1">Koporye, Gulf of Finland, Baltic Sea</td><td rowspan="1" colspan="1">Russia</td><td rowspan="1" colspan="1">no data</td><td rowspan="1" colspan="1" style="text-align: center;"/><td rowspan="1" colspan="1" style="text-align: center;"/><td rowspan="1" colspan="1" style="text-align: center;"/><td rowspan="1" colspan="1" style="text-align: center;"/><td rowspan="1" colspan="1" style="text-align: center;"/><td rowspan="1" colspan="1" style="text-align: center;">×</td><td rowspan="1" colspan="1" style="text-align: center;"/><td rowspan="1" colspan="1" style="text-align: center;"/><td rowspan="1" colspan="1" style="text-align: center;"/><td rowspan="1" colspan="1" style="text-align: center;"/></tr><tr><td rowspan="1" colspan="1">
              <xref ref-type="bibr" rid="B1626649">Bouwman 1981</xref>
            </td><td rowspan="1" colspan="1">-</td><td rowspan="1" colspan="1">-</td><td rowspan="1" colspan="1">-</td><td rowspan="1" colspan="1" style="text-align: center;"/><td rowspan="1" colspan="1" style="text-align: center;"/><td rowspan="1" colspan="1" style="text-align: center;"/><td rowspan="1" colspan="1" style="text-align: center;"/><td rowspan="1" colspan="1" style="text-align: center;"/><td rowspan="1" colspan="1" style="text-align: center;">×</td><td rowspan="1" colspan="1" style="text-align: center;"/><td rowspan="1" colspan="1" style="text-align: center;"/><td rowspan="1" colspan="1" style="text-align: center;"/><td rowspan="1" colspan="1" style="text-align: center;"/></tr><tr><td rowspan="1" colspan="1">
              <xref ref-type="bibr" rid="B1629298">Lorenzen 1981a</xref>
            </td><td rowspan="1" colspan="1">-</td><td rowspan="1" colspan="1">-</td><td rowspan="1" colspan="1">-</td><td rowspan="1" colspan="1" style="text-align: center;"/><td rowspan="1" colspan="1" style="text-align: center;"/><td rowspan="1" colspan="1" style="text-align: center;">×</td><td rowspan="1" colspan="1" style="text-align: center;"/><td rowspan="1" colspan="1" style="text-align: center;"/><td rowspan="1" colspan="1" style="text-align: center;"/><td rowspan="1" colspan="1" style="text-align: center;"/><td rowspan="1" colspan="1" style="text-align: center;"/><td rowspan="1" colspan="1" style="text-align: center;"/><td rowspan="1" colspan="1" style="text-align: center;"/></tr><tr><td rowspan="1" colspan="1">
              <xref ref-type="bibr" rid="B1629288">Lorenzen 1981b</xref>
            </td><td rowspan="1" colspan="1">Tvärminne, Gulf of Finland, Baltic Sea</td><td rowspan="1" colspan="1">Finland</td><td rowspan="1" colspan="1">brackish sand</td><td rowspan="1" colspan="1" style="text-align: center;"/><td rowspan="1" colspan="1" style="text-align: center;"/><td rowspan="1" colspan="1" style="text-align: center;"/><td rowspan="1" colspan="1" style="text-align: center;"/><td rowspan="1" colspan="1" style="text-align: center;"/><td rowspan="1" colspan="1" style="text-align: center;"/><td rowspan="1" colspan="1" style="text-align: center;"/><td rowspan="1" colspan="1" style="text-align: center;">×</td><td rowspan="1" colspan="1" style="text-align: center;"/><td rowspan="1" colspan="1" style="text-align: center;"/></tr><tr><td rowspan="1" colspan="1">
              <xref ref-type="bibr" rid="B1627662">Field et al. 1982</xref>
            </td><td rowspan="1" colspan="1">Exe estuary, English Channel</td><td rowspan="1" colspan="1">United Kingdom</td><td rowspan="1" colspan="1">mud, sand</td><td rowspan="1" colspan="1" style="text-align: center;"/><td rowspan="1" colspan="1" style="text-align: center;"/><td rowspan="1" colspan="1" style="text-align: center;"/><td rowspan="1" colspan="1" style="text-align: center;"/><td rowspan="1" colspan="1" style="text-align: center;"/><td rowspan="1" colspan="1" style="text-align: center;">×</td><td rowspan="1" colspan="1" style="text-align: center;"/><td rowspan="1" colspan="1" style="text-align: center;"/><td rowspan="1" colspan="1" style="text-align: center;"/><td rowspan="1" colspan="1" style="text-align: center;"/></tr><tr><td rowspan="1" colspan="1">
              <xref ref-type="bibr" rid="B1631470">Tsalolikhin 1982</xref>
            </td><td rowspan="1" colspan="1">-</td><td rowspan="1" colspan="1">-</td><td rowspan="1" colspan="1">-</td><td rowspan="1" colspan="1" style="text-align: center;"/><td rowspan="1" colspan="1" style="text-align: center;"/><td rowspan="1" colspan="1" style="text-align: center;"/><td rowspan="1" colspan="1" style="text-align: center;"/><td rowspan="1" colspan="1" style="text-align: center;"/><td rowspan="1" colspan="1" style="text-align: center;"/><td rowspan="1" colspan="1" style="text-align: center;"/><td rowspan="1" colspan="1" style="text-align: center;"/><td rowspan="1" colspan="1" style="text-align: center;"/><td rowspan="1" colspan="1" style="text-align: center;">×</td></tr><tr><td rowspan="1" colspan="1">
              <xref ref-type="bibr" rid="B1634802">van Meel 1982</xref>
            </td><td rowspan="1" colspan="1">-</td><td rowspan="1" colspan="1">-</td><td rowspan="1" colspan="1">-</td><td rowspan="1" colspan="1" style="text-align: center;"/><td rowspan="1" colspan="1" style="text-align: center;"/><td rowspan="1" colspan="1" style="text-align: center;"/><td rowspan="1" colspan="1" style="text-align: center;"/><td rowspan="1" colspan="1" style="text-align: center;"/><td rowspan="1" colspan="1" style="text-align: center;">×</td><td rowspan="1" colspan="1" style="text-align: center;"/><td rowspan="1" colspan="1" style="text-align: center;"/><td rowspan="1" colspan="1" style="text-align: center;"/><td rowspan="1" colspan="1" style="text-align: center;"/></tr><tr><td rowspan="1" colspan="1">
              <xref ref-type="bibr" rid="B1626659">Bouwman 1983</xref>
            </td><td rowspan="1" colspan="1">Ems estuary, North Sea</td><td rowspan="1" colspan="1">The Netherlands</td><td rowspan="1" colspan="1">sediment</td><td rowspan="1" colspan="1" style="text-align: center;"/><td rowspan="1" colspan="1" style="text-align: center;"/><td rowspan="1" colspan="1" style="text-align: center;"/><td rowspan="1" colspan="1" style="text-align: center;"/><td rowspan="1" colspan="1" style="text-align: center;"/><td rowspan="1" colspan="1" style="text-align: center;">×</td><td rowspan="1" colspan="1" style="text-align: center;"/><td rowspan="1" colspan="1" style="text-align: center;"/><td rowspan="1" colspan="1" style="text-align: center;"/><td rowspan="1" colspan="1" style="text-align: center;"/></tr><tr><td rowspan="1" colspan="1">
              <xref ref-type="bibr" rid="B1628669">Heip et al. 1983</xref>
            </td><td rowspan="1" colspan="1">-</td><td rowspan="1" colspan="1">-</td><td rowspan="1" colspan="1">-</td><td rowspan="1" colspan="1" style="text-align: center;"/><td rowspan="1" colspan="1" style="text-align: center;"/><td rowspan="1" colspan="1" style="text-align: center;"/><td rowspan="1" colspan="1" style="text-align: center;"/><td rowspan="1" colspan="1" style="text-align: center;"/><td rowspan="1" colspan="1" style="text-align: center;">×</td><td rowspan="1" colspan="1" style="text-align: center;"/><td rowspan="1" colspan="1" style="text-align: center;"/><td rowspan="1" colspan="1" style="text-align: center;"/><td rowspan="1" colspan="1" style="text-align: center;"/></tr><tr><td rowspan="1" colspan="1">
              <xref ref-type="bibr" rid="B1630280">Platt and Warwick 1983</xref>
            </td><td rowspan="1" colspan="1">-</td><td rowspan="1" colspan="1">-</td><td rowspan="1" colspan="1">-</td><td rowspan="1" colspan="1" style="text-align: center;">×</td><td rowspan="1" colspan="1" style="text-align: center;"/><td rowspan="1" colspan="1" style="text-align: center;"/><td rowspan="1" colspan="1" style="text-align: center;"/><td rowspan="1" colspan="1" style="text-align: center;"/><td rowspan="1" colspan="1" style="text-align: center;"/><td rowspan="1" colspan="1" style="text-align: center;"/><td rowspan="1" colspan="1" style="text-align: center;"/><td rowspan="1" colspan="1" style="text-align: center;"/><td rowspan="1" colspan="1" style="text-align: center;"/></tr><tr><td rowspan="1" colspan="1">
              <xref ref-type="bibr" rid="B1630506">Romeyn and Bouwman 1983</xref>
            </td><td rowspan="1" colspan="1">Ems estuary, North Sea</td><td rowspan="1" colspan="1">The Netherlands</td><td rowspan="1" colspan="1">no data</td><td rowspan="1" colspan="1" style="text-align: center;"/><td rowspan="1" colspan="1" style="text-align: center;"/><td rowspan="1" colspan="1" style="text-align: center;"/><td rowspan="1" colspan="1" style="text-align: center;"/><td rowspan="1" colspan="1" style="text-align: center;"/><td rowspan="1" colspan="1" style="text-align: center;"/><td rowspan="1" colspan="1" style="text-align: center;">×</td><td rowspan="1" colspan="1" style="text-align: center;"/><td rowspan="1" colspan="1" style="text-align: center;"/><td rowspan="1" colspan="1" style="text-align: center;"/></tr><tr><td rowspan="1" colspan="1">
              <xref ref-type="bibr" rid="B1630540">Schiemer et al. 1983</xref>
            </td><td rowspan="1" colspan="1">Gulf of Bothnia, Baltic Sea</td><td rowspan="1" colspan="1">Finland</td><td rowspan="1" colspan="1">sand, 5 m deep; mud, 81 m deep</td><td rowspan="1" colspan="1" style="text-align: center;"/><td rowspan="1" colspan="1" style="text-align: center;"/><td rowspan="1" colspan="1" style="text-align: center;"/><td rowspan="1" colspan="1" style="text-align: center;"/><td rowspan="1" colspan="1" style="text-align: center;"/><td rowspan="1" colspan="1" style="text-align: center;">×</td><td rowspan="1" colspan="1" style="text-align: center;"/><td rowspan="1" colspan="1" style="text-align: center;"/><td rowspan="1" colspan="1" style="text-align: center;"/><td rowspan="1" colspan="1" style="text-align: center;"/></tr><tr><td rowspan="1" colspan="1">
              <xref ref-type="bibr" rid="B1626669">Bouwman et al. 1984</xref>
            </td><td rowspan="1" colspan="1">Nieuwe Statenzijl, Ems estuary, North Sea</td><td rowspan="1" colspan="1">The Netherlands</td><td rowspan="1" colspan="1">mud</td><td rowspan="1" colspan="1" style="text-align: center;"/><td rowspan="1" colspan="1" style="text-align: center;"/><td rowspan="1" colspan="1" style="text-align: center;"/><td rowspan="1" colspan="1" style="text-align: center;"/><td rowspan="1" colspan="1" style="text-align: center;"/><td rowspan="1" colspan="1" style="text-align: center;">×</td><td rowspan="1" colspan="1" style="text-align: center;"/><td rowspan="1" colspan="1" style="text-align: center;"/><td rowspan="1" colspan="1" style="text-align: center;"/><td rowspan="1" colspan="1" style="text-align: center;"/></tr><tr><td rowspan="1" colspan="1">
              <xref ref-type="bibr" rid="B1628943">Jensen 1984</xref>
            </td><td rowspan="1" colspan="1">Gulf of Finland, Baltic Sea</td><td rowspan="1" colspan="1">Finland</td><td rowspan="1" colspan="1">subtidal</td><td rowspan="1" colspan="1" style="text-align: center;"/><td rowspan="1" colspan="1" style="text-align: center;"/><td rowspan="1" colspan="1" style="text-align: center;"/><td rowspan="1" colspan="1" style="text-align: center;"/><td rowspan="1" colspan="1" style="text-align: center;"/><td rowspan="1" colspan="1" style="text-align: center;">×</td><td rowspan="1" colspan="1" style="text-align: center;"/><td rowspan="1" colspan="1" style="text-align: center;"/><td rowspan="1" colspan="1" style="text-align: center;"/><td rowspan="1" colspan="1" style="text-align: center;"/></tr><tr><td rowspan="1" colspan="1"><xref ref-type="bibr" rid="B1627594">Eskin and Palmer 1985</xref><break/>(<tp:taxon-name><tp:taxon-name-part taxon-name-part-type="genus">A.</tp:taxon-name-part> <tp:taxon-name-part taxon-name-part-type="uncertainty-rank">cf.</tp:taxon-name-part> <tp:taxon-name-part taxon-name-part-type="species">thalassophygas</tp:taxon-name-part></tp:taxon-name>)</td><td rowspan="1" colspan="1">North Inlet estuary, South Carolina, North Pacific Ocean</td><td rowspan="1" colspan="1">United States</td><td rowspan="1" colspan="1">mud without vegetation</td><td rowspan="1" colspan="1" style="text-align: center;"/><td rowspan="1" colspan="1" style="text-align: center;"/><td rowspan="1" colspan="1" style="text-align: center;"/><td rowspan="1" colspan="1" style="text-align: center;"/><td rowspan="1" colspan="1" style="text-align: center;"/><td rowspan="1" colspan="1" style="text-align: center;">×</td><td rowspan="1" colspan="1" style="text-align: center;"/><td rowspan="1" colspan="1" style="text-align: center;"/><td rowspan="1" colspan="1" style="text-align: center;"/><td rowspan="1" colspan="1" style="text-align: center;"/></tr><tr><td rowspan="1" colspan="1">
              <xref ref-type="bibr" rid="B1628679">Heip et al. 1985</xref>
            </td><td rowspan="1" colspan="1">-</td><td rowspan="1" colspan="1">-</td><td rowspan="1" colspan="1">-</td><td rowspan="1" colspan="1" style="text-align: center;"/><td rowspan="1" colspan="1" style="text-align: center;"/><td rowspan="1" colspan="1" style="text-align: center;"/><td rowspan="1" colspan="1" style="text-align: center;"/><td rowspan="1" colspan="1" style="text-align: center;"/><td rowspan="1" colspan="1" style="text-align: center;">×</td><td rowspan="1" colspan="1" style="text-align: center;"/><td rowspan="1" colspan="1" style="text-align: center;"/><td rowspan="1" colspan="1" style="text-align: center;"/><td rowspan="1" colspan="1" style="text-align: center;"/></tr><tr><td rowspan="1" colspan="1">
              <xref ref-type="bibr" rid="B1629942">Nuss 1985</xref>
            </td><td rowspan="1" colspan="1">-</td><td rowspan="1" colspan="1">-</td><td rowspan="1" colspan="1">-</td><td rowspan="1" colspan="1" style="text-align: center;"/><td rowspan="1" colspan="1" style="text-align: center;"/><td rowspan="1" colspan="1" style="text-align: center;"/><td rowspan="1" colspan="1" style="text-align: center;"/><td rowspan="1" colspan="1" style="text-align: center;"/><td rowspan="1" colspan="1" style="text-align: center;"/><td rowspan="1" colspan="1" style="text-align: center;">×</td><td rowspan="1" colspan="1" style="text-align: center;"/><td rowspan="1" colspan="1" style="text-align: center;"/><td rowspan="1" colspan="1" style="text-align: center;"/></tr><tr><td rowspan="1" colspan="1">
              <xref ref-type="bibr" rid="B1631727">Vranken et al. 1985</xref>
            </td><td rowspan="1" colspan="1">-</td><td rowspan="1" colspan="1">-</td><td rowspan="1" colspan="1">-</td><td rowspan="1" colspan="1" style="text-align: center;"/><td rowspan="1" colspan="1" style="text-align: center;"/><td rowspan="1" colspan="1" style="text-align: center;"/><td rowspan="1" colspan="1" style="text-align: center;"/><td rowspan="1" colspan="1" style="text-align: center;"/><td rowspan="1" colspan="1" style="text-align: center;"/><td rowspan="1" colspan="1" style="text-align: center;"/><td rowspan="1" colspan="1" style="text-align: center;"/><td rowspan="1" colspan="1" style="text-align: center;"/><td rowspan="1" colspan="1" style="text-align: center;">×</td></tr><tr><td rowspan="1" colspan="1">
              <xref ref-type="bibr" rid="B1627232">Coomans and Heyns 1986</xref>
            </td><td rowspan="1" colspan="1">-</td><td rowspan="1" colspan="1">-</td><td rowspan="1" colspan="1">-</td><td rowspan="1" colspan="1" style="text-align: center;"/><td rowspan="1" colspan="1" style="text-align: center;"/><td rowspan="1" colspan="1" style="text-align: center;"/><td rowspan="1" colspan="1" style="text-align: center;"/><td rowspan="1" colspan="1" style="text-align: center;"/><td rowspan="1" colspan="1" style="text-align: center;"/><td rowspan="1" colspan="1" style="text-align: center;"/><td rowspan="1" colspan="1" style="text-align: center;"/><td rowspan="1" colspan="1" style="text-align: center;"/><td rowspan="1" colspan="1" style="text-align: center;">×</td></tr><tr><td rowspan="1" colspan="1">
              <xref ref-type="bibr" rid="B1629208">Little 1986</xref>
            </td><td rowspan="1" colspan="1">Swanpool, Falmouth, English Channel</td><td rowspan="1" colspan="1">United Kingdom</td><td rowspan="1" colspan="1">brackish lagoon</td><td rowspan="1" colspan="1" style="text-align: center;"/><td rowspan="1" colspan="1" style="text-align: center;"/><td rowspan="1" colspan="1" style="text-align: center;"/><td rowspan="1" colspan="1" style="text-align: center;"/><td rowspan="1" colspan="1" style="text-align: center;"/><td rowspan="1" colspan="1" style="text-align: center;">×</td><td rowspan="1" colspan="1" style="text-align: center;"/><td rowspan="1" colspan="1" style="text-align: center;"/><td rowspan="1" colspan="1" style="text-align: center;"/><td rowspan="1" colspan="1" style="text-align: center;"/></tr><tr><td rowspan="1" colspan="1">
              <xref ref-type="bibr" rid="B1631707">Vranken and Heip 1986a</xref>
            </td><td rowspan="1" colspan="1">-</td><td rowspan="1" colspan="1">-</td><td rowspan="1" colspan="1">-</td><td rowspan="1" colspan="1" style="text-align: center;"/><td rowspan="1" colspan="1" style="text-align: center;"/><td rowspan="1" colspan="1" style="text-align: center;"/><td rowspan="1" colspan="1" style="text-align: center;"/><td rowspan="1" colspan="1" style="text-align: center;"/><td rowspan="1" colspan="1" style="text-align: center;"/><td rowspan="1" colspan="1" style="text-align: center;"/><td rowspan="1" colspan="1" style="text-align: center;"/><td rowspan="1" colspan="1" style="text-align: center;"/><td rowspan="1" colspan="1" style="text-align: center;">×</td></tr><tr><td rowspan="1" colspan="1">
              <xref ref-type="bibr" rid="B1631717">Vranken and Heip 1986b</xref>
            </td><td rowspan="1" colspan="1">-</td><td rowspan="1" colspan="1">-</td><td rowspan="1" colspan="1">-</td><td rowspan="1" colspan="1" style="text-align: center;"/><td rowspan="1" colspan="1" style="text-align: center;"/><td rowspan="1" colspan="1" style="text-align: center;"/><td rowspan="1" colspan="1" style="text-align: center;"/><td rowspan="1" colspan="1" style="text-align: center;"/><td rowspan="1" colspan="1" style="text-align: center;"/><td rowspan="1" colspan="1" style="text-align: center;"/><td rowspan="1" colspan="1" style="text-align: center;"/><td rowspan="1" colspan="1" style="text-align: center;"/><td rowspan="1" colspan="1" style="text-align: center;">×</td></tr><tr><td rowspan="1" colspan="1">
              <xref ref-type="bibr" rid="B1628967">Jensen 1987</xref>
            </td><td rowspan="1" colspan="1">-</td><td rowspan="1" colspan="1">-</td><td rowspan="1" colspan="1">-</td><td rowspan="1" colspan="1" style="text-align: center;"/><td rowspan="1" colspan="1" style="text-align: center;"/><td rowspan="1" colspan="1" style="text-align: center;"/><td rowspan="1" colspan="1" style="text-align: center;"/><td rowspan="1" colspan="1" style="text-align: center;"/><td rowspan="1" colspan="1" style="text-align: center;"/><td rowspan="1" colspan="1" style="text-align: center;">×</td><td rowspan="1" colspan="1" style="text-align: center;"/><td rowspan="1" colspan="1" style="text-align: center;"/><td rowspan="1" colspan="1" style="text-align: center;"/></tr><tr><td rowspan="1" colspan="1">
              <xref ref-type="bibr" rid="B1629840">Moore 1987</xref>
            </td><td rowspan="1" colspan="1">Firth of Forth, Scotland, North Sea</td><td rowspan="1" colspan="1">United Kingdom</td><td rowspan="1" colspan="1">brackish</td><td rowspan="1" colspan="1" style="text-align: center;"/><td rowspan="1" colspan="1" style="text-align: center;"/><td rowspan="1" colspan="1" style="text-align: center;"/><td rowspan="1" colspan="1" style="text-align: center;"/><td rowspan="1" colspan="1" style="text-align: center;"/><td rowspan="1" colspan="1" style="text-align: center;">×</td><td rowspan="1" colspan="1" style="text-align: center;"/><td rowspan="1" colspan="1" style="text-align: center;"/><td rowspan="1" colspan="1" style="text-align: center;"/><td rowspan="1" colspan="1" style="text-align: center;"/></tr><tr><td rowspan="1" colspan="1">
              <xref ref-type="bibr" rid="B1629258">Lopez 1988</xref>
            </td><td rowspan="1" colspan="1">-</td><td rowspan="1" colspan="1">-</td><td rowspan="1" colspan="1">-</td><td rowspan="1" colspan="1" style="text-align: center;"/><td rowspan="1" colspan="1" style="text-align: center;"/><td rowspan="1" colspan="1" style="text-align: center;"/><td rowspan="1" colspan="1" style="text-align: center;"/><td rowspan="1" colspan="1" style="text-align: center;"/><td rowspan="1" colspan="1" style="text-align: center;"/><td rowspan="1" colspan="1" style="text-align: center;"/><td rowspan="1" colspan="1" style="text-align: center;"/><td rowspan="1" colspan="1" style="text-align: center;"/><td rowspan="1" colspan="1" style="text-align: center;">×</td></tr><tr><td rowspan="1" colspan="1">
              <xref ref-type="bibr" rid="B1630309">Prein 1988</xref>
            </td><td rowspan="1" colspan="1">-</td><td rowspan="1" colspan="1">-</td><td rowspan="1" colspan="1">-</td><td rowspan="1" colspan="1" style="text-align: center;"/><td rowspan="1" colspan="1" style="text-align: center;"/><td rowspan="1" colspan="1" style="text-align: center;"/><td rowspan="1" colspan="1" style="text-align: center;"/><td rowspan="1" colspan="1" style="text-align: center;"/><td rowspan="1" colspan="1" style="text-align: center;"/><td rowspan="1" colspan="1" style="text-align: center;"/><td rowspan="1" colspan="1" style="text-align: center;"/><td rowspan="1" colspan="1" style="text-align: center;"/><td rowspan="1" colspan="1" style="text-align: center;">×</td></tr><tr><td rowspan="1" colspan="1">
              <xref ref-type="bibr" rid="B1630472">Riemann and Schrage 1988</xref>
            </td><td rowspan="1" colspan="1">Weser estuary, Bremerhaven, North Sea</td><td rowspan="1" colspan="1">Germany</td><td rowspan="1" colspan="1">intertidal mud</td><td rowspan="1" colspan="1" style="text-align: center;"/><td rowspan="1" colspan="1" style="text-align: center;"/><td rowspan="1" colspan="1" style="text-align: center;"/><td rowspan="1" colspan="1" style="text-align: center;"/><td rowspan="1" colspan="1" style="text-align: center;"/><td rowspan="1" colspan="1" style="text-align: center;"/><td rowspan="1" colspan="1" style="text-align: center;">×</td><td rowspan="1" colspan="1" style="text-align: center;"/><td rowspan="1" colspan="1" style="text-align: center;"/><td rowspan="1" colspan="1" style="text-align: center;"/></tr><tr><td rowspan="1" colspan="1">
              <xref ref-type="bibr" rid="B1627218">Coomans 1989</xref>
            </td><td rowspan="1" colspan="1">-</td><td rowspan="1" colspan="1">-</td><td rowspan="1" colspan="1">-</td><td rowspan="1" colspan="1" style="text-align: center;"/><td rowspan="1" colspan="1" style="text-align: center;"/><td rowspan="1" colspan="1" style="text-align: center;"/><td rowspan="1" colspan="1" style="text-align: center;"/><td rowspan="1" colspan="1" style="text-align: center;"/><td rowspan="1" colspan="1" style="text-align: center;">×</td><td rowspan="1" colspan="1" style="text-align: center;"/><td rowspan="1" colspan="1" style="text-align: center;"/><td rowspan="1" colspan="1" style="text-align: center;"/><td rowspan="1" colspan="1" style="text-align: center;"/></tr><tr><td rowspan="1" colspan="1">
              <xref ref-type="bibr" rid="B1627766">Furstenberg and Vincx 1989</xref>
            </td><td rowspan="1" colspan="1">-</td><td rowspan="1" colspan="1">-</td><td rowspan="1" colspan="1">-</td><td rowspan="1" colspan="1" style="text-align: center;"/><td rowspan="1" colspan="1" style="text-align: center;"/><td rowspan="1" colspan="1" style="text-align: center;"/><td rowspan="1" colspan="1" style="text-align: center;"/><td rowspan="1" colspan="1" style="text-align: center;"/><td rowspan="1" colspan="1" style="text-align: center;"/><td rowspan="1" colspan="1" style="text-align: center;"/><td rowspan="1" colspan="1" style="text-align: center;"/><td rowspan="1" colspan="1" style="text-align: center;"/><td rowspan="1" colspan="1" style="text-align: center;">×</td></tr><tr><td rowspan="1" colspan="1">
              <xref ref-type="bibr" rid="B1630482">Riemann et al. 1990</xref>
            </td><td rowspan="1" colspan="1">Bremerhaven, North Sea</td><td rowspan="1" colspan="1">Germany</td><td rowspan="1" colspan="1">intertidal mud, brackish</td><td rowspan="1" colspan="1" style="text-align: center;"/><td rowspan="1" colspan="1" style="text-align: center;"/><td rowspan="1" colspan="1" style="text-align: center;"/><td rowspan="1" colspan="1" style="text-align: center;"/><td rowspan="1" colspan="1" style="text-align: center;"/><td rowspan="1" colspan="1" style="text-align: center;"/><td rowspan="1" colspan="1" style="text-align: center;">×</td><td rowspan="1" colspan="1" style="text-align: center;"/><td rowspan="1" colspan="1" style="text-align: center;"/><td rowspan="1" colspan="1" style="text-align: center;"/></tr><tr><td rowspan="1" colspan="1">
              <xref ref-type="bibr" rid="B1633769">Trett and Feil 1990</xref>
            </td><td rowspan="1" colspan="1">-</td><td rowspan="1" colspan="1">-</td><td rowspan="1" colspan="1">-</td><td rowspan="1" colspan="1" style="text-align: center;"/><td rowspan="1" colspan="1" style="text-align: center;"/><td rowspan="1" colspan="1" style="text-align: center;"/><td rowspan="1" colspan="1" style="text-align: center;"/><td rowspan="1" colspan="1" style="text-align: center;"/><td rowspan="1" colspan="1" style="text-align: center;">×</td><td rowspan="1" colspan="1" style="text-align: center;"/><td rowspan="1" colspan="1" style="text-align: center;"/><td rowspan="1" colspan="1" style="text-align: center;"/><td rowspan="1" colspan="1" style="text-align: center;"/></tr><tr><td rowspan="1" colspan="1">
              <xref ref-type="bibr" rid="B1626629">Bongers et al. 1991</xref>
            </td><td rowspan="1" colspan="1">-</td><td rowspan="1" colspan="1">-</td><td rowspan="1" colspan="1">-</td><td rowspan="1" colspan="1" style="text-align: center;"/><td rowspan="1" colspan="1" style="text-align: center;"/><td rowspan="1" colspan="1" style="text-align: center;"/><td rowspan="1" colspan="1" style="text-align: center;"/><td rowspan="1" colspan="1" style="text-align: center;"/><td rowspan="1" colspan="1" style="text-align: center;"/><td rowspan="1" colspan="1" style="text-align: center;"/><td rowspan="1" colspan="1" style="text-align: center;"/><td rowspan="1" colspan="1" style="text-align: center;"/><td rowspan="1" colspan="1" style="text-align: center;">×</td></tr><tr><td rowspan="1" colspan="1">
              <xref ref-type="bibr" rid="B1628689">Hellwig-Armonies et al. 1991</xref>
            </td><td rowspan="1" colspan="1">-</td><td rowspan="1" colspan="1">-</td><td rowspan="1" colspan="1">-</td><td rowspan="1" colspan="1" style="text-align: center;"/><td rowspan="1" colspan="1" style="text-align: center;"/><td rowspan="1" colspan="1" style="text-align: center;"/><td rowspan="1" colspan="1" style="text-align: center;"/><td rowspan="1" colspan="1" style="text-align: center;"/><td rowspan="1" colspan="1" style="text-align: center;"/><td rowspan="1" colspan="1" style="text-align: center;"/><td rowspan="1" colspan="1" style="text-align: center;"/><td rowspan="1" colspan="1" style="text-align: center;"/><td rowspan="1" colspan="1" style="text-align: center;">×</td></tr><tr><td rowspan="1" colspan="1">
              <xref ref-type="bibr" rid="B1626855">Clarke 1993</xref>
            </td><td rowspan="1" colspan="3">same as <xref ref-type="bibr" rid="B1631747">Warwick 1971</xref></td><td rowspan="1" colspan="1" style="text-align: center;"/><td rowspan="1" colspan="1" style="text-align: center;"/><td rowspan="1" colspan="1" style="text-align: center;"/><td rowspan="1" colspan="1" style="text-align: center;"/><td rowspan="1" colspan="1" style="text-align: center;"/><td rowspan="1" colspan="1" style="text-align: center;">×</td><td rowspan="1" colspan="1" style="text-align: center;"/><td rowspan="1" colspan="1" style="text-align: center;"/><td rowspan="1" colspan="1" style="text-align: center;"/><td rowspan="1" colspan="1" style="text-align: center;"/></tr><tr><td rowspan="1" colspan="1">
              <xref ref-type="bibr" rid="B1634820">Warwick 1993</xref>
            </td><td rowspan="1" colspan="1">-</td><td rowspan="1" colspan="1">-</td><td rowspan="1" colspan="1">-</td><td rowspan="1" colspan="1" style="text-align: center;"/><td rowspan="1" colspan="1" style="text-align: center;"/><td rowspan="1" colspan="1" style="text-align: center;"/><td rowspan="1" colspan="1" style="text-align: center;"/><td rowspan="1" colspan="1" style="text-align: center;"/><td rowspan="1" colspan="1" style="text-align: center;"/><td rowspan="1" colspan="1" style="text-align: center;"/><td rowspan="1" colspan="1" style="text-align: center;"/><td rowspan="1" colspan="1" style="text-align: center;"/><td rowspan="1" colspan="1" style="text-align: center;">×</td></tr><tr><td rowspan="1" colspan="1">
              <xref ref-type="bibr" rid="B1627638">Essink and Romeyn 1994</xref>
            </td><td rowspan="1" colspan="1">Dollard, Westerwoldse Aa River, North Sea</td><td rowspan="1" colspan="1">The Netherlands</td><td rowspan="1" colspan="1">intertidal sand and mud</td><td rowspan="1" colspan="1" style="text-align: center;"/><td rowspan="1" colspan="1" style="text-align: center;"/><td rowspan="1" colspan="1" style="text-align: center;"/><td rowspan="1" colspan="1" style="text-align: center;"/><td rowspan="1" colspan="1" style="text-align: center;"/><td rowspan="1" colspan="1" style="text-align: center;">×</td><td rowspan="1" colspan="1" style="text-align: center;"/><td rowspan="1" colspan="1" style="text-align: center;"/><td rowspan="1" colspan="1" style="text-align: center;"/><td rowspan="1" colspan="1" style="text-align: center;"/></tr><tr><td rowspan="1" colspan="1">
              <xref ref-type="bibr" rid="B1629322">Lorenzen 1994</xref>
            </td><td rowspan="1" colspan="1">-</td><td rowspan="1" colspan="1">-</td><td rowspan="1" colspan="1">-</td><td rowspan="1" colspan="1" style="text-align: center;"/><td rowspan="1" colspan="1" style="text-align: center;"/><td rowspan="1" colspan="1" style="text-align: center;">×</td><td rowspan="1" colspan="1" style="text-align: center;"/><td rowspan="1" colspan="1" style="text-align: center;"/><td rowspan="1" colspan="1" style="text-align: center;"/><td rowspan="1" colspan="1" style="text-align: center;"/><td rowspan="1" colspan="1" style="text-align: center;"/><td rowspan="1" colspan="1" style="text-align: center;"/><td rowspan="1" colspan="1" style="text-align: center;"/></tr><tr><td rowspan="1" colspan="1">
              <xref ref-type="bibr" rid="B1629052">Kennedy 1995</xref>
            </td><td rowspan="1" colspan="1">Exe estuary, English Channel</td><td rowspan="1" colspan="1">United Kingdom</td><td rowspan="1" colspan="1">mud</td><td rowspan="1" colspan="1" style="text-align: center;"/><td rowspan="1" colspan="1" style="text-align: center;"/><td rowspan="1" colspan="1" style="text-align: center;"/><td rowspan="1" colspan="1" style="text-align: center;"/><td rowspan="1" colspan="1" style="text-align: center;"/><td rowspan="1" colspan="1" style="text-align: center;">×</td><td rowspan="1" colspan="1" style="text-align: center;"/><td rowspan="1" colspan="1" style="text-align: center;"/><td rowspan="1" colspan="1" style="text-align: center;"/><td rowspan="1" colspan="1" style="text-align: center;"/></tr><tr><td rowspan="1" colspan="1">
              <xref ref-type="bibr" rid="B1631205">Soetaert et al. 1995</xref>
            </td><td rowspan="1" colspan="1">Gironde, Bay of Biscay</td><td rowspan="1" colspan="1">France</td><td rowspan="1" colspan="1">subtidal sediment</td><td rowspan="1" colspan="1" style="text-align: center;"/><td rowspan="1" colspan="1" style="text-align: center;"/><td rowspan="1" colspan="1" style="text-align: center;"/><td rowspan="1" colspan="1" style="text-align: center;"/><td rowspan="1" colspan="1" style="text-align: center;"/><td rowspan="1" colspan="1" style="text-align: center;">×</td><td rowspan="1" colspan="1" style="text-align: center;"/><td rowspan="1" colspan="1" style="text-align: center;"/><td rowspan="1" colspan="1" style="text-align: center;"/><td rowspan="1" colspan="1" style="text-align: center;"/></tr><tr><td rowspan="1" colspan="1">
              <xref ref-type="bibr" rid="B1631236">Somerfield et al. 1995</xref>
            </td><td rowspan="1" colspan="1">-</td><td rowspan="1" colspan="1">-</td><td rowspan="1" colspan="1">-</td><td rowspan="1" colspan="1" style="text-align: center;"/><td rowspan="1" colspan="1" style="text-align: center;"/><td rowspan="1" colspan="1" style="text-align: center;"/><td rowspan="1" colspan="1" style="text-align: center;"/><td rowspan="1" colspan="1" style="text-align: center;"/><td rowspan="1" colspan="1" style="text-align: center;"/><td rowspan="1" colspan="1" style="text-align: center;"/><td rowspan="1" colspan="1" style="text-align: center;"/><td rowspan="1" colspan="1" style="text-align: center;"/><td rowspan="1" colspan="1" style="text-align: center;">×</td></tr><tr><td rowspan="1" colspan="1">
              <xref ref-type="bibr" rid="B1631687">Vopel and Arit 1995</xref>
            </td><td rowspan="1" colspan="1">Hiddensee Island, Baltic Sea</td><td rowspan="1" colspan="1">Germany</td><td rowspan="1" colspan="1">floating cyanobacterial mats, brackish</td><td rowspan="1" colspan="1" style="text-align: center;"/><td rowspan="1" colspan="1" style="text-align: center;"/><td rowspan="1" colspan="1" style="text-align: center;"/><td rowspan="1" colspan="1" style="text-align: center;"/><td rowspan="1" colspan="1" style="text-align: center;"/><td rowspan="1" colspan="1" style="text-align: center;">×</td><td rowspan="1" colspan="1" style="text-align: center;"/><td rowspan="1" colspan="1" style="text-align: center;"/><td rowspan="1" colspan="1" style="text-align: center;"/><td rowspan="1" colspan="1" style="text-align: center;"/></tr><tr><td rowspan="1" colspan="1">
              <xref ref-type="bibr" rid="B1626581">Blome 1996</xref>
            </td><td rowspan="1" colspan="1">Ems estuary; Dollart; Weser estuary, North Sea</td><td rowspan="1" colspan="1">Germany</td><td rowspan="1" colspan="1">intertidal sand</td><td rowspan="1" colspan="1" style="text-align: center;"/><td rowspan="1" colspan="1" style="text-align: center;"/><td rowspan="1" colspan="1" style="text-align: center;"/><td rowspan="1" colspan="1" style="text-align: center;"/><td rowspan="1" colspan="1" style="text-align: center;"/><td rowspan="1" colspan="1" style="text-align: center;">×</td><td rowspan="1" colspan="1" style="text-align: center;"/><td rowspan="1" colspan="1" style="text-align: center;"/><td rowspan="1" colspan="1" style="text-align: center;"/><td rowspan="1" colspan="1" style="text-align: center;"/></tr><tr><td rowspan="1" colspan="1">
              <xref ref-type="bibr" rid="B1626591">Blome and Faubel 1996</xref>
            </td><td rowspan="1" colspan="1">Brokdorf; Außendeich; Mühlenstraßen; Kaiser-Wuhelm-Koog, North Sea</td><td rowspan="1" colspan="1">Germany</td><td rowspan="1" colspan="1">sand and mud</td><td rowspan="1" colspan="1" style="text-align: center;"/><td rowspan="1" colspan="1" style="text-align: center;"/><td rowspan="1" colspan="1" style="text-align: center;"/><td rowspan="1" colspan="1" style="text-align: center;"/><td rowspan="1" colspan="1" style="text-align: center;"/><td rowspan="1" colspan="1" style="text-align: center;">×</td><td rowspan="1" colspan="1" style="text-align: center;"/><td rowspan="1" colspan="1" style="text-align: center;"/><td rowspan="1" colspan="1" style="text-align: center;"/><td rowspan="1" colspan="1" style="text-align: center;"/></tr><tr><td rowspan="1" colspan="1">
              <xref ref-type="bibr" rid="B1628977">Jensen 1996</xref>
            </td><td rowspan="1" colspan="1">-</td><td rowspan="1" colspan="1">-</td><td rowspan="1" colspan="1">-</td><td rowspan="1" colspan="1" style="text-align: center;"/><td rowspan="1" colspan="1" style="text-align: center;"/><td rowspan="1" colspan="1" style="text-align: center;"/><td rowspan="1" colspan="1" style="text-align: center;"/><td rowspan="1" colspan="1" style="text-align: center;"/><td rowspan="1" colspan="1" style="text-align: center;"/><td rowspan="1" colspan="1" style="text-align: center;"/><td rowspan="1" colspan="1" style="text-align: center;"/><td rowspan="1" colspan="1" style="text-align: center;"/><td rowspan="1" colspan="1" style="text-align: center;">×</td></tr><tr><td rowspan="1" colspan="1">
              <xref ref-type="bibr" rid="B1629658">Moens and Vincx 1997</xref>
            </td><td rowspan="1" colspan="1">Western Scheldt estuary, North Sea</td><td rowspan="1" colspan="1">The Netherlands</td><td rowspan="1" colspan="1">subtidal to high tide level, sand and mud</td><td rowspan="1" colspan="1" style="text-align: center;"/><td rowspan="1" colspan="1" style="text-align: center;"/><td rowspan="1" colspan="1" style="text-align: center;"/><td rowspan="1" colspan="1" style="text-align: center;"/><td rowspan="1" colspan="1" style="text-align: center;"/><td rowspan="1" colspan="1" style="text-align: center;">×</td><td rowspan="1" colspan="1" style="text-align: center;"/><td rowspan="1" colspan="1" style="text-align: center;"/><td rowspan="1" colspan="1" style="text-align: center;"/><td rowspan="1" colspan="1" style="text-align: center;"/></tr><tr><td rowspan="1" colspan="1">
              <xref ref-type="bibr" rid="B1629966">Ólafsson and Elmgren 1997</xref>
            </td><td rowspan="1" colspan="1">off Askö, Baltic Sea</td><td rowspan="1" colspan="1">Sweden</td><td rowspan="1" colspan="1">37 m deep</td><td rowspan="1" colspan="1" style="text-align: center;"/><td rowspan="1" colspan="1" style="text-align: center;"/><td rowspan="1" colspan="1" style="text-align: center;"/><td rowspan="1" colspan="1" style="text-align: center;"/><td rowspan="1" colspan="1" style="text-align: center;"/><td rowspan="1" colspan="1" style="text-align: center;">×</td><td rowspan="1" colspan="1" style="text-align: center;"/><td rowspan="1" colspan="1" style="text-align: center;"/><td rowspan="1" colspan="1" style="text-align: center;"/><td rowspan="1" colspan="1" style="text-align: center;"/></tr><tr><td rowspan="1" colspan="1">
              <xref ref-type="bibr" rid="B1633984">Platt and Ball 1997</xref>
            </td><td rowspan="1" colspan="1">-</td><td rowspan="1" colspan="1">-</td><td rowspan="1" colspan="1">-</td><td rowspan="1" colspan="1" style="text-align: center;"/><td rowspan="1" colspan="1" style="text-align: center;"/><td rowspan="1" colspan="1" style="text-align: center;"/><td rowspan="1" colspan="1" style="text-align: center;"/><td rowspan="1" colspan="1" style="text-align: center;"/><td rowspan="1" colspan="1" style="text-align: center;">×</td><td rowspan="1" colspan="1" style="text-align: center;"/><td rowspan="1" colspan="1" style="text-align: center;"/><td rowspan="1" colspan="1" style="text-align: center;"/><td rowspan="1" colspan="1" style="text-align: center;"/></tr><tr><td rowspan="1" colspan="1">
              <xref ref-type="bibr" rid="B1626076">Attrill 1998</xref>
            </td><td rowspan="1" colspan="1">-</td><td rowspan="1" colspan="1">-</td><td rowspan="1" colspan="1">-</td><td rowspan="1" colspan="1" style="text-align: center;"/><td rowspan="1" colspan="1" style="text-align: center;"/><td rowspan="1" colspan="1" style="text-align: center;"/><td rowspan="1" colspan="1" style="text-align: center;"/><td rowspan="1" colspan="1" style="text-align: center;"/><td rowspan="1" colspan="1" style="text-align: center;">×</td><td rowspan="1" colspan="1" style="text-align: center;"/><td rowspan="1" colspan="1" style="text-align: center;"/><td rowspan="1" colspan="1" style="text-align: center;"/><td rowspan="1" colspan="1" style="text-align: center;"/></tr><tr><td rowspan="1" colspan="1">
              <xref ref-type="bibr" rid="B1627628">Essink and Keidel 1998</xref>
            </td><td rowspan="1" colspan="1">Westerwoldse Aa River, North Sea</td><td rowspan="1" colspan="1">The Netherlands</td><td rowspan="1" colspan="1">intertidal sand and mud</td><td rowspan="1" colspan="1" style="text-align: center;"/><td rowspan="1" colspan="1" style="text-align: center;"/><td rowspan="1" colspan="1" style="text-align: center;"/><td rowspan="1" colspan="1" style="text-align: center;"/><td rowspan="1" colspan="1" style="text-align: center;"/><td rowspan="1" colspan="1" style="text-align: center;">×</td><td rowspan="1" colspan="1" style="text-align: center;"/><td rowspan="1" colspan="1" style="text-align: center;"/><td rowspan="1" colspan="1" style="text-align: center;"/><td rowspan="1" colspan="1" style="text-align: center;"/></tr><tr><td rowspan="1" colspan="1">
              <xref ref-type="bibr" rid="B1630252">Perry and Aumann 1998</xref>
            </td><td rowspan="1" colspan="1">-</td><td rowspan="1" colspan="1">-</td><td rowspan="1" colspan="1">-</td><td rowspan="1" colspan="1" style="text-align: center;"/><td rowspan="1" colspan="1" style="text-align: center;"/><td rowspan="1" colspan="1" style="text-align: center;"/><td rowspan="1" colspan="1" style="text-align: center;"/><td rowspan="1" colspan="1" style="text-align: center;"/><td rowspan="1" colspan="1" style="text-align: center;"/><td rowspan="1" colspan="1" style="text-align: center;"/><td rowspan="1" colspan="1" style="text-align: center;"/><td rowspan="1" colspan="1" style="text-align: center;"/><td rowspan="1" colspan="1" style="text-align: center;">×</td></tr><tr><td rowspan="1" colspan="1">
              <xref ref-type="bibr" rid="B1629774">Moens et al. 1999b</xref>
            </td><td rowspan="1" colspan="1">-</td><td rowspan="1" colspan="1">-</td><td rowspan="1" colspan="1">-</td><td rowspan="1" colspan="1" style="text-align: center;"/><td rowspan="1" colspan="1" style="text-align: center;"/><td rowspan="1" colspan="1" style="text-align: center;"/><td rowspan="1" colspan="1" style="text-align: center;"/><td rowspan="1" colspan="1" style="text-align: center;"/><td rowspan="1" colspan="1" style="text-align: center;"/><td rowspan="1" colspan="1" style="text-align: center;"/><td rowspan="1" colspan="1" style="text-align: center;"/><td rowspan="1" colspan="1" style="text-align: center;"/><td rowspan="1" colspan="1" style="text-align: center;">×</td></tr><tr><td rowspan="1" colspan="1">
              <xref ref-type="bibr" rid="B1629794">Moens et al. 1999d</xref>
            </td><td rowspan="1" colspan="1">-</td><td rowspan="1" colspan="1">-</td><td rowspan="1" colspan="1">-</td><td rowspan="1" colspan="1" style="text-align: center;"/><td rowspan="1" colspan="1" style="text-align: center;"/><td rowspan="1" colspan="1" style="text-align: center;"/><td rowspan="1" colspan="1" style="text-align: center;"/><td rowspan="1" colspan="1" style="text-align: center;"/><td rowspan="1" colspan="1" style="text-align: center;"/><td rowspan="1" colspan="1" style="text-align: center;"/><td rowspan="1" colspan="1" style="text-align: center;"/><td rowspan="1" colspan="1" style="text-align: center;"/><td rowspan="1" colspan="1" style="text-align: center;">×</td></tr><tr><td rowspan="1" colspan="1">
              <xref ref-type="bibr" rid="B1627470">de Smet et al. 2001</xref>
            </td><td rowspan="1" colspan="1">-</td><td rowspan="1" colspan="1">-</td><td rowspan="1" colspan="1">-</td><td rowspan="1" colspan="1" style="text-align: center;"/><td rowspan="1" colspan="1" style="text-align: center;"/><td rowspan="1" colspan="1" style="text-align: center;"/><td rowspan="1" colspan="1" style="text-align: center;"/><td rowspan="1" colspan="1" style="text-align: center;"/><td rowspan="1" colspan="1" style="text-align: center;">×</td><td rowspan="1" colspan="1" style="text-align: center;"/><td rowspan="1" colspan="1" style="text-align: center;"/><td rowspan="1" colspan="1" style="text-align: center;"/><td rowspan="1" colspan="1" style="text-align: center;"/></tr><tr><td rowspan="1" colspan="1">
              <xref ref-type="bibr" rid="B1628816">Höss et al. 2001</xref>
            </td><td rowspan="1" colspan="1">-</td><td rowspan="1" colspan="1">-</td><td rowspan="1" colspan="1">-</td><td rowspan="1" colspan="1" style="text-align: center;"/><td rowspan="1" colspan="1" style="text-align: center;"/><td rowspan="1" colspan="1" style="text-align: center;"/><td rowspan="1" colspan="1" style="text-align: center;"/><td rowspan="1" colspan="1" style="text-align: center;"/><td rowspan="1" colspan="1" style="text-align: center;"/><td rowspan="1" colspan="1" style="text-align: center;"/><td rowspan="1" colspan="1" style="text-align: center;"/><td rowspan="1" colspan="1" style="text-align: center;"/><td rowspan="1" colspan="1" style="text-align: center;">×</td></tr><tr><td rowspan="1" colspan="1">
              <xref ref-type="bibr" rid="B1631375">Tchesunov 2001</xref>
            </td><td rowspan="1" colspan="1">-</td><td rowspan="1" colspan="1">-</td><td rowspan="1" colspan="1">-</td><td rowspan="1" colspan="1" style="text-align: center;"/><td rowspan="1" colspan="1" style="text-align: center;"/><td rowspan="1" colspan="1" style="text-align: center;"/><td rowspan="1" colspan="1" style="text-align: center;"/><td rowspan="1" colspan="1" style="text-align: center;"/><td rowspan="1" colspan="1" style="text-align: center;"/><td rowspan="1" colspan="1" style="text-align: center;"/><td rowspan="1" colspan="1" style="text-align: center;"/><td rowspan="1" colspan="1" style="text-align: center;"/><td rowspan="1" colspan="1" style="text-align: center;">×</td></tr><tr><td rowspan="1" colspan="1">
              <xref ref-type="bibr" rid="B1634829">Lee 2002</xref>
            </td><td rowspan="1" colspan="1">-</td><td rowspan="1" colspan="1">-</td><td rowspan="1" colspan="1">-</td><td rowspan="1" colspan="1" style="text-align: center;"/><td rowspan="1" colspan="1" style="text-align: center;"/><td rowspan="1" colspan="1" style="text-align: center;"/><td rowspan="1" colspan="1" style="text-align: center;"/><td rowspan="1" colspan="1" style="text-align: center;"/><td rowspan="1" colspan="1" style="text-align: center;"/><td rowspan="1" colspan="1" style="text-align: center;"/><td rowspan="1" colspan="1" style="text-align: center;"/><td rowspan="1" colspan="1" style="text-align: center;"/><td rowspan="1" colspan="1" style="text-align: center;">×</td></tr><tr><td rowspan="1" colspan="1">
              <xref ref-type="bibr" rid="B1628249">Haitzer et al. 2002</xref>
            </td><td rowspan="1" colspan="1">-</td><td rowspan="1" colspan="1">-</td><td rowspan="1" colspan="1">-</td><td rowspan="1" colspan="1" style="text-align: center;"/><td rowspan="1" colspan="1" style="text-align: center;"/><td rowspan="1" colspan="1" style="text-align: center;"/><td rowspan="1" colspan="1" style="text-align: center;"/><td rowspan="1" colspan="1" style="text-align: center;"/><td rowspan="1" colspan="1" style="text-align: center;"/><td rowspan="1" colspan="1" style="text-align: center;"/><td rowspan="1" colspan="1" style="text-align: center;"/><td rowspan="1" colspan="1" style="text-align: center;"/><td rowspan="1" colspan="1" style="text-align: center;">×</td></tr><tr><td rowspan="1" colspan="1">
              <xref ref-type="bibr" rid="B1630462">Riemann and Helmke 2002</xref>
            </td><td rowspan="1" colspan="1">Weser estuary, Bremerhaven, North Sea</td><td rowspan="1" colspan="1">Germany</td><td rowspan="1" colspan="1">intertidal, brackish</td><td rowspan="1" colspan="1" style="text-align: center;"/><td rowspan="1" colspan="1" style="text-align: center;"/><td rowspan="1" colspan="1" style="text-align: center;"/><td rowspan="1" colspan="1" style="text-align: center;"/><td rowspan="1" colspan="1" style="text-align: center;"/><td rowspan="1" colspan="1" style="text-align: center;"/><td rowspan="1" colspan="1" style="text-align: center;">×</td><td rowspan="1" colspan="1" style="text-align: center;"/><td rowspan="1" colspan="1" style="text-align: center;"/><td rowspan="1" colspan="1" style="text-align: center;"/></tr><tr><td rowspan="1" colspan="1">
              <xref ref-type="bibr" rid="B1634774">Wetzel et al. 2002</xref>
            </td><td rowspan="1" colspan="1">Fährinsel Island, Baltic Sea</td><td rowspan="1" colspan="1">Germany</td><td rowspan="1" colspan="1">macroalgal mats</td><td rowspan="1" colspan="1" style="text-align: center;"/><td rowspan="1" colspan="1" style="text-align: center;"/><td rowspan="1" colspan="1" style="text-align: center;"/><td rowspan="1" colspan="1" style="text-align: center;"/><td rowspan="1" colspan="1" style="text-align: center;"/><td rowspan="1" colspan="1" style="text-align: center;">×</td><td rowspan="1" colspan="1" style="text-align: center;"/><td rowspan="1" colspan="1" style="text-align: center;"/><td rowspan="1" colspan="1" style="text-align: center;"/><td rowspan="1" colspan="1" style="text-align: center;"/></tr><tr><td rowspan="1" colspan="1">
              <xref ref-type="bibr" rid="B1627618">Essink 2003</xref>
            </td><td rowspan="1" colspan="1">-</td><td rowspan="1" colspan="1">-</td><td rowspan="1" colspan="1">-</td><td rowspan="1" colspan="1" style="text-align: center;"/><td rowspan="1" colspan="1" style="text-align: center;"/><td rowspan="1" colspan="1" style="text-align: center;"/><td rowspan="1" colspan="1" style="text-align: center;"/><td rowspan="1" colspan="1" style="text-align: center;"/><td rowspan="1" colspan="1" style="text-align: center;"/><td rowspan="1" colspan="1" style="text-align: center;"/><td rowspan="1" colspan="1" style="text-align: center;"/><td rowspan="1" colspan="1" style="text-align: center;"/><td rowspan="1" colspan="1" style="text-align: center;">×</td></tr><tr><td rowspan="1" colspan="1">
              <xref ref-type="bibr" rid="B1634857">Steinberg 2003</xref>
            </td><td rowspan="1" colspan="1">-</td><td rowspan="1" colspan="1">-</td><td rowspan="1" colspan="1">-</td><td rowspan="1" colspan="1" style="text-align: center;"/><td rowspan="1" colspan="1" style="text-align: center;"/><td rowspan="1" colspan="1" style="text-align: center;"/><td rowspan="1" colspan="1" style="text-align: center;"/><td rowspan="1" colspan="1" style="text-align: center;"/><td rowspan="1" colspan="1" style="text-align: center;"/><td rowspan="1" colspan="1" style="text-align: center;"/><td rowspan="1" colspan="1" style="text-align: center;"/><td rowspan="1" colspan="1" style="text-align: center;"/><td rowspan="1" colspan="1" style="text-align: center;">×</td></tr><tr><td rowspan="1" colspan="1">
              <xref ref-type="bibr" rid="B1628699">Höckelmann et al. 2004</xref>
            </td><td rowspan="1" colspan="1">-</td><td rowspan="1" colspan="1">-</td><td rowspan="1" colspan="1">-</td><td rowspan="1" colspan="1" style="text-align: center;"/><td rowspan="1" colspan="1" style="text-align: center;"/><td rowspan="1" colspan="1" style="text-align: center;"/><td rowspan="1" colspan="1" style="text-align: center;"/><td rowspan="1" colspan="1" style="text-align: center;"/><td rowspan="1" colspan="1" style="text-align: center;"/><td rowspan="1" colspan="1" style="text-align: center;"/><td rowspan="1" colspan="1" style="text-align: center;"/><td rowspan="1" colspan="1" style="text-align: center;"/><td rowspan="1" colspan="1" style="text-align: center;">×</td></tr><tr><td rowspan="1" colspan="1">
              <xref ref-type="bibr" rid="B1630492">Robinson 2004</xref>
            </td><td rowspan="1" colspan="1">-</td><td rowspan="1" colspan="1">-</td><td rowspan="1" colspan="1">-</td><td rowspan="1" colspan="1" style="text-align: center;"/><td rowspan="1" colspan="1" style="text-align: center;"/><td rowspan="1" colspan="1" style="text-align: center;"/><td rowspan="1" colspan="1" style="text-align: center;"/><td rowspan="1" colspan="1" style="text-align: center;"/><td rowspan="1" colspan="1" style="text-align: center;"/><td rowspan="1" colspan="1" style="text-align: center;"/><td rowspan="1" colspan="1" style="text-align: center;"/><td rowspan="1" colspan="1" style="text-align: center;"/><td rowspan="1" colspan="1" style="text-align: center;">×</td></tr><tr><td rowspan="1" colspan="1">
              <xref ref-type="bibr" rid="B1626047">Arroyo et al. 2006</xref>
            </td><td rowspan="1" colspan="1">Åland Archipelago, Baltic Sea</td><td rowspan="1" colspan="1">Finland</td><td rowspan="1" colspan="1">subtidal sand</td><td rowspan="1" colspan="1" style="text-align: center;"/><td rowspan="1" colspan="1" style="text-align: center;"/><td rowspan="1" colspan="1" style="text-align: center;"/><td rowspan="1" colspan="1" style="text-align: center;"/><td rowspan="1" colspan="1" style="text-align: center;"/><td rowspan="1" colspan="1" style="text-align: center;">×</td><td rowspan="1" colspan="1" style="text-align: center;"/><td rowspan="1" colspan="1" style="text-align: center;"/><td rowspan="1" colspan="1" style="text-align: center;"/><td rowspan="1" colspan="1" style="text-align: center;"/></tr><tr><td rowspan="1" colspan="1">
              <xref ref-type="bibr" rid="B1629738">Moens et al. 2006</xref>
            </td><td rowspan="1" colspan="1">-</td><td rowspan="1" colspan="1">-</td><td rowspan="1" colspan="1">-</td><td rowspan="1" colspan="1" style="text-align: center;"/><td rowspan="1" colspan="1" style="text-align: center;"/><td rowspan="1" colspan="1" style="text-align: center;"/><td rowspan="1" colspan="1" style="text-align: center;"/><td rowspan="1" colspan="1" style="text-align: center;"/><td rowspan="1" colspan="1" style="text-align: center;"/><td rowspan="1" colspan="1" style="text-align: center;"/><td rowspan="1" colspan="1" style="text-align: center;"/><td rowspan="1" colspan="1" style="text-align: center;"/><td rowspan="1" colspan="1" style="text-align: center;">×</td></tr><tr><td rowspan="1" colspan="1">
              <xref ref-type="bibr" rid="B1629952">O'Halloran et al. 2006</xref>
            </td><td rowspan="1" colspan="1">-</td><td rowspan="1" colspan="1">-</td><td rowspan="1" colspan="1">-</td><td rowspan="1" colspan="1" style="text-align: center;"/><td rowspan="1" colspan="1" style="text-align: center;"/><td rowspan="1" colspan="1" style="text-align: center;"/><td rowspan="1" colspan="1" style="text-align: center;"/><td rowspan="1" colspan="1" style="text-align: center;"/><td rowspan="1" colspan="1" style="text-align: center;"/><td rowspan="1" colspan="1" style="text-align: center;"/><td rowspan="1" colspan="1" style="text-align: center;"/><td rowspan="1" colspan="1" style="text-align: center;"/><td rowspan="1" colspan="1" style="text-align: center;">×</td></tr><tr><td rowspan="1" colspan="1">
              <xref ref-type="bibr" rid="B1631167">Smol and Coomans 2006</xref>
            </td><td rowspan="1" colspan="1">-</td><td rowspan="1" colspan="1">-</td><td rowspan="1" colspan="1">-</td><td rowspan="1" colspan="1" style="text-align: center;"/><td rowspan="1" colspan="1" style="text-align: center;">×</td><td rowspan="1" colspan="1" style="text-align: center;"/><td rowspan="1" colspan="1" style="text-align: center;"/><td rowspan="1" colspan="1" style="text-align: center;"/><td rowspan="1" colspan="1" style="text-align: center;"/><td rowspan="1" colspan="1" style="text-align: center;"/><td rowspan="1" colspan="1" style="text-align: center;"/><td rowspan="1" colspan="1" style="text-align: center;"/><td rowspan="1" colspan="1" style="text-align: center;"/></tr><tr><td rowspan="1" colspan="1">
              <xref ref-type="bibr" rid="B1627672">Filip and Claus 2008</xref>
            </td><td rowspan="1" colspan="1">-</td><td rowspan="1" colspan="1">-</td><td rowspan="1" colspan="1">-</td><td rowspan="1" colspan="1" style="text-align: center;"/><td rowspan="1" colspan="1" style="text-align: center;"/><td rowspan="1" colspan="1" style="text-align: center;"/><td rowspan="1" colspan="1" style="text-align: center;"/><td rowspan="1" colspan="1" style="text-align: center;"/><td rowspan="1" colspan="1" style="text-align: center;"/><td rowspan="1" colspan="1" style="text-align: center;"/><td rowspan="1" colspan="1" style="text-align: center;"/><td rowspan="1" colspan="1" style="text-align: center;"/><td rowspan="1" colspan="1" style="text-align: center;">×</td></tr><tr><td rowspan="1" colspan="1">
              <xref ref-type="bibr" rid="B1626037">Arigó et al. 2009</xref>
            </td><td rowspan="1" colspan="1">Akrotiri Bay, Mediterranean Sea</td><td rowspan="1" colspan="1">Cyprus</td><td rowspan="1" colspan="1">sediment</td><td rowspan="1" colspan="1" style="text-align: center;"/><td rowspan="1" colspan="1" style="text-align: center;"/><td rowspan="1" colspan="1" style="text-align: center;"/><td rowspan="1" colspan="1" style="text-align: center;"/><td rowspan="1" colspan="1" style="text-align: center;"/><td rowspan="1" colspan="1" style="text-align: center;">×</td><td rowspan="1" colspan="1" style="text-align: center;"/><td rowspan="1" colspan="1" style="text-align: center;"/><td rowspan="1" colspan="1" style="text-align: center;"/><td rowspan="1" colspan="1" style="text-align: center;"/></tr><tr><td rowspan="1" colspan="1">
              <xref ref-type="bibr" rid="B1634082">Vandepitte et al. 2010</xref>
            </td><td rowspan="1" colspan="1">-</td><td rowspan="1" colspan="1">-</td><td rowspan="1" colspan="1">-</td><td rowspan="1" colspan="1" style="text-align: center;"/><td rowspan="1" colspan="1" style="text-align: center;"/><td rowspan="1" colspan="1" style="text-align: center;"/><td rowspan="1" colspan="1" style="text-align: center;"/><td rowspan="1" colspan="1" style="text-align: center;"/><td rowspan="1" colspan="1" style="text-align: center;">×</td><td rowspan="1" colspan="1" style="text-align: center;"/><td rowspan="1" colspan="1" style="text-align: center;"/><td rowspan="1" colspan="1" style="text-align: center;"/><td rowspan="1" colspan="1" style="text-align: center;"/></tr><tr><td rowspan="1" colspan="1">
              <xref ref-type="bibr" rid="B1629976">Ólafsson et al. 2013</xref>
            </td><td rowspan="1" colspan="1">Åland Archipelago, Baltic Sea</td><td rowspan="1" colspan="1">Finland</td><td rowspan="1" colspan="1">fine sediment with algae</td><td rowspan="1" colspan="1" style="text-align: center;"/><td rowspan="1" colspan="1" style="text-align: center;"/><td rowspan="1" colspan="1" style="text-align: center;"/><td rowspan="1" colspan="1" style="text-align: center;"/><td rowspan="1" colspan="1" style="text-align: center;"/><td rowspan="1" colspan="1" style="text-align: center;">×</td><td rowspan="1" colspan="1" style="text-align: center;"/><td rowspan="1" colspan="1" style="text-align: center;"/><td rowspan="1" colspan="1" style="text-align: center;"/><td rowspan="1" colspan="1" style="text-align: center;"/></tr><tr><td rowspan="1" colspan="1">
              <xref ref-type="bibr" rid="B1631545">Urban-Malinga et al. 2013</xref>
            </td><td rowspan="1" colspan="1">Vistula Lagoon, Baltic Sea</td><td rowspan="1" colspan="1">Poland and Russia</td><td rowspan="1" colspan="1">brackish, 27 m deep</td><td rowspan="1" colspan="1" style="text-align: center;"/><td rowspan="1" colspan="1" style="text-align: center;"/><td rowspan="1" colspan="1" style="text-align: center;"/><td rowspan="1" colspan="1" style="text-align: center;"/><td rowspan="1" colspan="1" style="text-align: center;"/><td rowspan="1" colspan="1" style="text-align: center;">×</td><td rowspan="1" colspan="1" style="text-align: center;"/><td rowspan="1" colspan="1" style="text-align: center;"/><td rowspan="1" colspan="1" style="text-align: center;"/><td rowspan="1" colspan="1" style="text-align: center;"/></tr><tr><td rowspan="1" colspan="1">
              <xref ref-type="bibr" rid="B1628847">Ingels et al. 2014</xref>
            </td><td rowspan="1" colspan="1">-</td><td rowspan="1" colspan="1">-</td><td rowspan="1" colspan="1">-</td><td rowspan="1" colspan="1" style="text-align: center;"/><td rowspan="1" colspan="1" style="text-align: center;"/><td rowspan="1" colspan="1" style="text-align: center;"/><td rowspan="1" colspan="1" style="text-align: center;"/><td rowspan="1" colspan="1" style="text-align: center;"/><td rowspan="1" colspan="1" style="text-align: center;">×</td><td rowspan="1" colspan="1" style="text-align: center;"/><td rowspan="1" colspan="1" style="text-align: center;"/><td rowspan="1" colspan="1" style="text-align: center;"/><td rowspan="1" colspan="1" style="text-align: center;"/></tr><tr><td rowspan="1" colspan="1">
              <xref ref-type="bibr" rid="B1629124">Kooijman 2014</xref>
            </td><td rowspan="1" colspan="1">-</td><td rowspan="1" colspan="1">-</td><td rowspan="1" colspan="1">-</td><td rowspan="1" colspan="1" style="text-align: center;"/><td rowspan="1" colspan="1" style="text-align: center;"/><td rowspan="1" colspan="1" style="text-align: center;"/><td rowspan="1" colspan="1" style="text-align: center;"/><td rowspan="1" colspan="1" style="text-align: center;"/><td rowspan="1" colspan="1" style="text-align: center;"/><td rowspan="1" colspan="1" style="text-align: center;"/><td rowspan="1" colspan="1" style="text-align: center;"/><td rowspan="1" colspan="1" style="text-align: center;"/><td rowspan="1" colspan="1" style="text-align: center;">×</td></tr><tr><td rowspan="1" colspan="1">
              <xref ref-type="bibr" rid="B1631079">Shimada and Kajihara 2014</xref>
            </td><td rowspan="1" colspan="1">-</td><td rowspan="1" colspan="1">-</td><td rowspan="1" colspan="1">-</td><td rowspan="1" colspan="1" style="text-align: center;"/><td rowspan="1" colspan="1" style="text-align: center;"/><td rowspan="1" colspan="1" style="text-align: center;">×</td><td rowspan="1" colspan="1" style="text-align: center;"/><td rowspan="1" colspan="1" style="text-align: center;"/><td rowspan="1" colspan="1" style="text-align: center;"/><td rowspan="1" colspan="1" style="text-align: center;"/><td rowspan="1" colspan="1" style="text-align: center;"/><td rowspan="1" colspan="1" style="text-align: center;"/><td rowspan="1" colspan="1" style="text-align: center;"/></tr><tr><td rowspan="1" colspan="1">
              <xref ref-type="bibr" rid="B1631524">Urban-Malinga et al. 2014</xref>
            </td><td rowspan="1" colspan="1">Puck Bay, Baltic Sea</td><td rowspan="1" colspan="1">Poland</td><td rowspan="1" colspan="1">0.7–0.8 m deep</td><td rowspan="1" colspan="1" style="text-align: center;"/><td rowspan="1" colspan="1" style="text-align: center;"/><td rowspan="1" colspan="1" style="text-align: center;"/><td rowspan="1" colspan="1" style="text-align: center;"/><td rowspan="1" colspan="1" style="text-align: center;"/><td rowspan="1" colspan="1" style="text-align: center;">×</td><td rowspan="1" colspan="1" style="text-align: center;"/><td rowspan="1" colspan="1" style="text-align: center;"/><td rowspan="1" colspan="1" style="text-align: center;"/><td rowspan="1" colspan="1" style="text-align: center;"/></tr><tr><td rowspan="1" colspan="1">
              <xref ref-type="bibr" rid="B1626639">Boufahja et al. 2015</xref>
            </td><td rowspan="1" colspan="1">-</td><td rowspan="1" colspan="1">-</td><td rowspan="1" colspan="1">-</td><td rowspan="1" colspan="1" style="text-align: center;"/><td rowspan="1" colspan="1" style="text-align: center;"/><td rowspan="1" colspan="1" style="text-align: center;"/><td rowspan="1" colspan="1" style="text-align: center;"/><td rowspan="1" colspan="1" style="text-align: center;"/><td rowspan="1" colspan="1" style="text-align: center;"/><td rowspan="1" colspan="1" style="text-align: center;"/><td rowspan="1" colspan="1" style="text-align: center;"/><td rowspan="1" colspan="1" style="text-align: center;"/><td rowspan="1" colspan="1" style="text-align: center;">×</td></tr><tr><td rowspan="1" colspan="1"><xref ref-type="bibr" rid="B1628276">Hannachi et al. 2015</xref>(<italic><tp:taxon-name><tp:taxon-name-part taxon-name-part-type="genus">O.</tp:taxon-name-part> <tp:taxon-name-part taxon-name-part-type="species">thalassophygas</tp:taxon-name-part></tp:taxon-name></italic>)</td><td rowspan="1" colspan="1">Wadi Henna</td><td rowspan="1" colspan="1">Tunisia</td><td rowspan="1" colspan="1">freshwater sediment</td><td rowspan="1" colspan="1" style="text-align: center;"/><td rowspan="1" colspan="1" style="text-align: center;"/><td rowspan="1" colspan="1" style="text-align: center;"/><td rowspan="1" colspan="1" style="text-align: center;"/><td rowspan="1" colspan="1" style="text-align: center;"/><td rowspan="1" colspan="1" style="text-align: center;">×</td><td rowspan="1" colspan="1" style="text-align: center;"/><td rowspan="1" colspan="1" style="text-align: center;"/><td rowspan="1" colspan="1" style="text-align: center;"/><td rowspan="1" colspan="1" style="text-align: center;"/></tr><tr><td rowspan="1" colspan="1">
              <xref ref-type="bibr" rid="B2569233">Mordukhovich et al. 2015</xref>
            </td><td rowspan="1" colspan="1">-</td><td rowspan="1" colspan="1">-</td><td rowspan="1" colspan="1">-</td><td rowspan="1" colspan="1" style="text-align: center;"/><td rowspan="1" colspan="1" style="text-align: center;"/><td rowspan="1" colspan="1" style="text-align: center;">×</td><td rowspan="1" colspan="1" style="text-align: center;"/><td rowspan="1" colspan="1" style="text-align: center;"/><td rowspan="1" colspan="1" style="text-align: center;"/><td rowspan="1" colspan="1" style="text-align: center;"/><td rowspan="1" colspan="1" style="text-align: center;"/><td rowspan="1" colspan="1" style="text-align: center;"/><td rowspan="1" colspan="1" style="text-align: center;"/></tr></tbody></table></table-wrap></tp:treatment-sec><ref-list><ref id="B1630550"><element-citation xmlns:xlink="http://www.w3.org/1999/xlink" publication-type="article" xlink:type="simple"><person-group person-group-type="author"><name name-style="western"><surname>Schneider</surname><given-names>G.</given-names></name></person-group><year>1906</year><article-title>Beitrag zur Kenntnis der im Uferschlamm des Finnischen Meerbusens freilebenden Nematoden</article-title><source>Acta Societatis pro Fauna et Flora Fennica</source><volume>27</volume><issue>7</issue><fpage>1</fpage><lpage>40</lpage></element-citation></ref><ref id="B1627726"><element-citation xmlns:xlink="http://www.w3.org/1999/xlink" publication-type="article" xlink:type="simple"><person-group person-group-type="author"><name name-style="western"><surname>Filipjev</surname><given-names>I. N.</given-names></name></person-group><year>1929</year><article-title>Les Nématodes libres de la baie de la Neva et de l'extrémité orientale du Golfe de Finlande</article-title><source>Archiv für Hydrobiologie</source><volume>20</volume><fpage>637</fpage><lpage>699</lpage></element-citation></ref><ref id="B1627352"><element-citation xmlns:xlink="http://www.w3.org/1999/xlink" publication-type="article" xlink:type="simple"><person-group person-group-type="author"><name name-style="western"><surname>de Man</surname><given-names>J. G.</given-names></name></person-group><year>1876</year><article-title>Onderzoekingen over vrij in de aarde levende Nematoden</article-title><source>Tijdschrift der Nederlandsche Dierkundige Vereeniging</source><volume>2</volume><fpage>78</fpage><lpage>196</lpage></element-citation></ref><ref id="B1627362"><element-citation xmlns:xlink="http://www.w3.org/1999/xlink" publication-type="article" xlink:type="simple"><person-group person-group-type="author"><name name-style="western"><surname>de Man</surname><given-names>J. G.</given-names></name></person-group><year>1876</year><article-title>Contribution à la connaissance des Nématoïdes marins du Golfe de Naples</article-title><source>Tijdschrift der Nederlandsche Dierkundige Vereeniging</source><volume>3</volume><fpage>88</fpage><lpage>118</lpage></element-citation></ref><ref id="B1627372"><element-citation xmlns:xlink="http://www.w3.org/1999/xlink" publication-type="article" xlink:type="simple"><person-group person-group-type="author"><name name-style="western"><surname>de Man</surname><given-names>J. G.</given-names></name></person-group><year>1881</year><article-title>Die einheimischen, frei in der reinen Erde und im süssen Wasser lebende Nematoden. Monographisch bearbeitet</article-title><source>Tijdschrift der Nederlandsche Dierkundige Vereeniging</source><volume>5</volume><fpage>1</fpage><lpage>104</lpage></element-citation></ref><ref id="B1634756"><element-citation xmlns:xlink="http://www.w3.org/1999/xlink" publication-type="book" xlink:type="simple"><person-group person-group-type="author"><name name-style="western"><surname>de Man</surname><given-names>J. G.</given-names></name></person-group><year>1884</year><source>Die, frei in der reinen Erde und im süssen Wasser lebenden Nematoden der Niederländischen Fauna. Eine systematisch-faunistische Monographie</source><publisher-name>Brill</publisher-name><publisher-loc>Leiden</publisher-loc><size units="page">206</size></element-citation></ref><ref id="B1633657"><element-citation xmlns:xlink="http://www.w3.org/1999/xlink" publication-type="book" xlink:type="simple"><person-group person-group-type="author"><name name-style="western"><surname>de Man</surname><given-names>J. G.</given-names></name></person-group><year>1886</year><source>Anatomische Untersuchungen über freilebende Nordsee-Nematoden</source><publisher-name>Paul Frohberg</publisher-name><publisher-loc>Leipzig</publisher-loc><size units="page">82</size></element-citation></ref><ref id="B1627412"><element-citation xmlns:xlink="http://www.w3.org/1999/xlink" publication-type="article" xlink:type="simple"><person-group person-group-type="author"><name name-style="western"><surname>de Man</surname><given-names>J. G.</given-names></name></person-group><year>1889</year><article-title>Ueber zwei in der feuchten Erde lebende Arten der Gattung <italic><tp:taxon-name><tp:taxon-name-part taxon-name-part-type="genus">Oncholaimus</tp:taxon-name-part></tp:taxon-name></italic> Duj.</article-title><source>Tijdschrift der Nederlandsche Dierkundige Vereeniging. 2de Serie</source><volume>2</volume><fpage>162</fpage><lpage>169</lpage></element-citation></ref><ref id="B1634100"><element-citation xmlns:xlink="http://www.w3.org/1999/xlink" publication-type="book" xlink:type="simple"><person-group person-group-type="author"><name name-style="western"><surname>von Linstow</surname><given-names>O.</given-names></name></person-group><year>1889</year><source>Compendium der Helminthologie. Nachtrag. Die Litteratur der Jahre 1878–1889</source><publisher-name>Hahn'sche Buchhandlung</publisher-name><publisher-loc>Hannover</publisher-loc><size units="page">151</size><pub-id pub-id-type="doi">10.5962/bhl.title.110933</pub-id></element-citation></ref><ref id="B1631647"><element-citation xmlns:xlink="http://www.w3.org/1999/xlink" publication-type="article" xlink:type="simple"><person-group person-group-type="author"><name name-style="western"><surname>von Linstow</surname><given-names>O.</given-names></name></person-group><year>1890</year><article-title>Bericht über die wissenschaftlichen Leistungen in der Naturgeschichte der Helminthen im Jahre 1889</article-title><source>Archiv für Naturgeschichte</source><volume>56</volume><fpage>57</fpage><lpage>96</lpage></element-citation></ref><ref id="B1627506"><element-citation xmlns:xlink="http://www.w3.org/1999/xlink" publication-type="article" xlink:type="simple"><person-group person-group-type="author"><name name-style="western"><surname>Ditlevsen</surname><given-names>H.</given-names></name></person-group><year>1911</year><article-title>Danish freeliving nematodes</article-title><source>Videnskabelige Meddelelser fra dansk Naturhistorisk Forening i Kjøbenhavn</source><volume>63</volume><fpage>213</fpage><lpage>256</lpage></element-citation></ref><ref id="B1631607"><element-citation xmlns:xlink="http://www.w3.org/1999/xlink" publication-type="article" xlink:type="simple"><person-group person-group-type="author"><name name-style="western"><surname>Vanhöffen</surname><given-names>E.</given-names></name></person-group><year>1917</year><article-title>Die niedere Tierwelt des Frischen Haffs</article-title><source>Sitzungsberichte der Gesellschaft Naturforschender Freunde.</source><volume>1917</volume><fpage>113</fpage><lpage>147</lpage></element-citation></ref><ref id="B1627688"><element-citation xmlns:xlink="http://www.w3.org/1999/xlink" publication-type="book" xlink:type="simple"><person-group person-group-type="author"><name name-style="western"><surname>Filipjev</surname><given-names>I. N.</given-names></name></person-group><year>1918</year><source>Svobodnozhivushchiya Morskiya Nematody Okrestnostei Sevastopolya. I Vypusk</source><trans-title>Free-living Marine Nematodes of the Sevastopol Area. Issue I</trans-title><publisher-name>Russian Academy of Sciences</publisher-name><publisher-loc>Petrograd</publisher-loc><size units="page">611</size><comment content-type="language">Russian</comment></element-citation></ref><ref id="B1634765"><element-citation xmlns:xlink="http://www.w3.org/1999/xlink" publication-type="book" xlink:type="simple"><person-group person-group-type="author"><name name-style="western"><surname>de Man</surname><given-names>J. G.</given-names></name></person-group><year>1919</year><source>Die, frei in der reinen Erde und im süssen Wasser lebenden Nematoden der Niederländischen Fauna. Eine systematisch-faunistische Monographie. 2e édition</source><publisher-name>Brill</publisher-name><publisher-loc>Leiden</publisher-loc><size units="page">176</size></element-citation></ref><ref id="B1629627"><element-citation xmlns:xlink="http://www.w3.org/1999/xlink" publication-type="article" xlink:type="simple"><person-group person-group-type="author"><name name-style="western"><surname>Micoletzky</surname><given-names>H.</given-names></name></person-group><year>1921</year><article-title>Die freilebenden Erd-Nematoden, mit besonderer Berücksichtigung der Steiermark und der Bukowina, zugleich mit einer Revision sämtlicher nicht mariner, freilebender Nematoden in Form von Genus-Beschreibungen und Bestimmungsschlüsseln</article-title><source>Archiv für Naturgeschichte</source><volume>87</volume><fpage>1</fpage><lpage>650</lpage></element-citation></ref><ref id="B1627446"><element-citation xmlns:xlink="http://www.w3.org/1999/xlink" publication-type="chapter" xlink:type="simple"><person-group person-group-type="author"><name name-style="western"><surname>de Man</surname><given-names>J. G.</given-names></name></person-group><year>1922</year><chapter-title>Vrijlevende Nematoden.</chapter-title><person-group person-group-type="editor"><name name-style="western"><surname>Redeke</surname><given-names>H. C.</given-names></name></person-group><source>Flora en Fauna der Zuiderzee.</source><publisher-name>Gedrukt Bij C. de Boer Jr.</publisher-name><publisher-loc>Helder</publisher-loc><size units="page">214-261</size></element-citation></ref><ref id="B1631276"><element-citation xmlns:xlink="http://www.w3.org/1999/xlink" publication-type="article" xlink:type="simple"><person-group person-group-type="author"><name name-style="western"><surname>Steiner</surname><given-names>G.</given-names></name></person-group><year>1922</year><article-title>Beiträge zur Kenntnis mariner Nematoden. Zoologische Jahrbücher</article-title><source>Abteilung für Systematik, Geographie und Biologie der Tiere</source><volume>44</volume><fpage>1</fpage><lpage>68</lpage></element-citation></ref><ref id="B1627706"><element-citation xmlns:xlink="http://www.w3.org/1999/xlink" publication-type="article" xlink:type="simple"><person-group person-group-type="author"><name name-style="western"><surname>Filipjev</surname><given-names>I. N.</given-names></name></person-group><year>1924</year><article-title>Revision der Gattung <italic><tp:taxon-name><tp:taxon-name-part taxon-name-part-type="genus">Adoncholaimus</tp:taxon-name-part></tp:taxon-name></italic></article-title><source>Zoologischer Anzeiger</source><volume>58</volume><fpage>108</fpage><lpage>113</lpage></element-citation></ref><ref id="B1630600"><element-citation xmlns:xlink="http://www.w3.org/1999/xlink" publication-type="article" xlink:type="simple"><person-group person-group-type="author"><name name-style="western"><surname>Schneider</surname><given-names>W.</given-names></name></person-group><year>1925</year><article-title>Zur Nematodenfauna der Salzquellen des norddeutschen Flachlandes. I. Nematoden der Salzquellen Von Oldesloe (Holstein)</article-title><source>Archiv für Hydrobiologie</source><volume>15</volume><fpage>209</fpage><lpage>224</lpage></element-citation></ref><ref id="B1630590"><element-citation xmlns:xlink="http://www.w3.org/1999/xlink" publication-type="article" xlink:type="simple"><person-group person-group-type="author"><name name-style="western"><surname>Schneider</surname><given-names>W.</given-names></name></person-group><year>1925</year><article-title>Nematoden der Salzquellen von Oldesloe</article-title><source>Mitteilungen der Geographischen Gesellschaft und des Naturhistorischen Museums in Lübeck</source><volume>30</volume><fpage>148</fpage><lpage>151</lpage></element-citation></ref><ref id="B1630412"><element-citation xmlns:xlink="http://www.w3.org/1999/xlink" publication-type="article" xlink:type="simple"><person-group person-group-type="author"><name name-style="western"><surname>Riech</surname><given-names>F.</given-names></name></person-group><year>1926</year><article-title>Beiträge zur Kenntnis der litoralen Lebensgemeinschaften in der poly- und mesohalinen Region des Frischen Haffes</article-title><source>Schriften der Physikalisch-Ökonomischen Gesellschaft zu Königsberg</source><volume>65</volume><fpage>32</fpage><lpage>47</lpage></element-citation></ref><ref id="B1630560"><element-citation xmlns:xlink="http://www.w3.org/1999/xlink" publication-type="article" xlink:type="simple"><person-group person-group-type="author"><name name-style="western"><surname>Schneider</surname><given-names>G.</given-names></name></person-group><year>1926</year><article-title>Die Odontopharyngiden der nördlichen Ostsee.</article-title><source>Zoologischer Anzeiger</source><volume>66</volume><fpage>220</fpage><lpage>227</lpage></element-citation></ref><ref id="B1625740"><element-citation xmlns:xlink="http://www.w3.org/1999/xlink" publication-type="article" xlink:type="simple"><person-group person-group-type="author"><name name-style="western"><surname>Allgén</surname><given-names>C. A.</given-names></name></person-group><year>1927</year><article-title>Über einige freilebende marine Nematoden von der schwedischen Küste des Oeresund</article-title><source>Zoologischer Anzeiger</source><volume>73</volume><fpage>49</fpage><lpage>58</lpage></element-citation></ref><ref id="B1627526"><element-citation xmlns:xlink="http://www.w3.org/1999/xlink" publication-type="article" xlink:type="simple"><person-group person-group-type="author"><name name-style="western"><surname>Ditlevsen</surname><given-names>H.</given-names></name></person-group><year>1927</year><article-title>Free-living nematodes from Greenland, land and freshwater</article-title><source>Meddelelser om Grønland. Supplement</source><volume>23</volume><fpage>157</fpage><lpage>198</lpage></element-citation></ref><ref id="B1630422"><element-citation xmlns:xlink="http://www.w3.org/1999/xlink" publication-type="article" xlink:type="simple"><person-group person-group-type="author"><name name-style="western"><surname>Riech</surname><given-names>F.</given-names></name></person-group><year>1927</year><article-title>Faunistische und experimentell-biologische Untersuchungen über die Tierwelt, insbesondere die Parasiten des Frischen Haffes</article-title><source>Schriften der Königsberger Gelehrten Gesellschaft Naturwissenschaftliche Klasse</source><volume>4</volume><fpage>127</fpage><lpage>283</lpage></element-citation></ref><ref id="B1630580"><element-citation xmlns:xlink="http://www.w3.org/1999/xlink" publication-type="article" xlink:type="simple"><person-group person-group-type="author"><name name-style="western"><surname>Schneider</surname><given-names>G.</given-names></name></person-group><year>1927</year><article-title>Dritter Beitrag zur Kenntnis der Brakwasser-nematoden Finlands. Acta Societatis pro Fauna et Flora</article-title><source>Fennica</source><volume>56</volume><issue>10</issue><fpage>1</fpage><lpage>24</lpage></element-citation></ref><ref id="B1630570"><element-citation xmlns:xlink="http://www.w3.org/1999/xlink" publication-type="article" xlink:type="simple"><person-group person-group-type="author"><name name-style="western"><surname>Schneider</surname><given-names>G.</given-names></name></person-group><year>1927</year><article-title>Zweiter Beitrag zur Kenntnis der Brackwasser-nematoden Finlands</article-title><source>Acta Societatis pro Fauna et Flora Fennica</source><volume>56</volume><issue>7</issue><fpage>1</fpage><lpage>47</lpage></element-citation></ref><ref id="B1627460"><element-citation xmlns:xlink="http://www.w3.org/1999/xlink" publication-type="article" xlink:type="simple"><person-group person-group-type="author"><name name-style="western"><surname>de Man</surname><given-names>J. G.</given-names></name></person-group><year>1928</year><article-title>Sur quatre espèces de Nématodes libres observées aux environs de Caen dans un canal d'eau saumâtre a Ouistreham</article-title><source>Bulletin de la Société Zoologique de France</source><volume>53</volume><fpage>96</fpage><lpage>103</lpage></element-citation></ref><ref id="B1625760"><element-citation xmlns:xlink="http://www.w3.org/1999/xlink" publication-type="article" xlink:type="simple"><person-group person-group-type="author"><name name-style="western"><surname>Allgén</surname><given-names>C. A.</given-names></name></person-group><year>1929</year><article-title>Freilebende marine Nematoden aus den Umgebungen der Staatlichen Zoologischen Station Kristineberg an der Westkueste Schwedens</article-title><source>Capita Zoologica</source><volume>2</volume><issue>8</issue><fpage>1</fpage><lpage>52</lpage></element-citation></ref><ref id="B1625770"><element-citation xmlns:xlink="http://www.w3.org/1999/xlink" publication-type="article" xlink:type="simple"><person-group person-group-type="author"><name name-style="western"><surname>Allgén</surname><given-names>C. A.</given-names></name></person-group><year>1929</year><article-title>Südschwedische marine Nematoden.</article-title><source>Göteborgs kungliga vetenskaps- och vitterhets-samhälles Handlingar. Femte Följden. Ser B.</source><volume>1</volume><issue>2</issue><fpage>1</fpage><lpage>40</lpage></element-citation></ref><ref id="B1625780"><element-citation xmlns:xlink="http://www.w3.org/1999/xlink" publication-type="article" xlink:type="simple"><person-group person-group-type="author"><name name-style="western"><surname>Allgén</surname><given-names>C. A.</given-names></name></person-group><year>1929</year><article-title>Über einige freilebende Moosnematoden</article-title><source>Nyt magazin for naturvidenskaberne</source><volume>67</volume><fpage>211</fpage><lpage>230</lpage></element-citation></ref><ref id="B1627736"><element-citation xmlns:xlink="http://www.w3.org/1999/xlink" publication-type="article" xlink:type="simple"><person-group person-group-type="author"><name name-style="western"><surname>Filipjev</surname><given-names>I. N.</given-names></name></person-group><year>1929</year><article-title>Les Nématodes libres de l'extrémité orientale du golfe de Finlande et de la baie de la Néva</article-title><source>Études de la Néva et de son bassin</source><volume>5</volume><fpage>3</fpage><lpage>22</lpage></element-citation></ref><ref id="B1627276"><element-citation xmlns:xlink="http://www.w3.org/1999/xlink" publication-type="article" xlink:type="simple"><person-group person-group-type="author"><name name-style="western"><surname>de Coninck</surname><given-names>L.</given-names></name></person-group><year>1930</year><article-title>Bijdrage tot de kennis der vrijlevende Nematoden van België</article-title><source>Natuurwetenschappelijk Tijdschrift</source><volume>12</volume><fpage>106</fpage><lpage>140</lpage></element-citation></ref><ref id="B1630724"><element-citation xmlns:xlink="http://www.w3.org/1999/xlink" publication-type="article" xlink:type="simple"><person-group person-group-type="author"><name name-style="western"><surname>Schuurmans Stekhoven</surname><given-names>J. H.Jr</given-names></name></person-group><year>1930</year><article-title>The ecology of zuidersea-Nemas</article-title><source>Tijdschrift der Nederlandsche Dierkundige Vereeniging. 3de Serie</source><volume>2</volume><fpage>59</fpage></element-citation></ref><ref id="B1625790"><element-citation xmlns:xlink="http://www.w3.org/1999/xlink" publication-type="article" xlink:type="simple"><person-group person-group-type="author"><name name-style="western"><surname>Allgén</surname><given-names>C. A.</given-names></name></person-group><year>1931</year><article-title>Freilebende Nematoden aus dem Dröbakabschnitt des Oslofjords.</article-title><source>Zoologische Jahrbücher. Abteilung für Systematik, Ökologie und Geographie der Tiere</source><volume>61</volume><fpage>211</fpage><lpage>262</lpage></element-citation></ref><ref id="B1627286"><element-citation xmlns:xlink="http://www.w3.org/1999/xlink" publication-type="article" xlink:type="simple"><person-group person-group-type="author"><name name-style="western"><surname>de Coninck</surname><given-names>L.</given-names></name></person-group><year>1931</year><article-title>Over de oekologische verspreiding van vrijlevende Nematoden in België</article-title><source>Botanisch Jaarboek</source><volume>22</volume><fpage>129</fpage><lpage>170</lpage></element-citation></ref><ref id="B1630754"><element-citation xmlns:xlink="http://www.w3.org/1999/xlink" publication-type="article" xlink:type="simple"><person-group person-group-type="author"><name name-style="western"><surname>Schuurmans Stekhoven</surname><given-names>J. H.Jr</given-names></name></person-group><year>1931</year><article-title>Ökologische und morphologische Notizen über Zuiderseenematoden. I. Die westliche Hälfte der Zuidersee. Mitteilung der Zuiderseekommission</article-title><source>Zeitschrift für Morphologie und Ökologie der Tiere</source><volume>20</volume><fpage>613</fpage><lpage>678</lpage><pub-id pub-id-type="doi">10.1007/BF00407681</pub-id></element-citation></ref><ref id="B1630640"><element-citation xmlns:xlink="http://www.w3.org/1999/xlink" publication-type="article" xlink:type="simple"><person-group person-group-type="author"><name name-style="western"><surname>Schulz</surname><given-names>E.</given-names></name></person-group><year>1932</year><article-title>Beiträge zur Kenntnis mariner Nematoden aus der Kieler Bucht. Zoologische Jahrbücher</article-title><source>Abteilung für Systematik, Öcologie und Biologie der Tiere</source><volume>62</volume><fpage>331</fpage><lpage>430</lpage></element-citation></ref><ref id="B1625800"><element-citation xmlns:xlink="http://www.w3.org/1999/xlink" publication-type="article" xlink:type="simple"><person-group person-group-type="author"><name name-style="western"><surname>Allgén</surname><given-names>C. A.</given-names></name></person-group><year>1933</year><article-title>Freilebende Nematoden aus dem Trondhjemsfjord</article-title><source>Capita Zoologica</source><volume>4</volume><issue>2</issue><fpage>1</fpage><lpage>162</lpage></element-citation></ref><ref id="B1627331"><element-citation xmlns:xlink="http://www.w3.org/1999/xlink" publication-type="article" xlink:type="simple"><person-group person-group-type="author"><name name-style="western"><surname>de Coninck</surname><given-names>L. A.</given-names></name><name name-style="western"><surname>Schuurmans Stekhoven</surname><given-names>J. H.Jr</given-names></name></person-group><year>1933</year><article-title>The freeliving marine nemas of the Belgian coast. II. With general remarks on the structure and the system of nemas</article-title><source>Mémoires du Musée royal d'Histoire Naturelle de Belgique</source><volume>58</volume><fpage>1</fpage><lpage>163</lpage></element-citation></ref><ref id="B1630764"><element-citation xmlns:xlink="http://www.w3.org/1999/xlink" publication-type="article" xlink:type="simple"><person-group person-group-type="author"><name name-style="western"><surname>Schuurmans Stekhoven</surname><given-names>J. H.Jr</given-names></name></person-group><year>1933</year><article-title>Bryozoen und Nematoden</article-title><source>Zoologischer Anzeiger</source><volume>105</volume><fpage>57</fpage><lpage>59</lpage></element-citation></ref><ref id="B1631123"><element-citation xmlns:xlink="http://www.w3.org/1999/xlink" publication-type="article" xlink:type="simple"><person-group person-group-type="author"><name name-style="western"><surname>Sick</surname><given-names>F.</given-names></name></person-group><year>1933</year><article-title>Die Fauna der Meeresstrandtümpel des Bottsandes (Kieler Bucht)</article-title><source>Archiv für Naturgeschichte. Neue Folge</source><volume>2</volume><fpage>54</fpage><lpage>96</lpage></element-citation></ref><ref id="B1633871"><element-citation xmlns:xlink="http://www.w3.org/1999/xlink" publication-type="book" xlink:type="simple"><person-group person-group-type="author"><name name-style="western"><surname>von Wülker</surname><given-names>G.</given-names></name><name name-style="western"><surname>Schuurmans Stekhoven</surname><given-names>J. H.Jr.</given-names></name></person-group><year>1933</year><source>Die Tierwelt der Nord- und Ostsee. <tp:taxon-name><tp:taxon-name-part taxon-name-part-type="phylum">Nematoda</tp:taxon-name-part></tp:taxon-name>. V. a. Allgemeiner Teil</source><publisher-name>Akademische Verlagsgesellschaft</publisher-name><publisher-loc>Leipzig</publisher-loc><size units="page">61</size></element-citation></ref><ref id="B1635891"><element-citation xmlns:xlink="http://www.w3.org/1999/xlink" publication-type="article" xlink:type="simple"><person-group person-group-type="author"><name name-style="western"><surname>Allgén</surname><given-names>C. A.</given-names></name></person-group><year>1934</year><article-title>Ueber einige freilebende Nematoden aus Skelderviken und ihre nordische Verbreitung</article-title><source>Folia Zoologica et Hydrobiologica</source><volume>7</volume><fpage>122</fpage><lpage>130</lpage></element-citation></ref><ref id="B1635901"><element-citation xmlns:xlink="http://www.w3.org/1999/xlink" publication-type="article" xlink:type="simple"><person-group person-group-type="author"><name name-style="western"><surname>Allgén</surname><given-names>C. A.</given-names></name></person-group><year>1934</year><article-title>Freilebende marine Nematoden aus Hallands Väderö und der nahegelegenen Küste Schonens (Südschweden). Ein Beitrag zur Kenntnis der Nematodenfauna des südlichen Kattegatts</article-title><source>Folia Zoologica et Hydrobiologica</source><volume>6</volume><fpage>49</fpage><lpage>86</lpage></element-citation></ref><ref id="B1625810"><element-citation xmlns:xlink="http://www.w3.org/1999/xlink" publication-type="article" xlink:type="simple"><person-group person-group-type="author"><name name-style="western"><surname>Allgén</surname><given-names>C. A.</given-names></name></person-group><year>1934</year><article-title>Ueber einige freilebende Nematoden von der Südküste Schwedens</article-title><source>Folia Zoologica et Hydrobiologica</source><volume>5</volume><fpage>290</fpage><lpage>305</lpage></element-citation></ref><ref id="B1629144"><element-citation xmlns:xlink="http://www.w3.org/1999/xlink" publication-type="article" xlink:type="simple"><person-group person-group-type="author"><name name-style="western"><surname>Kreis</surname><given-names>H. A.</given-names></name></person-group><year>1934</year><article-title><tp:taxon-name><tp:taxon-name-part taxon-name-part-type="subfamily">Oncholaiminae</tp:taxon-name-part></tp:taxon-name> Filipjev, 1916. Eine monographische Studie</article-title><source>Capita Zoologica</source><volume>4</volume><issue>5</issue><fpage>1</fpage><lpage>271</lpage></element-citation></ref><ref id="B1630359"><element-citation xmlns:xlink="http://www.w3.org/1999/xlink" publication-type="article" xlink:type="simple"><person-group person-group-type="author"><name name-style="western"><surname>Remane</surname><given-names>A.</given-names></name></person-group><year>1934</year><article-title>Die Brackwasserfauna. Mit besonderer Berücksichtigung der Ostsee.</article-title><source>Verhandlungen der Deutschen Zoologischen Gesellschaft</source><volume>1934</volume><fpage>34</fpage><lpage>74</lpage></element-citation></ref><ref id="B1630774"><element-citation xmlns:xlink="http://www.w3.org/1999/xlink" publication-type="article" xlink:type="simple"><person-group person-group-type="author"><name name-style="western"><surname>Schuurmans Stekhoven</surname><given-names>J. H.Jr</given-names></name></person-group><year>1934</year><article-title>De verzoeting der Zuiderzee en de vrijlevende Nematoden</article-title><source>Natuurwetenschappelijk Tijdschrift</source><volume>16</volume><fpage>111</fpage><lpage>116</lpage></element-citation></ref><ref id="B1625840"><element-citation xmlns:xlink="http://www.w3.org/1999/xlink" publication-type="article" xlink:type="simple"><person-group person-group-type="author"><name name-style="western"><surname>Allgén</surname><given-names>C. A.</given-names></name></person-group><year>1935</year><article-title>Die freilebenden Nematoden des Öresunds</article-title><source>Capita Zoologica</source><volume>6</volume><issue>3</issue><fpage>1</fpage><lpage>192</lpage></element-citation></ref><ref id="B1625850"><element-citation xmlns:xlink="http://www.w3.org/1999/xlink" publication-type="article" xlink:type="simple"><person-group person-group-type="author"><name name-style="western"><surname>Allgén</surname><given-names>C. A.</given-names></name></person-group><year>1935</year><article-title>Ueber einige freilebende marine Nematoden aus den Sammlungen des Hamburger Zoologischen Museum</article-title><source>Folia Zoologica et Hydrobiolodica</source><volume>8</volume><fpage>25</fpage><lpage>33</lpage></element-citation></ref><ref id="B1630831"><element-citation xmlns:xlink="http://www.w3.org/1999/xlink" publication-type="book" xlink:type="simple"><person-group person-group-type="author"><name name-style="western"><surname>Schuurmans Stekhoven</surname><given-names>J. H.Jr.</given-names></name></person-group><year>1935</year><source>Die Tierwelt der Nord- und Ostsee. <tp:taxon-name><tp:taxon-name-part taxon-name-part-type="phylum">Nematoda</tp:taxon-name-part></tp:taxon-name>. Systematischer Teil. V. b. <tp:taxon-name><tp:taxon-name-part taxon-name-part-type="phylum">Nematoda</tp:taxon-name-part></tp:taxon-name> Eranntia</source><publisher-name>Akademische Verlagsgesellschaft</publisher-name><publisher-loc>Leipzig</publisher-loc><size units="page">173</size></element-citation></ref><ref id="B1630784"><element-citation xmlns:xlink="http://www.w3.org/1999/xlink" publication-type="article" xlink:type="simple"><person-group person-group-type="author"><name name-style="western"><surname>Schuurmans Stekhoven</surname><given-names>J. H.Jr</given-names></name></person-group><year>1935</year><article-title>Additional notes to my monographs on the freeliving marine nemas of the Belgian Coast. I. and II. written in collaboration with W. Adam and L. A. de Coninck, with some remarks on the ecology of Belgian nemas</article-title><source>Mémoires du Musee royal d'Histoire Naturelle de Belgique</source><volume>72</volume><fpage>1</fpage><lpage>36</lpage></element-citation></ref><ref id="B1630894"><element-citation xmlns:xlink="http://www.w3.org/1999/xlink" publication-type="article" xlink:type="simple"><person-group person-group-type="author"><name name-style="western"><surname>Schuurmans Stekhoven</surname><given-names>J. H.Jr.</given-names></name><name name-style="western"><surname>Adam</surname><given-names>W.</given-names></name><name name-style="western"><surname>Punt</surname><given-names>A.</given-names></name></person-group><year>1935</year><article-title>Ökologische Notizen über Zuiderseenematoden. II. Die Nematoden der östlichen Hälfte der Zuidersee nebst Beobachtungen über die Aussüszung der Zuidersee nach deren Eindeichung</article-title><source>Zeitschrift fur Morphologie und Ökologie der Tiere</source><volume>29</volume><fpage>609</fpage><lpage>666</lpage></element-citation></ref><ref id="B1629996"><element-citation xmlns:xlink="http://www.w3.org/1999/xlink" publication-type="article" xlink:type="simple"><person-group person-group-type="author"><name name-style="western"><surname>Otto</surname><given-names>G.</given-names></name></person-group><year>1936</year><article-title>Die Fauna der Enteromorphazone der Kieler Bucht</article-title><source>Kieler Meeresforschungen</source><volume>1</volume><fpage>1</fpage><lpage>48</lpage></element-citation></ref><ref id="B1630670"><element-citation xmlns:xlink="http://www.w3.org/1999/xlink" publication-type="article" xlink:type="simple"><person-group person-group-type="author"><name name-style="western"><surname>Schulz</surname><given-names>E.</given-names></name></person-group><year>1936</year><article-title>Das Farbstreifen-Sandwatt und seine Fauna, eine ökologische-biozönotische Untersuchung an der Nordsee</article-title><source>Kieler Meeresforschungen</source><volume>1</volume><fpage>359</fpage><lpage>378</lpage></element-citation></ref><ref id="B1630854"><element-citation xmlns:xlink="http://www.w3.org/1999/xlink" publication-type="article" xlink:type="simple"><person-group person-group-type="author"><name name-style="western"><surname>Schuurmans Stekhoven</surname><given-names>J. H.Jr</given-names></name></person-group><year>1936</year><article-title>De oekologie der Zuiderzee nematoden</article-title><source>Mededelingen van de Zuiderzee-Commissie, Nederlandsche Dierkundige Vereeniging</source><volume>4</volume><fpage>29</fpage><lpage>38</lpage></element-citation></ref><ref id="B1633834"><element-citation xmlns:xlink="http://www.w3.org/1999/xlink" publication-type="chapter" xlink:type="simple"><person-group person-group-type="author"><name name-style="western"><surname>Schuurmans Stekhoven</surname><given-names>J. H.Jr.</given-names></name></person-group><year>1936</year><chapter-title><tp:taxon-name>
              <tp:taxon-name-part taxon-name-part-type="phylum">Nematoda</tp:taxon-name-part>
            </tp:taxon-name></chapter-title><person-group person-group-type="editor"><name name-style="western"><surname>Redeke</surname><given-names>H. C.</given-names></name></person-group><source>Flora en Fauna der Zuiderzee. Monografie van een Brakwatergebied. Supplement</source><publisher-name>Gedrukt Bij C. de Boer Jr.</publisher-name><publisher-loc>Helder</publisher-loc><size units="page">65-84</size></element-citation></ref><ref id="B1630680"><element-citation xmlns:xlink="http://www.w3.org/1999/xlink" publication-type="article" xlink:type="simple"><person-group person-group-type="author"><name name-style="western"><surname>Schulz</surname><given-names>E.</given-names></name></person-group><year>1938</year><article-title>Über eine Mikrofauna im oberen Eulitoral auf Amrum</article-title><source>Kieler Meeresforschungen</source><volume>3</volume><fpage>158</fpage><lpage>164</lpage></element-citation></ref><ref id="B1629433"><element-citation xmlns:xlink="http://www.w3.org/1999/xlink" publication-type="article" xlink:type="simple"><person-group person-group-type="author"><name name-style="western"><surname>Meuche</surname><given-names>A.</given-names></name></person-group><year>1939</year><article-title>Die Fauna im Algenbewuchs. Nach Untersuchungen im Litoral ostholsteinischer Seen</article-title><source>Archiv für Hydrobiologie</source><volume>34</volume><fpage>349</fpage><lpage>520</lpage></element-citation></ref><ref id="B1633880"><element-citation xmlns:xlink="http://www.w3.org/1999/xlink" publication-type="book" xlink:type="simple"><person-group person-group-type="author"><name name-style="western"><surname>Schneider</surname><given-names>W.</given-names></name></person-group><year>1939</year><source>Fadenwürmer oder Nematoden. I. Freilebende und Pflanzenparasitische Nematoden</source><publisher-name>Oustav Fischer</publisher-name><publisher-loc>Jena</publisher-loc><size units="page">260</size></element-citation></ref><ref id="B1633697"><element-citation xmlns:xlink="http://www.w3.org/1999/xlink" publication-type="book" xlink:type="simple"><person-group person-group-type="author"><name name-style="western"><surname>Bresslau</surname><given-names>E.</given-names></name><name name-style="western"><surname>Schuurmans Stekhoven</surname><given-names>J. H.Jr.</given-names></name></person-group><year>1940</year><source>Marine Freilebende <tp:taxon-name><tp:taxon-name-part taxon-name-part-type="phylum">Nematoda</tp:taxon-name-part></tp:taxon-name> aus der Nordsee</source><publisher-name>Musée royal d'Histoire naturelle de Belgique</publisher-name><publisher-loc>Bruxelles</publisher-loc><size units="page">74</size></element-citation></ref><ref id="B1633746"><element-citation xmlns:xlink="http://www.w3.org/1999/xlink" publication-type="book" xlink:type="simple"><person-group person-group-type="author"><name name-style="western"><surname>de Vos</surname><given-names>A. P.C.</given-names></name><name name-style="western"><surname>Redeke</surname><given-names>H. C.</given-names></name></person-group><year>1941</year><source>Publicaties van de Hydrobiologische Club. III. Bijdragen tot de kennis van de Mikrofauna der Groninger en Uithuizer Wadden</source><publisher-name>C. de Boer JR. N.V.</publisher-name><publisher-loc>den Helder</publisher-loc><size units="page">31</size></element-citation></ref><ref id="B1634784"><element-citation xmlns:xlink="http://www.w3.org/1999/xlink" publication-type="book" xlink:type="simple"><person-group person-group-type="author"><name name-style="western"><surname>Filipjev</surname><given-names>I. N.</given-names></name><name name-style="western"><surname>Schuurmans Stekhoven</surname><given-names>J. H.Jr.</given-names></name></person-group><year>1941</year><source>A Manual of Agricultural Helminthology</source><publisher-name>Brill</publisher-name><publisher-loc>Leiden</publisher-loc><size units="page">878</size></element-citation></ref><ref id="B1630864"><element-citation xmlns:xlink="http://www.w3.org/1999/xlink" publication-type="article" xlink:type="simple"><person-group person-group-type="author"><name name-style="western"><surname>Schuurmans Stekhoven</surname><given-names>J. H.Jr</given-names></name></person-group><year>1942</year><article-title>Les nématodes libres marins du Bassin de Chasse d'Ostende</article-title><source>Bulletin du Musée Royal d'Histoire Naturelle de Belgique</source><volume>18</volume><issue>12</issue><fpage>1</fpage><lpage>26</lpage></element-citation></ref><ref id="B1625890"><element-citation xmlns:xlink="http://www.w3.org/1999/xlink" publication-type="article" xlink:type="simple"><person-group person-group-type="author"><name name-style="western"><surname>Allgén</surname><given-names>C. A.</given-names></name></person-group><year>1947</year><article-title>Papers from Dr. Th. Mortensen's Pacific Expedition 1914–16. LXXV. West American marine nematodes</article-title><source>Videnskabelige Meddelelser fra dansk Naturhistorisk Forening i Kjøbenhavn</source><volume>110</volume><fpage>65</fpage><lpage>219</lpage></element-citation></ref><ref id="B1625880"><element-citation xmlns:xlink="http://www.w3.org/1999/xlink" publication-type="article" xlink:type="simple"><person-group person-group-type="author"><name name-style="western"><surname>Allgén</surname><given-names>C. A.</given-names></name></person-group><year>1947</year><article-title>Weitere Beiträge zur Kenntnis der Nematoden-Fauna des südlichen Kattegatts.</article-title><source>Göteborgs kungliga vetenskaps- och vitterhets-samhälles Handlingar. Femte Följden. Ser B.</source><volume>5</volume><issue>12</issue><fpage>1</fpage><lpage>37</lpage></element-citation></ref><ref id="B1625870"><element-citation xmlns:xlink="http://www.w3.org/1999/xlink" publication-type="article" xlink:type="simple"><person-group person-group-type="author"><name name-style="western"><surname>Allgén</surname><given-names>C. A.</given-names></name></person-group><year>1947</year><article-title>Zur Kenntnis norwegischer Nematoden. X. Neue freilebende marine Nematoden von der Insel Storfosen</article-title><source>Det Kongelige Norske Videnskabers Selskabs. Forhandlinger</source><volume>19</volume><fpage>52</fpage><lpage>55</lpage></element-citation></ref><ref id="B1625900"><element-citation xmlns:xlink="http://www.w3.org/1999/xlink" publication-type="article" xlink:type="simple"><person-group person-group-type="author"><name name-style="western"><surname>Allgén</surname><given-names>C. A.</given-names></name></person-group><year>1949</year><article-title>Zur Kenntnis norwegischer Nematoden. XV. Ueber einige freilebende litorale Nematoden aus dem Sognefjord</article-title><source>Det Kongelige Norske Videnskabers Selskabs. Forhandlinger</source><volume>21</volume><fpage>60</fpage><lpage>63</lpage></element-citation></ref><ref id="B1627963"><element-citation xmlns:xlink="http://www.w3.org/1999/xlink" publication-type="article" xlink:type="simple"><person-group person-group-type="author"><name name-style="western"><surname>Gerlach</surname><given-names>S. A.</given-names></name></person-group><year>1949</year><article-title>Die Nematodenbesiedlung des Sandstrandes in der Kieler Bucht</article-title><source>Verhandlungen der Deutschen Zoologischen Gesellschaft</source><volume>1948</volume><fpage>156</fpage><lpage>165</lpage></element-citation></ref><ref id="B1625920"><element-citation xmlns:xlink="http://www.w3.org/1999/xlink" publication-type="article" xlink:type="simple"><person-group person-group-type="author"><name name-style="western"><surname>Allgén</surname><given-names>C. A.</given-names></name></person-group><year>1950</year><article-title>Zur Kenntnis norwegischer Nematoden. XXI. Über einige freilebende marine Nematoden aus der Strandzone von Steinkjer</article-title><source>Det Kongelige Norske Videnskabers Selskabs. Forhandlinger</source><volume>22</volume><fpage>62</fpage><lpage>65</lpage></element-citation></ref><ref id="B1634200"><element-citation xmlns:xlink="http://www.w3.org/1999/xlink" publication-type="book" xlink:type="simple"><person-group person-group-type="author"><name name-style="western"><surname>Goodey</surname><given-names>T.</given-names></name></person-group><year>1951</year><source>Soil and Freshwater Nematodes. A Monograph.</source><publisher-name>Methuen &amp; Co.</publisher-name><publisher-loc>London</publisher-loc><size units="page">390</size></element-citation></ref><ref id="B1625940"><element-citation xmlns:xlink="http://www.w3.org/1999/xlink" publication-type="article" xlink:type="simple"><person-group person-group-type="author"><name name-style="western"><surname>Allgén</surname><given-names>C. A.</given-names></name></person-group><year>1953</year><article-title>Revision der freilebenden marine Nematoden aus der Umgebung der Staatlichen Zoologischen Station Kristineberg an der Westküste Schwedens</article-title><source>Zoologische Jahrbücher. Abteilung für Systematik, Geographie und Biologie der Tiere</source><volume>81</volume><fpage>548</fpage><lpage>603</lpage></element-citation></ref><ref id="B1627983"><element-citation xmlns:xlink="http://www.w3.org/1999/xlink" publication-type="article" xlink:type="simple"><person-group person-group-type="author"><name name-style="western"><surname>Gerlach</surname><given-names>S. A.</given-names></name></person-group><year>1953</year><article-title>Die Nematodenfauna der Uferzonen und des Küstengrundwassers am finnischen Meerbusen</article-title><source>Acta Zoologica Fennica</source><volume>73</volume><fpage>1</fpage><lpage>32</lpage></element-citation></ref><ref id="B1627973"><element-citation xmlns:xlink="http://www.w3.org/1999/xlink" publication-type="article" xlink:type="simple"><person-group person-group-type="author"><name name-style="western"><surname>Gerlach</surname><given-names>S. A.</given-names></name></person-group><year>1953</year><article-title>Die biolozönotische Gliederung der Nematodenfaina an den deutschen Küsten</article-title><source>Zeitschrift für Morphologie und Ökologie der Tiere</source><volume>41</volume><fpage>411</fpage><lpage>512</lpage><pub-id pub-id-type="doi">10.1007/BF00407732</pub-id></element-citation></ref><ref id="B1631790"><element-citation xmlns:xlink="http://www.w3.org/1999/xlink" publication-type="article" xlink:type="simple"><person-group person-group-type="author"><name name-style="western"><surname>Wieser</surname><given-names>W.</given-names></name></person-group><year>1953</year><article-title>Reports of the Lund University Chile Expedition 1948–1949. 10. Free-living marine nematodes. I. <tp:taxon-name><tp:taxon-name-part taxon-name-part-type="superfamily">Enoploidea</tp:taxon-name-part></tp:taxon-name>.</article-title><source>Acta Universitatis Lundensis. Lunds Universitets Årsskrift. Ny Följd. Andra Avdelningen</source><volume>49</volume><issue>6</issue><fpage>1</fpage><lpage>155</lpage></element-citation></ref><ref id="B1628003"><element-citation xmlns:xlink="http://www.w3.org/1999/xlink" publication-type="article" xlink:type="simple"><person-group person-group-type="author"><name name-style="western"><surname>Gerlach</surname><given-names>S. A.</given-names></name></person-group><year>1954</year><article-title>Die freilebenden Nematoden der schleswig-holsteinischen Küsten</article-title><source>Schriften des Naturwissenschaftlichen Vereins fuer Schleswig-Holstein</source><volume>27</volume><fpage>44</fpage><lpage>69</lpage></element-citation></ref><ref id="B1627993"><element-citation xmlns:xlink="http://www.w3.org/1999/xlink" publication-type="article" xlink:type="simple"><person-group person-group-type="author"><name name-style="western"><surname>Gerlach</surname><given-names>S. A.</given-names></name></person-group><year>1954</year><article-title>Das Supralitoral der sandigen Meeresküsten als Lebensraum einer Mikrofauna</article-title><source>Kieler Meeresforschungen</source><volume>10</volume><fpage>121</fpage><lpage>129</lpage></element-citation></ref><ref id="B1629607"><element-citation xmlns:xlink="http://www.w3.org/1999/xlink" publication-type="article" xlink:type="simple"><person-group person-group-type="author"><name name-style="western"><surname>Meyl</surname><given-names>A. H.</given-names></name></person-group><year>1954</year><article-title>Die Fadenwürmer (<tp:taxon-name><tp:taxon-name-part taxon-name-part-type="phylum">Nematoda</tp:taxon-name-part></tp:taxon-name>) einiger Salzstellen südöstlich von Braunschweig</article-title><source>Abhandlungen der Braunschweigischen Wissenschaftlichen Gesellschaft</source><volume>6</volume><fpage>84</fpage><lpage>106</lpage></element-citation></ref><ref id="B1633889"><element-citation xmlns:xlink="http://www.w3.org/1999/xlink" publication-type="chapter" xlink:type="simple"><person-group person-group-type="author"><name name-style="western"><surname>Schuurmans Stekhoven</surname><given-names>J. H.Jr.</given-names></name></person-group><year>1954</year><chapter-title>Vrijlevende Nematoden</chapter-title><person-group person-group-type="editor"><name name-style="western"><surname>de Beaufort</surname><given-names>L. F.</given-names></name></person-group><source>Veranderingen in de Flora en Fauna van de Zuiderzee (Thans Ijsselmeer) na de Afsluiting in 1932</source><publisher-name>Nederlandse Diekundige</publisher-name><publisher-loc>Den Helder</publisher-loc><size units="page">169-185</size></element-citation></ref><ref id="B1625950"><element-citation xmlns:xlink="http://www.w3.org/1999/xlink" publication-type="article" xlink:type="simple"><person-group person-group-type="author"><name name-style="western"><surname>Allgén</surname><given-names>C. A.</given-names></name></person-group><year>1955</year><article-title>Zur Biologie und Ökologie freilebender mariner Nematoden</article-title><source>Zoologische Jahrbücher. Abteilung für Systematik, Ökologie und Geographie der Tiere</source><volume>83</volume><fpage>485</fpage><lpage>502</lpage></element-citation></ref><ref id="B1629617"><element-citation xmlns:xlink="http://www.w3.org/1999/xlink" publication-type="article" xlink:type="simple"><person-group person-group-type="author"><name name-style="western"><surname>Meyl</surname><given-names>A. H.</given-names></name></person-group><year>1955</year><article-title>Freilebende Nematodes aus binnenländischen Salzbiotopen zwischen Braunschweig und Magdeburg</article-title><source>Archiv für Hydrobiologie</source><volume>50</volume><fpage>568</fpage><lpage>614</lpage></element-citation></ref><ref id="B1630006"><element-citation xmlns:xlink="http://www.w3.org/1999/xlink" publication-type="article" xlink:type="simple"><person-group person-group-type="author"><name name-style="western"><surname>Paetzold</surname><given-names>D.</given-names></name></person-group><year>1955</year><article-title>Untersuchungen an freilebenden Nematoden der Salzwiese bei Aseleben. Ein Beitrag zur Kenntnis der Nematodenfauna binnenländischer Salzbiotope</article-title><source>Wissenschaftliche Zeitschrift der Martin-Luther-Universität. Halle-Wittenberg. Mathematisch-Naturwissenschaftliche Reihe</source><volume>4</volume><fpage>1057</fpage><lpage>1090</lpage></element-citation></ref><ref id="B1630744"><element-citation xmlns:xlink="http://www.w3.org/1999/xlink" publication-type="article" xlink:type="simple"><person-group person-group-type="author"><name name-style="western"><surname>Schütz</surname><given-names>L.</given-names></name><name name-style="western"><surname>Kinne</surname><given-names>O.</given-names></name></person-group><year>1955</year><article-title>Über die Mikro- und Makrofauna der Holzfähle des Nord-Ostseekanals und der Kieler Förde</article-title><source>Kieler Meeresforschungen</source><volume>11</volume><fpage>110</fpage><lpage>135</lpage></element-citation></ref><ref id="B1627574"><element-citation xmlns:xlink="http://www.w3.org/1999/xlink" publication-type="article" xlink:type="simple"><person-group person-group-type="author"><name name-style="western"><surname>el Maghraby</surname><given-names>A. M.</given-names></name><name name-style="western"><surname>Perkins</surname><given-names>E. J.</given-names></name></person-group><year>1956</year><article-title>Additions to the marine fauna of Whitstable</article-title><source>Annals and Magazine of Natural History. 12th Series, Zoology, Botany, and Geology</source><volume>9</volume><fpage>481</fpage><lpage>496</lpage><pub-id pub-id-type="doi">10.1080/00222935608655844</pub-id></element-citation></ref><ref id="B1628023"><element-citation xmlns:xlink="http://www.w3.org/1999/xlink" publication-type="article" xlink:type="simple"><person-group person-group-type="author"><name name-style="western"><surname>Gerlach</surname><given-names>S. A.</given-names></name></person-group><year>1958</year><article-title>Die Nematodenfauna der sublitoralen Region in der Kieler Bucht</article-title><source>Kieler Meeresforschungen</source><volume>14</volume><fpage>64</fpage><lpage>90</lpage></element-citation></ref><ref id="B1630016"><element-citation xmlns:xlink="http://www.w3.org/1999/xlink" publication-type="article" xlink:type="simple"><person-group person-group-type="author"><name name-style="western"><surname>Paetzold</surname><given-names>D.</given-names></name></person-group><year>1958</year><article-title>Beiträge zur Nematodenfauna mitteldeutscher Salzstellen im Raum von Halle</article-title><source>Wissenschaftliche Zeitschrift der Martin-Luther-Universität. Halle-Wittenberg. Mathematisch-Naturwissenschaftliche Reihe</source><volume>8</volume><fpage>17</fpage><lpage>48</lpage></element-citation></ref><ref id="B1634173"><element-citation xmlns:xlink="http://www.w3.org/1999/xlink" publication-type="book" xlink:type="simple"><person-group person-group-type="author"><name name-style="western"><surname>Remane</surname><given-names>A.</given-names></name><name name-style="western"><surname>Schlieper</surname><given-names>C.</given-names></name></person-group><year>1958</year><source>Die Biologie des Brackwassers. Die Binnengewässer: Einzeldarstellungen aus der Limnologie und ihren Nachbargebieten. 22.</source><publisher-name>Schweizerbart</publisher-name><publisher-loc>Stuttgart</publisher-loc><size units="page">348</size></element-citation></ref><ref id="B1625984"><element-citation xmlns:xlink="http://www.w3.org/1999/xlink" publication-type="book" xlink:type="simple"><person-group person-group-type="author"><name name-style="western"><surname>Allgén</surname><given-names>C. A.</given-names></name></person-group><year>1959</year><source>Freeliving Marine Nematodes. Further Zoological Results of the Swedish Antarctic Expedition 1901–1903. Vol. 5. No. 2.</source><publisher-name>Kungl. Boktryckeriet P. A. Norstedt &amp; Söner</publisher-name><publisher-loc>Stockholm</publisher-loc><size units="page">293</size></element-citation></ref><ref id="B1626739"><element-citation xmlns:xlink="http://www.w3.org/1999/xlink" publication-type="article" xlink:type="simple"><person-group person-group-type="author"><name name-style="western"><surname>Capstick</surname><given-names>C. K.</given-names></name></person-group><year>1959</year><article-title>The distribution of free-living nematodes in relation to salinity in the middle and upper reaches of the River Blyth Estuary</article-title><source>Journal of America Ecology</source><volume>28</volume><fpage>189</fpage><lpage>210</lpage><pub-id pub-id-type="doi">10.2307/2078</pub-id></element-citation></ref><ref id="B1628033"><element-citation xmlns:xlink="http://www.w3.org/1999/xlink" publication-type="article" xlink:type="simple"><person-group person-group-type="author"><name name-style="western"><surname>Gerlach</surname><given-names>S. A.</given-names></name></person-group><year>1959</year><article-title>Neue Meeres-Nematoden aus dem Supralitoral der deutschen Küsten</article-title><source>Internationale Revue der gesamten Hydrobiologie</source><volume>44</volume><fpage>463</fpage><lpage>467</lpage><pub-id pub-id-type="doi">10.1002/iroh.19590440125</pub-id></element-citation></ref><ref id="B1627154"><element-citation xmlns:xlink="http://www.w3.org/1999/xlink" publication-type="article" xlink:type="simple"><person-group person-group-type="author"><name name-style="western"><surname>Coles</surname><given-names>J. W.</given-names></name></person-group><year>1960</year><article-title>Free-living nematodes from Skippers Island</article-title><source>Essex Naturalist</source><volume>30</volume><fpage>204</fpage><lpage>207</lpage></element-citation></ref><ref id="B1629238"><element-citation xmlns:xlink="http://www.w3.org/1999/xlink" publication-type="article" xlink:type="simple"><person-group person-group-type="author"><name name-style="western"><surname>Loof</surname><given-names>P. A.A.</given-names></name><name name-style="western"><surname>Oostenbrink</surname><given-names>M.</given-names></name></person-group><year>1961</year><article-title>Bijdrage tot de kennis van de aaltjesfauna van de Nederlandse bodem</article-title><source>Jaarboek. Plantenziektenkundige dienst Wageningen</source><volume>136</volume><fpage>176</fpage><lpage>184</lpage></element-citation></ref><ref id="B1630690"><element-citation xmlns:xlink="http://www.w3.org/1999/xlink" publication-type="article" xlink:type="simple"><person-group person-group-type="author"><name name-style="western"><surname>Schütz</surname><given-names>L.</given-names></name></person-group><year>1963</year><article-title>Die Fauna der Fahrrinne des NO-Kanals</article-title><source>Kieler Meeresforschungen</source><volume>19</volume><fpage>104</fpage><lpage>115</lpage></element-citation></ref><ref id="B1627317"><element-citation xmlns:xlink="http://www.w3.org/1999/xlink" publication-type="chapter" xlink:type="simple"><person-group person-group-type="author"><name name-style="western"><surname>de Coninck</surname><given-names>L. A.P.</given-names></name></person-group><year>1965</year><chapter-title>Généralites.</chapter-title><person-group person-group-type="editor"><name name-style="western"><surname>Grasse</surname><given-names>P. P.</given-names></name></person-group><source>Nemathelminthes</source><publisher-name>Masson</publisher-name><publisher-loc>Paris</publisher-loc><size units="page">3-217</size></element-citation></ref><ref id="B1626533"><element-citation xmlns:xlink="http://www.w3.org/1999/xlink" publication-type="article" xlink:type="simple"><person-group person-group-type="author"><name name-style="western"><surname>Bilio</surname><given-names>M.</given-names></name></person-group><year>1966</year><article-title>Die aquatische Bodenfauna van Salzwiesen der Nord- und Ostsee. II. Ökologische Faunenanalyse: <tp:taxon-name><tp:taxon-name-part taxon-name-part-type="class">Hydrozoa</tp:taxon-name-part></tp:taxon-name>, Nematodes, Rotatoria, <tp:taxon-name><tp:taxon-name-part taxon-name-part-type="phylum">Gastrotricha</tp:taxon-name-part></tp:taxon-name>, <tp:taxon-name><tp:taxon-name-part taxon-name-part-type="phylum">Nemertini</tp:taxon-name-part></tp:taxon-name>, <tp:taxon-name><tp:taxon-name-part taxon-name-part-type="class">Polychaeta</tp:taxon-name-part></tp:taxon-name>, <tp:taxon-name><tp:taxon-name-part taxon-name-part-type="subclass">Oligochaeta</tp:taxon-name-part></tp:taxon-name>, <tp:taxon-name><tp:taxon-name-part taxon-name-part-type="family">Halacaridae</tp:taxon-name-part></tp:taxon-name>, <tp:taxon-name><tp:taxon-name-part taxon-name-part-type="class">Ostracoda</tp:taxon-name-part></tp:taxon-name>, <tp:taxon-name><tp:taxon-name-part taxon-name-part-type="subclass">Copepoda</tp:taxon-name-part></tp:taxon-name></article-title><source>Internationale Revue der Gesamten Hydrobiologie</source><volume>51</volume><fpage>147</fpage><lpage>195</lpage><pub-id pub-id-type="doi">10.1002/iroh.19660510107</pub-id></element-citation></ref><ref id="B1627164"><element-citation xmlns:xlink="http://www.w3.org/1999/xlink" publication-type="article" xlink:type="simple"><person-group person-group-type="author"><name name-style="western"><surname>Coles</surname><given-names>J. W.</given-names></name></person-group><year>1966</year><article-title>Further records of free-living nematodes from Skippers Island. Skippers Island. Skippers Island papers. 8</article-title><source>Essex Naturalist</source><volume>31</volume><fpage>280</fpage><lpage>284</lpage></element-citation></ref><ref id="B1630432"><element-citation xmlns:xlink="http://www.w3.org/1999/xlink" publication-type="article" xlink:type="simple"><person-group person-group-type="author"><name name-style="western"><surname>Riemann</surname><given-names>F.</given-names></name></person-group><year>1966</year><article-title>Die Interstitielle Fauna im Elbe-Aestuar. Verbreitung und Systematik</article-title><source>Archiv für Hydrobiologie. Supplement-Band</source><volume>31</volume><fpage>1</fpage><lpage>279</lpage></element-citation></ref><ref id="B1630700"><element-citation xmlns:xlink="http://www.w3.org/1999/xlink" publication-type="article" xlink:type="simple"><person-group person-group-type="author"><name name-style="western"><surname>Schütz</surname><given-names>L.</given-names></name></person-group><year>1966</year><article-title>Ökologische Untersuchungen über die Benthosfauna im Nordostseekanal. II. Autökologie der vagilen und hemisessilen Arten im Bewuchs der Pfähle: Makro- und Mesofauna</article-title><source>Internationale Revue der Gesamten Hydrobiologie</source><volume>51</volume><fpage>633</fpage><lpage>685</lpage><pub-id pub-id-type="doi">10.1002/iroh.19660510404</pub-id></element-citation></ref><ref id="B1626013"><element-citation xmlns:xlink="http://www.w3.org/1999/xlink" publication-type="chapter" xlink:type="simple"><person-group person-group-type="author"><name name-style="western"><surname>Andrássy</surname><given-names>I.</given-names></name></person-group><year>1967</year><chapter-title><tp:taxon-name>
              <tp:taxon-name-part taxon-name-part-type="phylum">Nematoda</tp:taxon-name-part>
            </tp:taxon-name></chapter-title><person-group person-group-type="editor"><name name-style="western"><surname>Illies</surname><given-names>J.</given-names></name></person-group><source>Limnofauna Europaea</source><publisher-name>G. Fischer, Stuttgart and Swets &amp; Zeitlinger</publisher-name><publisher-loc>Amsterdam</publisher-loc><size units="page">73‑88</size></element-citation></ref><ref id="B1626543"><element-citation xmlns:xlink="http://www.w3.org/1999/xlink" publication-type="article" xlink:type="simple"><person-group person-group-type="author"><name name-style="western"><surname>Bilio</surname><given-names>M.</given-names></name></person-group><year>1967</year><article-title>Die aquatische Bodenfauna von Salzwiesen der Nord- und Ostsee. III. Die Biotopeinflüsse auf die Faunenverteilung</article-title><source>Internationale Revue der Gesamten Hydrobiologie</source><volume>52</volume><fpage>487</fpage><lpage>533</lpage><pub-id pub-id-type="doi">10.1002/iroh.19670520403</pub-id></element-citation></ref><ref id="B1631667"><element-citation xmlns:xlink="http://www.w3.org/1999/xlink" publication-type="article" xlink:type="simple"><person-group person-group-type="author"><name name-style="western"><surname>von Thun</surname><given-names>W.</given-names></name></person-group><year>1967</year><article-title><italic><tp:taxon-name><tp:taxon-name-part taxon-name-part-type="genus">Domorganus</tp:taxon-name-part> <tp:taxon-name-part taxon-name-part-type="species">oligochaetophilus</tp:taxon-name-part></tp:taxon-name></italic> n. sp., ein endoparasitischer Vertreter der <tp:taxon-name><tp:taxon-name-part taxon-name-part-type="phylum">Nematoda</tp:taxon-name-part></tp:taxon-name> <tp:taxon-name><tp:taxon-name-part taxon-name-part-type="class">Adenophorea</tp:taxon-name-part></tp:taxon-name> im Darm von Oligochaeten aus dem Litoral der Kieler Bucht</article-title><source>Marine Biology</source><volume>1</volume><fpage>36</fpage><lpage>39</lpage><pub-id pub-id-type="doi">10.1007/BF00346692</pub-id></element-citation></ref><ref id="B1627697"><element-citation xmlns:xlink="http://www.w3.org/1999/xlink" publication-type="book" xlink:type="simple"><person-group person-group-type="author"><name name-style="western"><surname>Filipjev</surname><given-names>I. N.</given-names></name></person-group><year>1968</year><source>Free-living Marine Nematodes of the Sevastopol Area. Issue I. English Translation by Raveh, M.</source><publisher-name>Israel Program for Scientific Translations</publisher-name><publisher-loc>Jerusalem</publisher-loc><size units="page">255</size></element-citation></ref><ref id="B1629268"><element-citation xmlns:xlink="http://www.w3.org/1999/xlink" publication-type="article" xlink:type="simple"><person-group person-group-type="author"><name name-style="western"><surname>Lorenzen</surname><given-names>S.</given-names></name></person-group><year>1969</year><article-title>Freilebende Meeresnematoden aus dem Schlickwatt und den Salzwiesen der Nordseeküste.</article-title><source>Veröffentlichungen des Instituts für Meeresforschung in Bremerhaven</source><volume>11</volume><fpage>195</fpage><lpage>238</lpage></element-citation></ref><ref id="B1630339"><element-citation xmlns:xlink="http://www.w3.org/1999/xlink" publication-type="article" xlink:type="simple"><person-group person-group-type="author"><name name-style="western"><surname>Rachor</surname><given-names>E.</given-names></name></person-group><year>1969</year><article-title>Das de Mansche Organ der <tp:taxon-name><tp:taxon-name-part taxon-name-part-type="family">Oncholaimidae</tp:taxon-name-part></tp:taxon-name>, eine genito-intestinale Verbindung bei Nematoden</article-title><source>Zeitschrift für Morphologie der Tiere</source><volume>66</volume><fpage>87</fpage><lpage>166</lpage><pub-id pub-id-type="doi">10.1007/bf00277650</pub-id></element-citation></ref><ref id="B1630349"><element-citation xmlns:xlink="http://www.w3.org/1999/xlink" publication-type="article" xlink:type="simple"><person-group person-group-type="author"><name name-style="western"><surname>Rachor</surname><given-names>E.</given-names></name></person-group><year>1970</year><article-title>Systematische Bemerkungen zur Familie der <tp:taxon-name><tp:taxon-name-part taxon-name-part-type="family">Oncholaimidae</tp:taxon-name-part></tp:taxon-name> (<tp:taxon-name><tp:taxon-name-part taxon-name-part-type="phylum">Nematoda</tp:taxon-name-part></tp:taxon-name>: <tp:taxon-name><tp:taxon-name-part taxon-name-part-type="order">Enoplida</tp:taxon-name-part></tp:taxon-name>)</article-title><source>Veröffentlichungen des Instituts für Meeresforschung in Bremerhaven</source><volume>12</volume><fpage>443</fpage><lpage>453</lpage></element-citation></ref><ref id="B1628219"><element-citation xmlns:xlink="http://www.w3.org/1999/xlink" publication-type="article" xlink:type="simple"><person-group person-group-type="author"><name name-style="western"><surname>Gysels</surname><given-names>H.</given-names></name></person-group><year>1970</year><article-title>Need for conservation of creeks in North-east Flanders, Belgium</article-title><source>Biological Conservation</source><volume>2</volume><fpage>222</fpage><lpage>224</lpage><pub-id pub-id-type="doi">10.1016/0006-3207(70)90116-3</pub-id></element-citation></ref><ref id="B1628043"><element-citation xmlns:xlink="http://www.w3.org/1999/xlink" publication-type="article" xlink:type="simple"><person-group person-group-type="author"><name name-style="western"><surname>Gerlach</surname><given-names>S. A.</given-names></name></person-group><year>1971</year><article-title>On the importance of marine meiofauna for benthos communities</article-title><source>Oecologia</source><volume>6</volume><fpage>176</fpage><lpage>190</lpage><pub-id pub-id-type="doi">10.1007/bf00345719</pub-id></element-citation></ref><ref id="B1628073"><element-citation xmlns:xlink="http://www.w3.org/1999/xlink" publication-type="article" xlink:type="simple"><person-group person-group-type="author"><name name-style="western"><surname>Gerlach</surname><given-names>S. A.</given-names></name><name name-style="western"><surname>Schrage</surname><given-names>M.</given-names></name></person-group><year>1971</year><article-title>Life cycles in marine meiobenthos. Experiments at various temperatures with <italic><tp:taxon-name><tp:taxon-name-part taxon-name-part-type="genus">Monhystera</tp:taxon-name-part> <tp:taxon-name-part taxon-name-part-type="species">disjuncta</tp:taxon-name-part></tp:taxon-name></italic> and <italic><tp:taxon-name><tp:taxon-name-part taxon-name-part-type="genus">Theristus</tp:taxon-name-part> <tp:taxon-name-part taxon-name-part-type="species">pertenuis</tp:taxon-name-part></tp:taxon-name></italic> (<tp:taxon-name><tp:taxon-name-part taxon-name-part-type="phylum">Nematoda</tp:taxon-name-part></tp:taxon-name>)</article-title><source>Marine Biology</source><volume>9</volume><fpage>274</fpage><lpage>280</lpage><pub-id pub-id-type="doi">10.1007/BF00351390</pub-id></element-citation></ref><ref id="B1634182"><element-citation xmlns:xlink="http://www.w3.org/1999/xlink" publication-type="book" xlink:type="simple"><person-group person-group-type="author"><name name-style="western"><surname>Remane</surname><given-names>A.</given-names></name><name name-style="western"><surname>Schlieper</surname><given-names>C.</given-names></name></person-group><year>1971</year><source>Biology of Brackish Water. 2nd Edition</source><publisher-name>John Wiley &amp; Sons</publisher-name><publisher-loc>New York, Toronto &amp; Stdney</publisher-loc><size units="page">372</size></element-citation></ref><ref id="B1631133"><element-citation xmlns:xlink="http://www.w3.org/1999/xlink" publication-type="article" xlink:type="simple"><person-group person-group-type="author"><name name-style="western"><surname>Skoolmun</surname><given-names>P.</given-names></name><name name-style="western"><surname>Gerlach</surname><given-names>S. A.</given-names></name></person-group><year>1971</year><article-title>Jahreszeitliche Fluktuationen der Nematodenfauna im Gezeitenbereich des Weser-Ästuars (Deutsche Bucht)</article-title><source>Veröffentlichungen des Instituts für Meeresforschung in Bremerhaven</source><volume>13</volume><fpage>119</fpage><lpage>138</lpage></element-citation></ref><ref id="B1631747"><element-citation xmlns:xlink="http://www.w3.org/1999/xlink" publication-type="article" xlink:type="simple"><person-group person-group-type="author"><name name-style="western"><surname>Warwick</surname><given-names>R. M.</given-names></name></person-group><year>1971</year><article-title>Nematode associations in the Exe estuary</article-title><source>Journal of the Marine Biological Association of the United Kingdom</source><volume>51</volume><fpage>439</fpage><lpage>454</lpage><pub-id pub-id-type="doi">10.1017/s0025315400031908</pub-id></element-citation></ref><ref id="B1628239"><element-citation xmlns:xlink="http://www.w3.org/1999/xlink" publication-type="article" xlink:type="simple"><person-group person-group-type="author"><name name-style="western"><surname>Gysels</surname><given-names>H.</given-names></name></person-group><year>1972</year><article-title>Over de invloed van enkele fysico-chemische faktoren op de faunistische rijkdom van de Noordoost-Vlaamse kreken</article-title><source>Hydrobiological Bulletin</source><volume>6</volume><fpage>172</fpage><lpage>195</lpage><pub-id pub-id-type="doi">10.1007/bf02334726</pub-id></element-citation></ref><ref id="B1628229"><element-citation xmlns:xlink="http://www.w3.org/1999/xlink" publication-type="article" xlink:type="simple"><person-group person-group-type="author"><name name-style="western"><surname>Gysels</surname><given-names>H.</given-names></name></person-group><year>1972</year><article-title>Om het behoud van de kreken en wielen langs de Scheldeboorden. Een wetenschappelijke verantwoording tegenover de eisen van industrie en recreatie</article-title><source>Hydrobiological Bulletin</source><volume>6</volume><fpage>196</fpage><lpage>203</lpage></element-citation></ref><ref id="B1627584"><element-citation xmlns:xlink="http://www.w3.org/1999/xlink" publication-type="article" xlink:type="simple"><person-group person-group-type="author"><name name-style="western"><surname>Ernst</surname><given-names>W.</given-names></name><name name-style="western"><surname>Goerke</surname><given-names>H.</given-names></name></person-group><year>1974</year><article-title>Adenosin-5'-triphosphat (ATP) in Sedimenten und Nematoden der nordostatlantischen Tiefsee.</article-title><source>"Meteor" Forschungsergebnisse C. Geologie und Geophysik</source><volume>18</volume><fpage>35</fpage><lpage>42</lpage></element-citation></ref><ref id="B1628063"><element-citation xmlns:xlink="http://www.w3.org/1999/xlink" publication-type="article" xlink:type="simple"><person-group person-group-type="author"><name name-style="western"><surname>Gerlach</surname><given-names>S. A.</given-names></name><name name-style="western"><surname>Riemann</surname><given-names>F.</given-names></name></person-group><year>1974</year><article-title>The Bremerhaven checklist of aquatic nematodes. A catalogue of <tp:taxon-name><tp:taxon-name-part taxon-name-part-type="phylum">Nematoda</tp:taxon-name-part></tp:taxon-name> <tp:taxon-name><tp:taxon-name-part taxon-name-part-type="class">Adenophorea</tp:taxon-name-part></tp:taxon-name> excluding the <tp:taxon-name><tp:taxon-name-part taxon-name-part-type="order">Dorylaimida</tp:taxon-name-part></tp:taxon-name>. Part 2</article-title><source>Veröffentlichungen des Instituts für Meeresforschung in Bremerhaven. Supplement</source><volume>4</volume><fpage>405</fpage><lpage>736</lpage></element-citation></ref><ref id="B1628125"><element-citation xmlns:xlink="http://www.w3.org/1999/xlink" publication-type="chapter" xlink:type="simple"><person-group person-group-type="author"><name name-style="western"><surname>Goerke</surname><given-names>H.</given-names></name><name name-style="western"><surname>Ernst</surname><given-names>W.</given-names></name></person-group><year>1975</year><chapter-title>ATP content of estuarine nematodes: contribution to the determination of meiofauna biomass by ATP measurements</chapter-title><person-group person-group-type="editor"><name name-style="western"><surname>Barnes</surname><given-names>H.</given-names></name></person-group><source>Proceedings of the 9th European Marine Biology Symposium</source><publisher-name>Aberdeen University Press</publisher-name><publisher-loc>Aberdeen</publisher-loc><size units="page">683-691</size></element-citation></ref><ref id="B1631757"><element-citation xmlns:xlink="http://www.w3.org/1999/xlink" publication-type="article" xlink:type="simple"><person-group person-group-type="author"><name name-style="western"><surname>Warwick</surname><given-names>R. M.</given-names></name><name name-style="western"><surname>Gage</surname><given-names>J. D.</given-names></name></person-group><year>1975</year><article-title>Nearshore zonation of benthic fauna, especially <tp:taxon-name><tp:taxon-name-part taxon-name-part-type="phylum">Nematoda</tp:taxon-name-part></tp:taxon-name>, in Loch Etive</article-title><source>Journal of the Marine Biological Association of the United Kingdom</source><volume>55</volume><fpage>293</fpage><lpage>311</lpage><pub-id pub-id-type="doi">10.1017/S0025315400015952</pub-id></element-citation></ref><ref id="B1634793"><element-citation xmlns:xlink="http://www.w3.org/1999/xlink" publication-type="book" xlink:type="simple"><person-group person-group-type="author"><name name-style="western"><surname>Wildish</surname><given-names>D. J.</given-names></name></person-group><year>1976</year><source>Determination of Adenosine 5'-triphosphate in Estuarine Water and Sediments by Firefly Bioluminescence Assay</source><publisher-name>Fisheries and Marine Service</publisher-name><publisher-loc>St. Andrews</publisher-loc><size units="page">45</size></element-citation></ref><ref id="B1628053"><element-citation xmlns:xlink="http://www.w3.org/1999/xlink" publication-type="article" xlink:type="simple"><person-group person-group-type="author"><name name-style="western"><surname>Gerlach</surname><given-names>S. A.</given-names></name></person-group><year>1977</year><article-title>Attraction to decaying organisms as a possible cause for patchy distributions of nematodes in a Bermuda Beach</article-title><source>Ophelia</source><volume>16</volume><fpage>151</fpage><lpage>165</lpage><pub-id pub-id-type="doi">10.1080/00785326.1977.10425467</pub-id></element-citation></ref><ref id="B1629081"><element-citation xmlns:xlink="http://www.w3.org/1999/xlink" publication-type="chapter" xlink:type="simple"><person-group person-group-type="author"><name name-style="western"><surname>Kinne</surname><given-names>O.</given-names></name></person-group><year>1977</year><chapter-title>Cultivation of animals.</chapter-title><person-group person-group-type="editor"><name name-style="western"><surname>Kinne</surname><given-names>O.</given-names></name></person-group><source>Marine Ecology. A Comprehensive, Integrated Treatise on Life in Oceans and Coastal Waters. Volume 3. Cultivation. Part 2</source><publisher-name>Wiley</publisher-name><publisher-loc>New York</publisher-loc><size units="page">691-709</size></element-citation></ref><ref id="B1633294"><element-citation xmlns:xlink="http://www.w3.org/1999/xlink" publication-type="chapter" xlink:type="simple"><person-group person-group-type="author"><name name-style="western"><surname>Andrássy</surname><given-names>I.</given-names></name></person-group><year>1978</year><chapter-title><tp:taxon-name><tp:taxon-name-part taxon-name-part-type="phylum">Nematoda</tp:taxon-name-part></tp:taxon-name>.</chapter-title><person-group person-group-type="editor"><name name-style="western"><surname>Illies</surname><given-names>J.</given-names></name></person-group><source>Limnofauna Europaea. Eine Zusammenstellung aller die europäischen Binnengewässer bewohnenden mehrzelligen Tierarten mit Angaben über ihre Verbreitung und Ökologie. Zweite Auflage</source><publisher-name>Fischer</publisher-name><publisher-loc>Stuttgart &amp; New York</publisher-loc><size units="page">98-117</size></element-citation></ref><ref id="B1629248"><element-citation xmlns:xlink="http://www.w3.org/1999/xlink" publication-type="article" xlink:type="simple"><person-group person-group-type="author"><name name-style="western"><surname>Lopez</surname><given-names>G.</given-names></name><name name-style="western"><surname>Riemann</surname><given-names>F.</given-names></name><name name-style="western"><surname>Schrage</surname><given-names>M.</given-names></name></person-group><year>1979</year><article-title>Feeding biology of the brackish-water oncholaimid nematode <italic><tp:taxon-name><tp:taxon-name-part taxon-name-part-type="genus">Adoncholaimus</tp:taxon-name-part> <tp:taxon-name-part taxon-name-part-type="species">thalassophygas</tp:taxon-name-part></tp:taxon-name></italic></article-title><source>Marine Biology</source><volume>54</volume><fpage>311</fpage><lpage>319</lpage><pub-id pub-id-type="doi">10.1007/bf00395437</pub-id></element-citation></ref><ref id="B1631922"><element-citation xmlns:xlink="http://www.w3.org/1999/xlink" publication-type="article" xlink:type="simple"><person-group person-group-type="author"><name name-style="western"><surname>Zaika</surname><given-names>V. E.</given-names></name><name name-style="western"><surname>Makarova</surname><given-names>N. P.</given-names></name></person-group><year>1979</year><article-title>Specific production of free-living marine nematodes</article-title><source>Marine Ecology Progress Series</source><volume>1</volume><fpage>153</fpage><lpage>158</lpage><pub-id pub-id-type="doi">10.3354/meps001153</pub-id></element-citation></ref><ref id="B1629028"><element-citation xmlns:xlink="http://www.w3.org/1999/xlink" publication-type="article" xlink:type="simple"><person-group person-group-type="author"><name name-style="western"><surname>Karl</surname><given-names>D. M.</given-names></name></person-group><year>1980</year><article-title>Cellular nucleotide measurements and applications in microbial ecology</article-title><source>Microbiological Reviews</source><volume>44</volume><fpage>739</fpage><lpage>796</lpage></element-citation></ref><ref id="B1631456"><element-citation xmlns:xlink="http://www.w3.org/1999/xlink" publication-type="chapter" xlink:type="simple"><person-group person-group-type="author"><name name-style="western"><surname>Tsalolikhin</surname><given-names>S. I.</given-names></name></person-group><year>1980</year><chapter-title>[The nematode fauna and some aspects of the ecology of nematodes of the Kopora Bay, Gulf of Finland]</chapter-title><person-group person-group-type="editor"><name name-style="western"><surname>Vinberg</surname><given-names>G. G.</given-names></name></person-group><source>Troficheskie Svyazi Presnovodnykh Bespozvonochnykh. [Trophic Relations of Freshwater Invertebrates]</source><publisher-name>Academy of Sciences of the USSR</publisher-name><publisher-loc>Leningrad</publisher-loc><size units="page">156-168</size><comment content-type="language">Russian</comment></element-citation></ref><ref id="B1626649"><element-citation xmlns:xlink="http://www.w3.org/1999/xlink" publication-type="article" xlink:type="simple"><person-group person-group-type="author"><name name-style="western"><surname>Bouwman</surname><given-names>L. A.</given-names></name></person-group><year>1981</year><article-title>A survey of nematodes from the Ems-Estuary. Part I. Systematics</article-title><source>Zoologische Jahrbücher. Abteilung für Systematik, Ökologie und Geographie der Tiere</source><volume>108</volume><fpage>335</fpage><lpage>385</lpage></element-citation></ref><ref id="B1629298"><element-citation xmlns:xlink="http://www.w3.org/1999/xlink" publication-type="article" xlink:type="simple"><person-group person-group-type="author"><name name-style="western"><surname>Lorenzen</surname><given-names>S.</given-names></name></person-group><year>1981</year><article-title>Entwurf eines phylogenetischen Systems der freilebenden Nematoden</article-title><source>Veröffentlichungen des Instituts für Meeresforschung in Bremerhaven. Supplement</source><volume>7</volume><fpage>1</fpage><lpage>472</lpage></element-citation></ref><ref id="B1629288"><element-citation xmlns:xlink="http://www.w3.org/1999/xlink" publication-type="article" xlink:type="simple"><person-group person-group-type="author"><name name-style="western"><surname>Lorenzen</surname><given-names>S.</given-names></name></person-group><year>1981</year><article-title>Bau, Anordnung und postembryonale Entwicklung von Metanemen bei Nematoden der Ordnung <tp:taxon-name><tp:taxon-name-part taxon-name-part-type="order">Enoplida</tp:taxon-name-part></tp:taxon-name></article-title><source>Veröffentlichungen des Instituts für Meeresforschung in Bremerhaven</source><volume>19</volume><fpage>89</fpage><lpage>114</lpage></element-citation></ref><ref id="B1627662"><element-citation xmlns:xlink="http://www.w3.org/1999/xlink" publication-type="article" xlink:type="simple"><person-group person-group-type="author"><name name-style="western"><surname>Field</surname><given-names>J. G.</given-names></name><name name-style="western"><surname>Clarke</surname><given-names>K. R.</given-names></name><name name-style="western"><surname>Warwick</surname><given-names>R. W.</given-names></name></person-group><year>1982</year><article-title>A practical strategy for analysing multispecies distribution patterns.</article-title><source>Marine Ecology Progress Series</source><volume>8</volume><fpage>37</fpage><lpage>52</lpage><pub-id pub-id-type="doi">10.3354/meps008037</pub-id></element-citation></ref><ref id="B1631470"><element-citation xmlns:xlink="http://www.w3.org/1999/xlink" publication-type="article" xlink:type="simple"><person-group person-group-type="author"><name name-style="western"><surname>Tsalolikhin</surname><given-names>S. I.</given-names></name></person-group><year>1982</year><article-title>On the problem of origin of the fauna of central Asian water bodies, <italic><tp:taxon-name><tp:taxon-name-part taxon-name-part-type="genus">Pseudoncholaimus</tp:taxon-name-part> <tp:taxon-name-part taxon-name-part-type="species">charon</tp:taxon-name-part></tp:taxon-name></italic> sp. n. and <italic><tp:taxon-name><tp:taxon-name-part taxon-name-part-type="genus">Pseudoncholaimus</tp:taxon-name-part> <tp:taxon-name-part taxon-name-part-type="species">neglectus</tp:taxon-name-part></tp:taxon-name></italic> sp. n. (<tp:taxon-name><tp:taxon-name-part taxon-name-part-type="phylum">Nematoda</tp:taxon-name-part></tp:taxon-name>, <tp:taxon-name><tp:taxon-name-part taxon-name-part-type="family">Oncholaimidae</tp:taxon-name-part></tp:taxon-name>) taken as an example</article-title><source>Zoologicheskii Zhurnal</source><volume>61</volume><fpage>653</fpage><lpage>662</lpage><comment content-type="language">Russian</comment></element-citation></ref><ref id="B1634802"><element-citation xmlns:xlink="http://www.w3.org/1999/xlink" publication-type="book" xlink:type="simple"><person-group person-group-type="author"><name name-style="western"><surname>van Meel</surname><given-names>L. I.J.</given-names></name></person-group><year>1982</year><source>Les eaux saumâtres de Belgique: approches, progrès, perspectives</source><publisher-name>Institut royal des sciences naturelles de Belgique</publisher-name><publisher-loc>Brussels</publisher-loc><size units="page">396</size></element-citation></ref><ref id="B1626659"><element-citation xmlns:xlink="http://www.w3.org/1999/xlink" publication-type="article" xlink:type="simple"><person-group person-group-type="author"><name name-style="western"><surname>Bouwman</surname><given-names>L. A.</given-names></name></person-group><year>1983</year><article-title>A survey of nematodes from the Ems-Estuary. Part II: Species assemblages and associations</article-title><source>Zoologische Jahrbücher. Abteilung für Systematik, Ökologie und Geographie der Tiere</source><volume>110</volume><fpage>345</fpage><lpage>376</lpage></element-citation></ref><ref id="B1628669"><element-citation xmlns:xlink="http://www.w3.org/1999/xlink" publication-type="article" xlink:type="simple"><person-group person-group-type="author"><name name-style="western"><surname>Heip</surname><given-names>C.</given-names></name><name name-style="western"><surname>Herman</surname><given-names>R.</given-names></name><name name-style="western"><surname>Vincx</surname><given-names>M.</given-names></name></person-group><year>1983</year><article-title>Subtidal meiofauna of the North Sea: a review</article-title><source>Biologisch Jaarboek</source><volume>51</volume><fpage>116</fpage><lpage>170</lpage></element-citation></ref><ref id="B1630280"><element-citation xmlns:xlink="http://www.w3.org/1999/xlink" publication-type="book" xlink:type="simple"><person-group person-group-type="author"><name name-style="western"><surname>Platt</surname><given-names>H. M.</given-names></name><name name-style="western"><surname>Warwick</surname><given-names>R. M.</given-names></name></person-group><year>1983</year><source>Free-living Marine Nematodes. Part 1. British Enoplids.</source><publisher-name>Cambridge University Press</publisher-name><publisher-loc>Cambridge</publisher-loc><size units="page">307</size></element-citation></ref><ref id="B1630506"><element-citation xmlns:xlink="http://www.w3.org/1999/xlink" publication-type="article" xlink:type="simple"><person-group person-group-type="author"><name name-style="western"><surname>Romeyn</surname><given-names>K.</given-names></name><name name-style="western"><surname>Bouwman</surname><given-names>L. A.</given-names></name></person-group><year>1983</year><article-title>Food selection and consumption by estuarine nematodes</article-title><source>Hydrobiological Bulletin</source><volume>17</volume><fpage>103</fpage><lpage>109</lpage><pub-id pub-id-type="doi">10.1007/bf02280819</pub-id></element-citation></ref><ref id="B1630540"><element-citation xmlns:xlink="http://www.w3.org/1999/xlink" publication-type="article" xlink:type="simple"><person-group person-group-type="author"><name name-style="western"><surname>Schiemer</surname><given-names>F.</given-names></name><name name-style="western"><surname>Jensen</surname><given-names>P.</given-names></name><name name-style="western"><surname>Riemann</surname><given-names>F.</given-names></name></person-group><year>1983</year><article-title>Ecology and systematics of free-living nematodes from the Bothnian Bay, northern Baltic Sea</article-title><source>Annales Zoologici Fennici</source><volume>20</volume><fpage>277</fpage><lpage>291</lpage></element-citation></ref><ref id="B1626669"><element-citation xmlns:xlink="http://www.w3.org/1999/xlink" publication-type="article" xlink:type="simple"><person-group person-group-type="author"><name name-style="western"><surname>Bouwman</surname><given-names>L. A.</given-names></name><name name-style="western"><surname>Romeyn</surname><given-names>K.</given-names></name><name name-style="western"><surname>Admiraal</surname><given-names>W.</given-names></name></person-group><year>1984</year><article-title>On the ecology of meiofauna in an organically polluted estuarine mudflat</article-title><source>Estuarine, Coastal and Shelf Science</source><volume>19</volume><fpage>633</fpage><lpage>653</lpage><pub-id pub-id-type="doi">10.1016/0272-7714(84)90020-9</pub-id></element-citation></ref><ref id="B1628943"><element-citation xmlns:xlink="http://www.w3.org/1999/xlink" publication-type="article" xlink:type="simple"><person-group person-group-type="author"><name name-style="western"><surname>Jensen</surname><given-names>P.</given-names></name></person-group><year>1984</year><article-title>Ecology of benthic and epiphytic nematodes in brackish waters</article-title><source>Hydrobiologia</source><volume>108</volume><fpage>201</fpage><lpage>217</lpage><pub-id pub-id-type="doi">10.1007/bf00006329</pub-id></element-citation></ref><ref id="B1627594"><element-citation xmlns:xlink="http://www.w3.org/1999/xlink" publication-type="article" xlink:type="simple"><person-group person-group-type="author"><name name-style="western"><surname>Eskin</surname><given-names>R. A.</given-names></name><name name-style="western"><surname>Palmer</surname><given-names>M. A.</given-names></name></person-group><year>1985</year><article-title>Suspension of marine nematodes in a turbulent tidal creek: species patterns</article-title><source>The Biological Bulletin</source><volume>169</volume><fpage>615</fpage><lpage>623</lpage></element-citation></ref><ref id="B1628679"><element-citation xmlns:xlink="http://www.w3.org/1999/xlink" publication-type="article" xlink:type="simple"><person-group person-group-type="author"><name name-style="western"><surname>Heip</surname><given-names>C.</given-names></name><name name-style="western"><surname>Vincx</surname><given-names>M.</given-names></name><name name-style="western"><surname>Vranken</surname><given-names>G.</given-names></name></person-group><year>1985</year><article-title>The ecology of marine nematodes. Oceanography and Marine Biology</article-title><source>An Annual Review</source><volume>23</volume><fpage>399</fpage><lpage>489</lpage></element-citation></ref><ref id="B1629942"><element-citation xmlns:xlink="http://www.w3.org/1999/xlink" publication-type="article" xlink:type="simple"><person-group person-group-type="author"><name name-style="western"><surname>Nuss</surname><given-names>B.</given-names></name></person-group><year>1985</year><article-title>Ultrastrukturuntersuchungen zur Nahrungsabsorption von aquatischen Nematoden</article-title><source>Veröffentlichungen des Instituts für Meeresforschung in Bremerhaven</source><volume>21</volume><fpage>1</fpage><lpage>69</lpage></element-citation></ref><ref id="B1631727"><element-citation xmlns:xlink="http://www.w3.org/1999/xlink" publication-type="article" xlink:type="simple"><person-group person-group-type="author"><name name-style="western"><surname>Vranken</surname><given-names>G.</given-names></name><name name-style="western"><surname>Vanderhaeghen</surname><given-names>R.</given-names></name><name name-style="western"><surname>Heip</surname><given-names>C.</given-names></name></person-group><year>1985</year><article-title>Toxicity of cadmium to free-living marine and brackish water nematodes (<italic><tp:taxon-name><tp:taxon-name-part taxon-name-part-type="genus">Monhystera</tp:taxon-name-part> <tp:taxon-name-part taxon-name-part-type="species">microphthalma</tp:taxon-name-part></tp:taxon-name></italic>, <italic><tp:taxon-name><tp:taxon-name-part taxon-name-part-type="genus">Monhystera</tp:taxon-name-part> <tp:taxon-name-part taxon-name-part-type="species">disjuncta</tp:taxon-name-part></tp:taxon-name></italic> and <italic><tp:taxon-name><tp:taxon-name-part taxon-name-part-type="genus">Rhabditis</tp:taxon-name-part> <tp:taxon-name-part taxon-name-part-type="species">marina</tp:taxon-name-part></tp:taxon-name></italic>).</article-title><source>Diseases of Aquatic Organisms</source><volume>1</volume><fpage>49</fpage><lpage>58</lpage><pub-id pub-id-type="doi">10.3354/dao001049</pub-id></element-citation></ref><ref id="B1627232"><element-citation xmlns:xlink="http://www.w3.org/1999/xlink" publication-type="article" xlink:type="simple"><person-group person-group-type="author"><name name-style="western"><surname>Coomans</surname><given-names>A.</given-names></name><name name-style="western"><surname>Heyns</surname><given-names>J.</given-names></name></person-group><year>1986</year><article-title><italic><tp:taxon-name><tp:taxon-name-part taxon-name-part-type="genus">Oncholaimus</tp:taxon-name-part> <tp:taxon-name-part taxon-name-part-type="species">jessicae</tp:taxon-name-part></tp:taxon-name></italic> n. sp. (<tp:taxon-name><tp:taxon-name-part taxon-name-part-type="phylum">Nematoda</tp:taxon-name-part></tp:taxon-name>: <tp:taxon-name><tp:taxon-name-part taxon-name-part-type="family">Oncholaimidae</tp:taxon-name-part></tp:taxon-name>) from fresh water in the Transvaal</article-title><source>South African Journal of Zoology</source><volume>21</volume><fpage>197</fpage><lpage>201</lpage></element-citation></ref><ref id="B1629208"><element-citation xmlns:xlink="http://www.w3.org/1999/xlink" publication-type="article" xlink:type="simple"><person-group person-group-type="author"><name name-style="western"><surname>Little</surname><given-names>C.</given-names></name></person-group><year>1986</year><article-title>Fluctuations in the meiofauna of the Aufwuchs community in a brackish-water lagoon</article-title><source>Estuarine, Coastal and Shelf Science</source><volume>23</volume><fpage>263</fpage><lpage>276</lpage><pub-id pub-id-type="doi">10.1016/0272-7714(86)90058-2</pub-id></element-citation></ref><ref id="B1631707"><element-citation xmlns:xlink="http://www.w3.org/1999/xlink" publication-type="article" xlink:type="simple"><person-group person-group-type="author"><name name-style="western"><surname>Vranken</surname><given-names>G.</given-names></name><name name-style="western"><surname>Heip</surname><given-names>C.</given-names></name></person-group><year>1986</year><article-title>The productivity of marine nematodes</article-title><source>Ophelia</source><volume>26</volume><fpage>429</fpage><lpage>442</lpage><pub-id pub-id-type="doi">10.1080/00785326.1986.10422004</pub-id></element-citation></ref><ref id="B1631717"><element-citation xmlns:xlink="http://www.w3.org/1999/xlink" publication-type="article" xlink:type="simple"><person-group person-group-type="author"><name name-style="western"><surname>Vranken</surname><given-names>G.</given-names></name><name name-style="western"><surname>Heip</surname><given-names>C.</given-names></name></person-group><year>1986</year><article-title>Toxicity of copper, mercury and lead to a marine nematode</article-title><source>Marine Pollution Bulletin</source><volume>17</volume><fpage>453</fpage><lpage>457</lpage><pub-id pub-id-type="doi">10.1016/0025-326X(86)90834-9</pub-id></element-citation></ref><ref id="B1628967"><element-citation xmlns:xlink="http://www.w3.org/1999/xlink" publication-type="article" xlink:type="simple"><person-group person-group-type="author"><name name-style="western"><surname>Jensen</surname><given-names>P.</given-names></name></person-group><year>1987</year><article-title>Feeding ecology of free-living aquatic nematodes</article-title><source>Marine Ecology Progress Series</source><volume>35</volume><fpage>187</fpage><lpage>196</lpage><pub-id pub-id-type="doi">10.3354/meps035187</pub-id></element-citation></ref><ref id="B1629840"><element-citation xmlns:xlink="http://www.w3.org/1999/xlink" publication-type="article" xlink:type="simple"><person-group person-group-type="author"><name name-style="western"><surname>Moore</surname><given-names>C. G.</given-names></name></person-group><year>1987</year><article-title>Meiofauna of the industrialised estuary and Firth of Forth, Scotland</article-title><source>Proceedings of the Royal Society of Edinburgh. Section B. Biological Sciences</source><volume>93</volume><fpage>415</fpage><lpage>430</lpage></element-citation></ref><ref id="B1629258"><element-citation xmlns:xlink="http://www.w3.org/1999/xlink" publication-type="article" xlink:type="simple"><person-group person-group-type="author"><name name-style="western"><surname>Lopez</surname><given-names>G. R.</given-names></name></person-group><year>1988</year><article-title>Comparative ecology of the macrofauna of freshwater and marine muds</article-title><source>Limnology and Oceanography</source><volume>33</volume><fpage>946</fpage><lpage>962</lpage><pub-id pub-id-type="doi">10.4319/lo.1988.33.4_part_2.0946</pub-id></element-citation></ref><ref id="B1630309"><element-citation xmlns:xlink="http://www.w3.org/1999/xlink" publication-type="article" xlink:type="simple"><person-group person-group-type="author"><name name-style="western"><surname>Prein</surname><given-names>M.</given-names></name></person-group><year>1988</year><article-title>Evidence for a scavenging lifestyle in the free-living Nematode <italic><tp:taxon-name><tp:taxon-name-part taxon-name-part-type="genus">Pontonema</tp:taxon-name-part> <tp:taxon-name-part taxon-name-part-type="species">vulgare</tp:taxon-name-part></tp:taxon-name></italic> (<tp:taxon-name><tp:taxon-name-part taxon-name-part-type="order">Enoplida</tp:taxon-name-part></tp:taxon-name>, <tp:taxon-name><tp:taxon-name-part taxon-name-part-type="family">Oncholaimidae</tp:taxon-name-part></tp:taxon-name>)</article-title><source>Kieler Meeresforschungen. Sonderheft</source><volume>6</volume><fpage>389</fpage><lpage>394</lpage></element-citation></ref><ref id="B1630472"><element-citation xmlns:xlink="http://www.w3.org/1999/xlink" publication-type="article" xlink:type="simple"><person-group person-group-type="author"><name name-style="western"><surname>Riemann</surname><given-names>F.</given-names></name><name name-style="western"><surname>Schrage</surname><given-names>M.</given-names></name></person-group><year>1988</year><article-title>Carbon dioxide as an attractant for the free-living marine nematode <italic><tp:taxon-name><tp:taxon-name-part taxon-name-part-type="genus">Adoncholaimus</tp:taxon-name-part> <tp:taxon-name-part taxon-name-part-type="species">thalassophygas</tp:taxon-name-part></tp:taxon-name></italic></article-title><source>Marine Biology</source><volume>98</volume><fpage>81</fpage><lpage>85</lpage><pub-id pub-id-type="doi">10.1007/bf00392661</pub-id></element-citation></ref><ref id="B1627218"><element-citation xmlns:xlink="http://www.w3.org/1999/xlink" publication-type="chapter" xlink:type="simple"><person-group person-group-type="author"><name name-style="western"><surname>Coomans</surname><given-names>A.</given-names></name></person-group><year>1989</year><chapter-title>Overzicht van de vrijlevende nematofauna van Belgë (<tp:taxon-name><tp:taxon-name-part taxon-name-part-type="phylum">Nematoda</tp:taxon-name-part></tp:taxon-name>).</chapter-title><person-group person-group-type="editor"><name name-style="western"><surname>Wouters</surname><given-names>K.</given-names></name><name name-style="western"><surname>Baert</surname><given-names>L</given-names></name></person-group><source>Proceedings of the Symposium, Invertebrates of Belgium</source><publisher-name>Koninklijk Belgisch Instituut voor Natuurwetenschappen</publisher-name><publisher-loc>Brussel</publisher-loc><size units="page">43-56</size></element-citation></ref><ref id="B1627766"><element-citation xmlns:xlink="http://www.w3.org/1999/xlink" publication-type="article" xlink:type="simple"><person-group person-group-type="author"><name name-style="western"><surname>Furstenberg</surname><given-names>J. P.</given-names></name><name name-style="western"><surname>Vincx</surname><given-names>M.</given-names></name></person-group><year>1989</year><article-title>Two oncholaimid species from a South African estuary (<tp:taxon-name><tp:taxon-name-part taxon-name-part-type="phylum">Nematoda</tp:taxon-name-part></tp:taxon-name>, <tp:taxon-name><tp:taxon-name-part taxon-name-part-type="family">Oncholaimidae</tp:taxon-name-part></tp:taxon-name>)</article-title><source>Hydrobiologia</source><volume>184</volume><fpage>43</fpage><lpage>50</lpage><pub-id pub-id-type="doi">10.1007/BF00014300</pub-id></element-citation></ref><ref id="B1630482"><element-citation xmlns:xlink="http://www.w3.org/1999/xlink" publication-type="article" xlink:type="simple"><person-group person-group-type="author"><name name-style="western"><surname>Riemann</surname><given-names>F.</given-names></name><name name-style="western"><surname>Ernst</surname><given-names>W.</given-names></name><name name-style="western"><surname>Ernst</surname><given-names>R.</given-names></name></person-group><year>1990</year><article-title>Acetate uptake from ambient water by the free-living marine nematode <italic><tp:taxon-name><tp:taxon-name-part taxon-name-part-type="genus">Adoncholaimus</tp:taxon-name-part> <tp:taxon-name-part taxon-name-part-type="species">thalassophygas</tp:taxon-name-part></tp:taxon-name></italic></article-title><source>Marine Biology</source><volume>104</volume><fpage>453</fpage><lpage>457</lpage><pub-id pub-id-type="doi">10.1007/BF01314349</pub-id></element-citation></ref><ref id="B1633769"><element-citation xmlns:xlink="http://www.w3.org/1999/xlink" publication-type="book" xlink:type="simple"><person-group person-group-type="author"><name name-style="western"><surname>Trett</surname><given-names>M. W.</given-names></name><name name-style="western"><surname>Feil</surname><given-names>R. L.</given-names></name></person-group><year>1990</year><source>Meiofaunal Assemblages of the Thames Estuary. April 1989–March 1990. Modules I–III. A Study of the Meiofaunal Communities Present in Sediment Samples Collected by the National Rivers Authority, Thames Region</source><publisher-name>National Rivers Authority</publisher-name><publisher-loc>London</publisher-loc><size units="page">259</size></element-citation></ref><ref id="B1626629"><element-citation xmlns:xlink="http://www.w3.org/1999/xlink" publication-type="article" xlink:type="simple"><person-group person-group-type="author"><name name-style="western"><surname>Bongers</surname><given-names>T.</given-names></name><name name-style="western"><surname>Alkemade</surname><given-names>R.</given-names></name><name name-style="western"><surname>Yeates</surname><given-names>G. W.</given-names></name></person-group><year>1991</year><article-title>Interpretation of disturbance-induced maturity decrease in marine nematode assemblages by means of the maturity index</article-title><source>Marine Ecology Progress Series</source><volume>76</volume><fpage>135</fpage><lpage>142</lpage><pub-id pub-id-type="doi">10.3354/meps076135</pub-id></element-citation></ref><ref id="B1628689"><element-citation xmlns:xlink="http://www.w3.org/1999/xlink" publication-type="article" xlink:type="simple"><person-group person-group-type="author"><name name-style="western"><surname>Hellwig-Armonies</surname><given-names>M.</given-names></name><name name-style="western"><surname>Armonies</surname><given-names>W.</given-names></name><name name-style="western"><surname>Lorenzen</surname><given-names>S.</given-names></name></person-group><year>1991</year><article-title>The diet of <italic><tp:taxon-name><tp:taxon-name-part taxon-name-part-type="genus">Enoplus</tp:taxon-name-part> <tp:taxon-name-part taxon-name-part-type="species">brevis</tp:taxon-name-part></tp:taxon-name></italic> (<tp:taxon-name><tp:taxon-name-part taxon-name-part-type="phylum">Nematoda</tp:taxon-name-part></tp:taxon-name>) in a supralittoral salt marsh of the North Sea</article-title><source>Helgoländer Meeresuntersuchungen</source><volume>45</volume><fpage>357</fpage><lpage>372</lpage><pub-id pub-id-type="doi">10.1007/BF02365525</pub-id></element-citation></ref><ref id="B1626855"><element-citation xmlns:xlink="http://www.w3.org/1999/xlink" publication-type="article" xlink:type="simple"><person-group person-group-type="author"><name name-style="western"><surname>Clarke</surname><given-names>K. R.</given-names></name></person-group><year>1993</year><article-title>Non-parametric multivariate analyses of changes in community structure</article-title><source>Australian Journal of Ecology</source><volume>18</volume><fpage>117</fpage><lpage>143</lpage><pub-id pub-id-type="doi">10.1111/j.1442-9993.1993.tb00438.x</pub-id></element-citation></ref><ref id="B1634820"><element-citation xmlns:xlink="http://www.w3.org/1999/xlink" publication-type="book" xlink:type="simple"><person-group person-group-type="author"><name name-style="western"><surname>Warwick</surname><given-names>R. M.</given-names></name></person-group><year>1993</year><source>The Effects of Organic Enrichment on the Benthic Meio-and Microfauna with Particular Reference to the Fish-farming in Scottish Sea Lochs. SNH Review No. 18.</source><publisher-name>Scottish Natural Heritage</publisher-name><publisher-loc>Edinburgh</publisher-loc><size units="page">14</size></element-citation></ref><ref id="B1627638"><element-citation xmlns:xlink="http://www.w3.org/1999/xlink" publication-type="article" xlink:type="simple"><person-group person-group-type="author"><name name-style="western"><surname>Essink</surname><given-names>K.</given-names></name><name name-style="western"><surname>Romeyn</surname><given-names>K.</given-names></name></person-group><year>1994</year><article-title>Estuarine nematodes as indicators of organic pollution; an example from the Ems estuary (the Netherlands)</article-title><source>Aquatic Ecology</source><volume>29</volume><fpage>213</fpage><lpage>219</lpage><pub-id pub-id-type="doi">10.1007/bf02333992</pub-id></element-citation></ref><ref id="B1629322"><element-citation xmlns:xlink="http://www.w3.org/1999/xlink" publication-type="book" xlink:type="simple"><person-group person-group-type="author"><name name-style="western"><surname>Lorenzen</surname><given-names>S.</given-names></name></person-group><year>1994</year><source>The Phylogenetic Systematics of Freeliving Nematodes. English Translation by Platt, H.M.</source><publisher-name>Unwin Brothers</publisher-name><publisher-loc>Surrey</publisher-loc><size units="page">383</size></element-citation></ref><ref id="B1629052"><element-citation xmlns:xlink="http://www.w3.org/1999/xlink" publication-type="article" xlink:type="simple"><person-group person-group-type="author"><name name-style="western"><surname>Kennedy</surname><given-names>A. D.</given-names></name></person-group><year>1995</year><article-title>Carbon partitioning within meiobenthic nematode communities in the Exe Estuary, UK</article-title><source>Marine Ecology Progress Series</source><volume>115</volume><fpage>71</fpage><lpage>78</lpage></element-citation></ref><ref id="B1631205"><element-citation xmlns:xlink="http://www.w3.org/1999/xlink" publication-type="article" xlink:type="simple"><person-group person-group-type="author"><name name-style="western"><surname>Soetaert</surname><given-names>K.</given-names></name><name name-style="western"><surname>Vincx</surname><given-names>M.</given-names></name><name name-style="western"><surname>Wittoeck</surname><given-names>J.</given-names></name><name name-style="western"><surname>Tulkens</surname><given-names>M.</given-names></name></person-group><year>1995</year><article-title>Meiobenthic distribution and nematode community structure in five European estuaries</article-title><source>Hydrobiologia</source><volume>311</volume><fpage>185</fpage><lpage>206</lpage><pub-id pub-id-type="doi">10.1007/978-94-009-0117-9_15</pub-id></element-citation></ref><ref id="B1631236"><element-citation xmlns:xlink="http://www.w3.org/1999/xlink" publication-type="article" xlink:type="simple"><person-group person-group-type="author"><name name-style="western"><surname>Somerfield</surname><given-names>P. J.</given-names></name><name name-style="western"><surname>Rees</surname><given-names>H. L.</given-names></name><name name-style="western"><surname>Warwick</surname><given-names>R. M.</given-names></name></person-group><year>1995</year><article-title>Interrelationships in community structure between shallow-water marine meiofauna and macrofauna in relation to dredgings disposal</article-title><source>Marine Ecology Progress Series</source><volume>127</volume><fpage>103</fpage><lpage>112</lpage><pub-id pub-id-type="doi">10.3354/meps127103</pub-id></element-citation></ref><ref id="B1631687"><element-citation xmlns:xlink="http://www.w3.org/1999/xlink" publication-type="article" xlink:type="simple"><person-group person-group-type="author"><name name-style="western"><surname>Vopel</surname><given-names>K.</given-names></name><name name-style="western"><surname>Arit</surname><given-names>G.</given-names></name></person-group><year>1995</year><article-title>The fauna of floating cyanobacterial mats in the oligohaline eulittoral zone off Hiddensee (south-west coast of the Baltic Sea)</article-title><source>Marine Ecology</source><volume>16</volume><fpage>217</fpage><lpage>231</lpage><pub-id pub-id-type="doi">10.1111/j.1439-0485.1995.tb00407.x</pub-id></element-citation></ref><ref id="B1626581"><element-citation xmlns:xlink="http://www.w3.org/1999/xlink" publication-type="article" xlink:type="simple"><person-group person-group-type="author"><name name-style="western"><surname>Blome</surname><given-names>D.</given-names></name></person-group><year>1996</year><article-title>An inventory of the free-living marine nematodes of the East Frisian Wadden Sea Including the Estuaries of the Rivers Ems, Jade, and Weser</article-title><source>Senckenbergiana Maritima</source><volume>26</volume><fpage>107</fpage><lpage>115</lpage></element-citation></ref><ref id="B1626591"><element-citation xmlns:xlink="http://www.w3.org/1999/xlink" publication-type="article" xlink:type="simple"><person-group person-group-type="author"><name name-style="western"><surname>Blome</surname><given-names>D.</given-names></name><name name-style="western"><surname>Faubel</surname><given-names>A.</given-names></name></person-group><year>1996</year><article-title>Eulittoral nematodes from the Elbe estuary: Species composition, distribution, and population dynamics</article-title><volume>110</volume><fpage>107</fpage><lpage>157</lpage></element-citation></ref><ref id="B1628977"><element-citation xmlns:xlink="http://www.w3.org/1999/xlink" publication-type="article" xlink:type="simple"><person-group person-group-type="author"><name name-style="western"><surname>Jensen</surname><given-names>P.</given-names></name></person-group><year>1996</year><article-title>Burrows of marine nematodes as centres for microbial growth</article-title><source>Nematologica</source><volume>42</volume><fpage>320</fpage><lpage>329</lpage><pub-id pub-id-type="doi">10.1163/004425996x00056</pub-id></element-citation></ref><ref id="B1629658"><element-citation xmlns:xlink="http://www.w3.org/1999/xlink" publication-type="article" xlink:type="simple"><person-group person-group-type="author"><name name-style="western"><surname>Moens</surname><given-names>T.</given-names></name><name name-style="western"><surname>Vincx</surname><given-names>M.</given-names></name></person-group><year>1997</year><article-title>Observations on the feeding ecology of estuarine nematodes</article-title><source>Journal of the Marine Biological Association of the United Kingdom</source><volume>77</volume><fpage>211</fpage><lpage>227</lpage><pub-id pub-id-type="doi">10.1017/s0025315400033889</pub-id></element-citation></ref><ref id="B1629966"><element-citation xmlns:xlink="http://www.w3.org/1999/xlink" publication-type="article" xlink:type="simple"><person-group person-group-type="author"><name name-style="western"><surname>Ólafsson</surname><given-names>E.</given-names></name><name name-style="western"><surname>Elmgren</surname><given-names>R.</given-names></name></person-group><year>1997</year><article-title>Seasonal dynamics of sublittoral meiobenthos in relation to phytoplankton sedimentation in the Baltic Sea</article-title><source>Estuarine, Coastal and Shelf Science</source><volume>45</volume><fpage>149</fpage><lpage>164</lpage><pub-id pub-id-type="doi">10.1006/ecss.1996.0195</pub-id></element-citation></ref><ref id="B1633984"><element-citation xmlns:xlink="http://www.w3.org/1999/xlink" publication-type="chapter" xlink:type="simple"><person-group person-group-type="author"><name name-style="western"><surname>Platt</surname><given-names>H. M.</given-names></name><name name-style="western"><surname>Ball</surname><given-names>B. J.</given-names></name></person-group><year>1997</year><chapter-title><tp:taxon-name>
              <tp:taxon-name-part taxon-name-part-type="phylum">Nematoda</tp:taxon-name-part>
            </tp:taxon-name></chapter-title><person-group person-group-type="editor"><name name-style="western"><surname>Howson</surname><given-names>C. M.</given-names></name><name name-style="western"><surname>Picton</surname><given-names>B. E.</given-names></name></person-group><source>The Species Directory of the Marine Fauna and Flora of the British Isles and Surrounding Seas</source><publisher-name>Ulster Museum Publication</publisher-name><publisher-loc>Belfast</publisher-loc><size units="page">67-79</size></element-citation></ref><ref id="B1626076"><element-citation xmlns:xlink="http://www.w3.org/1999/xlink" publication-type="chapter" xlink:type="simple"><person-group person-group-type="author"><name name-style="western"><surname>Attrill</surname><given-names>M. J.</given-names></name></person-group><year>1998</year><chapter-title>Thames estuary species list</chapter-title><person-group person-group-type="editor"><name name-style="western"><surname>Attrill</surname><given-names>M. J.</given-names></name></person-group><source>A Rehabilitated Estuarine Ecosystem. The Environment and Ecology of the Thames Estuary</source><publisher-name>Springer</publisher-name><publisher-loc>New York</publisher-loc><size units="page">200‑234</size></element-citation></ref><ref id="B1627628"><element-citation xmlns:xlink="http://www.w3.org/1999/xlink" publication-type="article" xlink:type="simple"><person-group person-group-type="author"><name name-style="western"><surname>Essink</surname><given-names>K.</given-names></name><name name-style="western"><surname>Keidel</surname><given-names>H.</given-names></name></person-group><year>1998</year><article-title>Changes in estuarine nematode communities following a decrease of organic pollution</article-title><source>Aquatic Ecology</source><volume>32</volume><fpage>195</fpage><lpage>202</lpage><pub-id pub-id-type="doi">10.1023/A:1009901207217</pub-id></element-citation></ref><ref id="B1630252"><element-citation xmlns:xlink="http://www.w3.org/1999/xlink" publication-type="chapter" xlink:type="simple"><person-group person-group-type="author"><name name-style="western"><surname>Perry</surname><given-names>R. N.</given-names></name><name name-style="western"><surname>Aumann</surname><given-names>J.</given-names></name></person-group><year>1998</year><chapter-title>Behaviour and sensory responses.</chapter-title><person-group person-group-type="editor"><name name-style="western"><surname>Perry</surname><given-names>R. N.</given-names></name><name name-style="western"><surname>Wright</surname><given-names>D. J.</given-names></name></person-group><source>The Physiology and Biochemistry of Free-living and Plant-parasitic Nematodes</source><publisher-name>CAB International</publisher-name><publisher-loc>Wallingford</publisher-loc><size units="page">75-102</size></element-citation></ref><ref id="B1629774"><element-citation xmlns:xlink="http://www.w3.org/1999/xlink" publication-type="article" xlink:type="simple"><person-group person-group-type="author"><name name-style="western"><surname>Moens</surname><given-names>T.</given-names></name><name name-style="western"><surname>Verbeeck</surname><given-names>L.</given-names></name><name name-style="western"><surname>Vincx</surname><given-names>M.</given-names></name></person-group><year>1999</year><article-title>Feeding biology of a predatory and a facultatively predatory nematode (<italic><tp:taxon-name><tp:taxon-name-part taxon-name-part-type="genus">Enoploides</tp:taxon-name-part> <tp:taxon-name-part taxon-name-part-type="species">longispiculosus</tp:taxon-name-part></tp:taxon-name></italic> and <italic><tp:taxon-name><tp:taxon-name-part taxon-name-part-type="genus">Adoncholaimus</tp:taxon-name-part> <tp:taxon-name-part taxon-name-part-type="species">fuscus</tp:taxon-name-part></tp:taxon-name></italic>)</article-title><source>Marine Biology</source><volume>134</volume><fpage>585</fpage><lpage>593</lpage><pub-id pub-id-type="doi">10.1007/s002270050573</pub-id></element-citation></ref><ref id="B1629794"><element-citation xmlns:xlink="http://www.w3.org/1999/xlink" publication-type="article" xlink:type="simple"><person-group person-group-type="author"><name name-style="western"><surname>Moens</surname><given-names>T.</given-names></name><name name-style="western"><surname>Verbeeck</surname><given-names>L.</given-names></name><name name-style="western"><surname>de Maeyer</surname><given-names>A.</given-names></name><name name-style="western"><surname>Swings</surname><given-names>J.</given-names></name><name name-style="western"><surname>Vincx</surname><given-names>M.</given-names></name></person-group><year>1999</year><article-title>Selective attraction of marine bacterivorous nematodes to their bacterial food.</article-title><source>Marine Ecology Progress Series</source><volume>176</volume><fpage>165</fpage><lpage>178</lpage><pub-id pub-id-type="doi">10.3354/meps176165</pub-id></element-citation></ref><ref id="B1627470"><element-citation xmlns:xlink="http://www.w3.org/1999/xlink" publication-type="chapter" xlink:type="simple"><person-group person-group-type="author"><name name-style="western"><surname>de Smet</surname><given-names>G. ,</given-names></name><name name-style="western"><surname>Vincx</surname><given-names>M.</given-names></name><name name-style="western"><surname>Vanreusel</surname><given-names>A.</given-names></name><name name-style="western"><surname>Vanhove</surname><given-names>S.</given-names></name><name name-style="western"><surname>Vanaverbreke</surname><given-names>J.</given-names></name><name name-style="western"><surname>Steyaert</surname><given-names>M.</given-names></name></person-group><year>2001</year><chapter-title><tp:taxon-name><tp:taxon-name-part taxon-name-part-type="phylum">Nematoda</tp:taxon-name-part></tp:taxon-name>. Free living</chapter-title><person-group person-group-type="editor"><name name-style="western"><surname>Costello</surname><given-names>M. J.</given-names></name><name name-style="western"><surname>Emblow</surname><given-names>C. S.</given-names></name><name name-style="western"><surname>White</surname><given-names>R.</given-names></name></person-group><source>European Register of Marine Species. A Check-list of the Marine Species in Europe and a Bibliography of Guides to their Identification</source><publisher-name>Muséum national d'Histoire naturelle</publisher-name><publisher-loc>Paris</publisher-loc><size units="page">161-174</size></element-citation></ref><ref id="B1628816"><element-citation xmlns:xlink="http://www.w3.org/1999/xlink" publication-type="article" xlink:type="simple"><person-group person-group-type="author"><name name-style="western"><surname>Höss</surname><given-names>S.</given-names></name><name name-style="western"><surname>Bergtold</surname><given-names>M.</given-names></name><name name-style="western"><surname>Haitzer</surname><given-names>M.</given-names></name><name name-style="western"><surname>Traunspurger</surname><given-names>W.</given-names></name><name name-style="western"><surname>Steinberg</surname><given-names>C. E.W.</given-names></name></person-group><year>2001</year><article-title>Refractory dissolved organic matter can influence the reproduction of <italic><tp:taxon-name><tp:taxon-name-part taxon-name-part-type="genus">Caenorhabditis</tp:taxon-name-part> <tp:taxon-name-part taxon-name-part-type="species">elegans</tp:taxon-name-part></tp:taxon-name></italic> (<tp:taxon-name><tp:taxon-name-part taxon-name-part-type="phylum">Nematoda</tp:taxon-name-part></tp:taxon-name>)</article-title><source>Freshwater Biology</source><volume>46</volume><fpage>1</fpage><lpage>10</lpage><pub-id pub-id-type="doi">10.1046/j.1365-2427.2001.00639.x</pub-id></element-citation></ref><ref id="B1631375"><element-citation xmlns:xlink="http://www.w3.org/1999/xlink" publication-type="article" xlink:type="simple"><person-group person-group-type="author"><name name-style="western"><surname>Tchesunov</surname><given-names>A. V.</given-names></name></person-group><year>2001</year><article-title>Life of marine nematodes</article-title><source>Soros Educational Journal</source><volume>7</volume><fpage>17</fpage><lpage>26</lpage><comment content-type="language">Russian</comment></element-citation></ref><ref id="B1634829"><element-citation xmlns:xlink="http://www.w3.org/1999/xlink" publication-type="chapter" xlink:type="simple"><person-group person-group-type="author"><name name-style="western"><surname>Lee</surname><given-names>D. L.</given-names></name></person-group><year>2002</year><chapter-title>Behaviour.</chapter-title><person-group person-group-type="editor"><name name-style="western"><surname>Lee</surname><given-names>D. L.</given-names></name></person-group><source>The Biology of Nematodes</source><publisher-name>Taylor &amp; Francis</publisher-name><publisher-loc>London &amp; New York</publisher-loc><size units="page">369-388</size></element-citation></ref><ref id="B1628249"><element-citation xmlns:xlink="http://www.w3.org/1999/xlink" publication-type="chapter" xlink:type="simple"><person-group person-group-type="author"><name name-style="western"><surname>Haitzer</surname><given-names>M.</given-names></name><name name-style="western"><surname>Höss</surname><given-names>S</given-names></name><name name-style="western"><surname>Traunspurger</surname><given-names>W.</given-names></name><name name-style="western"><surname>Kukkonen</surname><given-names>J.</given-names></name><name name-style="western"><surname>Burnison</surname><given-names>B. K.</given-names></name><name name-style="western"><surname>Steinberg</surname><given-names>C. E.W.</given-names></name></person-group><year>2002</year><chapter-title>Effect of dissolved organic matter on the bioconcentration of organic contaminants and on reproduction in aquatic invertebrates</chapter-title><person-group person-group-type="editor"><name name-style="western"><surname>Frimmel</surname><given-names>F. H.</given-names></name><name name-style="western"><surname>Abbt-Braun</surname><given-names>G.</given-names></name><name name-style="western"><surname>Heumann</surname><given-names>K. G.</given-names></name><name name-style="western"><surname>Hock</surname><given-names>B.</given-names></name><name name-style="western"><surname>Lüdemann</surname><given-names>H. D.</given-names></name><name name-style="western"><surname>Spiteller</surname><given-names>M.</given-names></name></person-group><source>Refractory Organic Substances in the Environment</source><publisher-name>Wiley</publisher-name><publisher-loc>Weinheim</publisher-loc><size units="page">361-382</size></element-citation></ref><ref id="B1630462"><element-citation xmlns:xlink="http://www.w3.org/1999/xlink" publication-type="article" xlink:type="simple"><person-group person-group-type="author"><name name-style="western"><surname>Riemann</surname><given-names>F.</given-names></name><name name-style="western"><surname>Helmke</surname><given-names>E.</given-names></name></person-group><year>2002</year><article-title>Symbiotic relations of sediment-agglutinating nematodes and bacteria in detrital habitats: the enzyme-sharing concept</article-title><source>Marine Ecology</source><volume>23</volume><fpage>93</fpage><lpage>113</lpage><pub-id pub-id-type="doi">10.1046/j.1439-0485.2002.02765.x</pub-id></element-citation></ref><ref id="B1634774"><element-citation xmlns:xlink="http://www.w3.org/1999/xlink" publication-type="article" xlink:type="simple"><person-group person-group-type="author"><name name-style="western"><surname>Wetzel</surname><given-names>M. A.</given-names></name><name name-style="western"><surname>Weber</surname><given-names>A.</given-names></name><name name-style="western"><surname>Giere</surname><given-names>O.</given-names></name></person-group><year>2002</year><article-title>Re-colonization of anoxic/sulfidic sediments by marine nematodes after experimental removal of macroalgal cover</article-title><source>Marine Biology</source><volume>141</volume><fpage>679</fpage><lpage>689</lpage><pub-id pub-id-type="doi">10.1007/s00227-002-0863-0</pub-id></element-citation></ref><ref id="B1627618"><element-citation xmlns:xlink="http://www.w3.org/1999/xlink" publication-type="article" xlink:type="simple"><person-group person-group-type="author"><name name-style="western"><surname>Essink</surname><given-names>K.</given-names></name></person-group><year>2003</year><article-title>Response of an estuarine ecosystem to reduced organic waste discharge</article-title><source>Aquatic Ecology</source><volume>37</volume><fpage>65</fpage><lpage>76</lpage></element-citation></ref><ref id="B1634857"><element-citation xmlns:xlink="http://www.w3.org/1999/xlink" publication-type="book" xlink:type="simple"><person-group person-group-type="author"><name name-style="western"><surname>Steinberg</surname><given-names>C. E.W.</given-names></name></person-group><year>2003</year><source>Ecology of Humic Substances in Freshwaters. Determinants from Geochemistry to Ecological Niches</source><publisher-name>Springer</publisher-name><publisher-loc>Berlin &amp; Heidelberg</publisher-loc><size units="page">440</size><pub-id pub-id-type="doi">10.1007/978-3-662-06815-1</pub-id></element-citation></ref><ref id="B1628699"><element-citation xmlns:xlink="http://www.w3.org/1999/xlink" publication-type="article" xlink:type="simple"><person-group person-group-type="author"><name name-style="western"><surname>Höckelmann</surname><given-names>C.</given-names></name><name name-style="western"><surname>Moens</surname><given-names>T.</given-names></name><name name-style="western"><surname>Jüttner</surname><given-names>F.</given-names></name></person-group><year>2004</year><article-title>Odor compounds from cyanobacterial biofilms acting as attractants and repellents for free-living nematodes</article-title><source>Limnology and Oceanography</source><volume>49</volume><fpage>1809</fpage><lpage>1819</lpage><pub-id pub-id-type="doi">10.4319/lo.2004.49.5.1809</pub-id></element-citation></ref><ref id="B1630492"><element-citation xmlns:xlink="http://www.w3.org/1999/xlink" publication-type="chapter" xlink:type="simple"><person-group person-group-type="author"><name name-style="western"><surname>Robinson</surname><given-names>A. F.</given-names></name></person-group><year>2004</year><chapter-title>Nematode behavior and migrations through soil and host tissue.</chapter-title><person-group person-group-type="editor"><name name-style="western"><surname>Chen</surname><given-names>Z. X.</given-names></name><name name-style="western"><surname>Chen</surname><given-names>S. Y.</given-names></name><name name-style="western"><surname>Dickson</surname><given-names>D. W.</given-names></name></person-group><source>Nematology. Advances and Perspective. Vol. 1. Nematode Morphology, Physiology, and Ecology.</source><publisher-name>Tsinghua University Press</publisher-name><publisher-loc>Tsinghua</publisher-loc><size units="page">330-405</size></element-citation></ref><ref id="B1626047"><element-citation xmlns:xlink="http://www.w3.org/1999/xlink" publication-type="article" xlink:type="simple"><person-group person-group-type="author"><name name-style="western"><surname>Arroyo</surname><given-names>N. L.</given-names></name><name name-style="western"><surname>Aarnio</surname><given-names>K.</given-names></name><name name-style="western"><surname>Bonsdorff</surname><given-names>E.</given-names></name></person-group><year>2006</year><article-title>Drifting algae as a means of re-colonizing defaunated sediments in the Baltic Sea. A short-term microcosm study</article-title><source>Hydrobiologia</source><volume>554</volume><fpage>83</fpage><lpage>95</lpage><pub-id pub-id-type="doi">10.1007/s10750-005-1008-5</pub-id></element-citation></ref><ref id="B1629738"><element-citation xmlns:xlink="http://www.w3.org/1999/xlink" publication-type="chapter" xlink:type="simple"><person-group person-group-type="author"><name name-style="western"><surname>Moens</surname><given-names>T.</given-names></name><name name-style="western"><surname>Traunspurger</surname><given-names>W.</given-names></name><name name-style="western"><surname>Bergtold</surname><given-names>M.</given-names></name></person-group><year>2006</year><chapter-title>Feeding ecology of free-living benthic nematodes.</chapter-title><person-group person-group-type="editor"><name name-style="western"><surname>Eyualem-Abebe</surname></name><name name-style="western"><surname>Andrássy</surname><given-names>I.</given-names></name><name name-style="western"><surname>Traunspurger</surname><given-names>W.</given-names></name></person-group><source>Freshwater Nematodes. Ecology and Taxonomy.</source><publisher-name>CAB International Publishing</publisher-name><publisher-loc>Cambridge</publisher-loc><size units="page">105-131</size><pub-id pub-id-type="doi">10.1079/9780851990095.0105</pub-id></element-citation></ref><ref id="B1629952"><element-citation xmlns:xlink="http://www.w3.org/1999/xlink" publication-type="chapter" xlink:type="simple"><person-group person-group-type="author"><name name-style="western"><surname>O'Halloran</surname><given-names>D. M.</given-names></name><name name-style="western"><surname>Fitzpatrick</surname><given-names>D. A.</given-names></name><name name-style="western"><surname>Burnell</surname><given-names>A. M.</given-names></name></person-group><year>2006</year><chapter-title>The chemosensory system of <italic><tp:taxon-name><tp:taxon-name-part taxon-name-part-type="genus">Caenorhabditis</tp:taxon-name-part> <tp:taxon-name-part taxon-name-part-type="species">elegans</tp:taxon-name-part></tp:taxon-name></italic> and other nematodes.</chapter-title><person-group person-group-type="editor"><name name-style="western"><surname>Dicke</surname><given-names>M.</given-names></name><name name-style="western"><surname>Takken</surname><given-names>W.</given-names></name></person-group><source>Chemical Ecology from Gene to Ecosystem.</source><publisher-name>Springer</publisher-name><publisher-loc>Dordrecht</publisher-loc><size units="page">71-88</size><pub-id pub-id-type="doi">10.1007/978-1-4020-5369-6_6</pub-id></element-citation></ref><ref id="B1631167"><element-citation xmlns:xlink="http://www.w3.org/1999/xlink" publication-type="chapter" xlink:type="simple"><person-group person-group-type="author"><name name-style="western"><surname>Smol</surname><given-names>N.</given-names></name><name name-style="western"><surname>Coomans</surname><given-names>A.</given-names></name></person-group><year>2006</year><chapter-title>Order <tp:taxon-name><tp:taxon-name-part taxon-name-part-type="order">Enoplida</tp:taxon-name-part></tp:taxon-name>.</chapter-title><person-group person-group-type="editor"><name name-style="western"><surname>Eyualem-Abebe</surname></name><name name-style="western"><surname>Andrássy</surname><given-names>I.</given-names></name><name name-style="western"><surname>Traunspurger</surname><given-names>W.</given-names></name></person-group><source>Freshwater Nematodes. Ecology and Taxonomy.</source><publisher-name>CABI Publishing</publisher-name><publisher-loc>Oxfordshire &amp; Massachusetts</publisher-loc><size units="page">225-292</size><pub-id pub-id-type="doi">10.1079/9780851990095.0225</pub-id></element-citation></ref><ref id="B1627672"><element-citation xmlns:xlink="http://www.w3.org/1999/xlink" publication-type="chapter" xlink:type="simple"><person-group person-group-type="author"><name name-style="western"><surname>Filip</surname><given-names>Z.</given-names></name><name name-style="western"><surname>Claus</surname><given-names>H.</given-names></name></person-group><year>2008</year><chapter-title>Biolochemical and biological characterization</chapter-title><person-group person-group-type="editor"><name name-style="western"><surname>Frimmel</surname><given-names>F. H.</given-names></name><name name-style="western"><surname>Gudrun</surname><given-names>A. B.</given-names></name><name name-style="western"><surname>Heumann</surname><given-names>K. G.</given-names></name><name name-style="western"><surname>Hock</surname><given-names>B.</given-names></name><name name-style="western"><surname>Ludemann</surname><given-names>H. D.</given-names></name><name name-style="western"><surname>Spiteller</surname><given-names>M.</given-names></name></person-group><source>Refractory Organic Substances in the Environment</source><publisher-name>John Wiley &amp; Sons</publisher-name><publisher-loc>Weinheim</publisher-loc><size units="page">311-382</size></element-citation></ref><ref id="B1626037"><element-citation xmlns:xlink="http://www.w3.org/1999/xlink" publication-type="article" xlink:type="simple"><person-group person-group-type="author"><name name-style="western"><surname>Arigó</surname><given-names>C.</given-names></name><name name-style="western"><surname>Gambi</surname><given-names>C.</given-names></name><name name-style="western"><surname>Danovaro</surname><given-names>R.</given-names></name><name name-style="western"><surname>Mirto</surname><given-names>S.</given-names></name></person-group><year>2009</year><article-title>Nematode community response to fish farm impact in Mediterranean Sea</article-title><source>Biologia Marina Mediterranea</source><volume>16</volume><fpage>224</fpage><lpage>225</lpage></element-citation></ref><ref id="B1634082"><element-citation xmlns:xlink="http://www.w3.org/1999/xlink" publication-type="book" xlink:type="simple"><person-group person-group-type="author"><name name-style="western"><surname>Vandepitte</surname><given-names>L.</given-names></name><name name-style="western"><surname>Decock</surname><given-names>W.</given-names></name><name name-style="western"><surname>Mees</surname><given-names>J.</given-names></name></person-group><year>2010</year><source>Belgian Register of Marine Species. Compiled and Validated by the VLIZ Belgian Marine Species Consortium. VLIZ Special Publication. 46</source><publisher-name>Instituut voor de Zee</publisher-name><publisher-loc>Oostende</publisher-loc><size units="page">78</size></element-citation></ref><ref id="B1629976"><element-citation xmlns:xlink="http://www.w3.org/1999/xlink" publication-type="article" xlink:type="simple"><person-group person-group-type="author"><name name-style="western"><surname>Ólafsson</surname><given-names>E.</given-names></name><name name-style="western"><surname>Aarnio</surname><given-names>K.</given-names></name><name name-style="western"><surname>Bonsdorff</surname><given-names>E.</given-names></name><name name-style="western"><surname>Arroyo</surname><given-names>N. L.</given-names></name></person-group><year>2013</year><article-title>Fauna of the green alga <italic><tp:taxon-name><tp:taxon-name-part taxon-name-part-type="genus">Cladophora</tp:taxon-name-part> <tp:taxon-name-part taxon-name-part-type="species">glomerata</tp:taxon-name-part></tp:taxon-name></italic> in the Baltic Sea: density, diversity, and algal decomposition stage</article-title><source>Marine Biology</source><volume>160</volume><fpage>2353</fpage><lpage>2362</lpage><pub-id pub-id-type="doi">10.1007/s00227-013-2229-1</pub-id></element-citation></ref><ref id="B1631545"><element-citation xmlns:xlink="http://www.w3.org/1999/xlink" publication-type="article" xlink:type="simple"><person-group person-group-type="author"><name name-style="western"><surname>Urban-Malinga</surname><given-names>B.</given-names></name><name name-style="western"><surname>Warzocha</surname><given-names>J.</given-names></name><name name-style="western"><surname>Zalewski</surname><given-names>M.</given-names></name></person-group><year>2013</year><article-title>Effects of the invasive polychaete <italic><tp:taxon-name><tp:taxon-name-part taxon-name-part-type="genus">Marenzelleria</tp:taxon-name-part></tp:taxon-name></italic> spp. on benthic processes and meiobenthos of a species-poor brackish system</article-title><source>Journal of Sea Research</source><volume>80</volume><fpage>25</fpage><lpage>34</lpage><pub-id pub-id-type="doi">10.1016/j.seares.2013.02.005</pub-id></element-citation></ref><ref id="B1628847"><element-citation xmlns:xlink="http://www.w3.org/1999/xlink" publication-type="chapter" xlink:type="simple"><person-group person-group-type="author"><name name-style="western"><surname>Ingels</surname><given-names>J.</given-names></name><name name-style="western"><surname>Hauquier</surname><given-names>F.</given-names></name><name name-style="western"><surname>Raes</surname><given-names>M.</given-names></name><name name-style="western"><surname>Vanreusel</surname><given-names>A.</given-names></name></person-group><year>2014</year><chapter-title>Antarctic free-living marine nematodes.</chapter-title><person-group person-group-type="editor"><name name-style="western"><surname>de Broyer</surname><given-names>C.</given-names></name><name name-style="western"><surname>Koubbi</surname><given-names>P.</given-names></name></person-group><source>Biogeographic Atlas of the Southern Ocean. Census of Antarctic Marine Life SCAR-Marine Biodiversity Information Network</source><publisher-name>Scientific Committee on Antarctic Research</publisher-name><publisher-loc>Cambridge</publisher-loc><size units="page">83-87</size></element-citation></ref><ref id="B1629124"><element-citation xmlns:xlink="http://www.w3.org/1999/xlink" publication-type="article" xlink:type="simple"><person-group person-group-type="author"><name name-style="western"><surname>Kooijman</surname><given-names>S. A.L.M.</given-names></name></person-group><year>2014</year><article-title>Metabolic acceleration in animal ontogeny. An evolutionary perspective</article-title><source>Journal of Sea Research</source><volume>94</volume><fpage>128</fpage><lpage>137</lpage><pub-id pub-id-type="doi">10.1016/j.seares.2014.06.005</pub-id></element-citation></ref><ref id="B1631079"><element-citation xmlns:xlink="http://www.w3.org/1999/xlink" publication-type="article" xlink:type="simple"><person-group person-group-type="author"><name name-style="western"><surname>Shimada</surname><given-names>D.</given-names></name><name name-style="western"><surname>Kajihara</surname><given-names>H.</given-names></name></person-group><year>2014</year><article-title>Two new species of free-living marine nematodes of <italic><tp:taxon-name><tp:taxon-name-part taxon-name-part-type="genus">Adoncholaimus</tp:taxon-name-part></tp:taxon-name></italic> Filipjev, 1918 (<tp:taxon-name><tp:taxon-name-part taxon-name-part-type="order">Oncholaimida</tp:taxon-name-part></tp:taxon-name>: <tp:taxon-name><tp:taxon-name-part taxon-name-part-type="family">Oncholaimidae</tp:taxon-name-part></tp:taxon-name>: <tp:taxon-name><tp:taxon-name-part taxon-name-part-type="subfamily">Adoncholaiminae</tp:taxon-name-part></tp:taxon-name>) from Hokkaido, northern Japan, with a key to species and discussion of the genus</article-title><source>Nematology</source><volume>16</volume><fpage>437</fpage><lpage>451</lpage><pub-id pub-id-type="doi">10.1163/15685411-00002776</pub-id></element-citation></ref><ref id="B1631524"><element-citation xmlns:xlink="http://www.w3.org/1999/xlink" publication-type="article" xlink:type="simple"><person-group person-group-type="author"><name name-style="western"><surname>Urban-Malinga</surname><given-names>B.</given-names></name><name name-style="western"><surname>Drgas</surname><given-names>A.</given-names></name><name name-style="western"><surname>Gromisz</surname><given-names>S.</given-names></name><name name-style="western"><surname>Barnes</surname><given-names>N.</given-names></name></person-group><year>2014</year><article-title>Species‑specific effect of macrobenthic assemblages on meiobenthos and nematode community structure in shallow sandy sediments</article-title><source>Marine Biology</source><volume>161</volume><fpage>195</fpage><lpage>212</lpage><pub-id pub-id-type="doi">10.1007/s00227-013-2329-y</pub-id></element-citation></ref><ref id="B1626639"><element-citation xmlns:xlink="http://www.w3.org/1999/xlink" publication-type="article" xlink:type="simple"><person-group person-group-type="author"><name name-style="western"><surname>Boufahja</surname><given-names>F.</given-names></name><name name-style="western"><surname>Ismaïly</surname><given-names>S.</given-names></name><name name-style="western"><surname>Beyrem</surname><given-names>H.</given-names></name></person-group><year>2015</year><article-title>Experimental evidence of the effects of an antimitotic agent, Colchicine, on a nematode community through a microcosm approach</article-title><source>Cahiers de Biologie Marine</source><volume>56</volume><fpage>39</fpage><lpage>48</lpage></element-citation></ref><ref id="B1628276"><element-citation xmlns:xlink="http://www.w3.org/1999/xlink" publication-type="article" xlink:type="simple"><person-group person-group-type="author"><name name-style="western"><surname>Hannachi</surname><given-names>A.</given-names></name><name name-style="western"><surname>Sellami</surname><given-names>B.</given-names></name><name name-style="western"><surname>Elarbaoui</surname><given-names>S.</given-names></name><name name-style="western"><surname>Louati</surname><given-names>H.</given-names></name><name name-style="western"><surname>Mahmoudi</surname><given-names>E.</given-names></name><name name-style="western"><surname>Beyrem</surname><given-names>H.</given-names></name></person-group><year>2015</year><article-title>The use of free-living nematode as bio-indicators of two rivers status from northern Tunisia</article-title><source>International Research Journal of Earth Sciences</source><volume>3</volume><fpage>13</fpage><lpage>17</lpage></element-citation></ref><ref id="B2569233"><element-citation xmlns:xlink="http://www.w3.org/1999/xlink" publication-type="article" xlink:type="simple"><person-group person-group-type="author"><name name-style="western"><surname>Mordukhovich</surname><given-names>V.</given-names></name><name name-style="western"><surname>Atopkin</surname><given-names>D.</given-names></name><name name-style="western"><surname>Fadeeva</surname><given-names>N.</given-names></name><name name-style="western"><surname>Yagodina</surname><given-names>V.</given-names></name><name name-style="western"><surname>Zograf</surname><given-names>J.</given-names></name></person-group><year>2015</year><article-title><italic><tp:taxon-name><tp:taxon-name-part taxon-name-part-type="genus">Admirandus</tp:taxon-name-part> <tp:taxon-name-part taxon-name-part-type="species">multicavus</tp:taxon-name-part></tp:taxon-name></italic> and <italic><tp:taxon-name><tp:taxon-name-part taxon-name-part-type="genus">Adoncholaimus</tp:taxon-name-part> <tp:taxon-name-part taxon-name-part-type="species">ussuriensis</tp:taxon-name-part></tp:taxon-name></italic> sp. n. (<tp:taxon-name><tp:taxon-name-part taxon-name-part-type="phylum">Nematoda</tp:taxon-name-part></tp:taxon-name>: <tp:taxon-name><tp:taxon-name-part taxon-name-part-type="order">Enoplida</tp:taxon-name-part></tp:taxon-name>: <tp:taxon-name><tp:taxon-name-part taxon-name-part-type="family">Oncholaimidae</tp:taxon-name-part></tp:taxon-name>) from the Sea of Japan</article-title><source>Nematology</source><volume>17</volume><fpage>1229</fpage><lpage>1244</lpage><pub-id pub-id-type="doi">10.1163/15685411-00002937</pub-id></element-citation></ref></ref-list></tp:taxon-treatment>
