# Supplementary material for: Checklist of the subfamily Adoncholaiminae Gerlach and Riemann, 1974 (Nematoda: Oncholaimida: Oncholaimidae) of the world: genera, species, distribution, and reference list for taxonomists and ecologists
Source: Biodivers Data J. 2016 Jan 20;(4):e6577. doi: 10.3897/BDJ.4.e6577 (PMC4759407; doi:10.3897/BDJ.4.e6577)
Supplement: XML Treatment for Adoncholaimus chilkensis [file BDJ.4.e6577-treatment28.xml]

<!DOCTYPE tp:taxon-treatment
  PUBLIC "-//TaxonX//DTD Taxonomic Treatment Publishing DTD v0 20100105//EN" "tax-treatment-NSO.dtd">
<tp:taxon-treatment xmlns:tp="http://www.plazi.org/taxpub"><tp:treatment-meta><mixed-citation publication-type="journal"><person-group><name><surname>Shimada</surname><given-names>Daisuke</given-names></name></person-group><article-title>Checklist of the subfamily <tp:taxon-name><tp:taxon-name-part taxon-name-part-type="subfamily">Adoncholaiminae</tp:taxon-name-part></tp:taxon-name> Gerlach and Riemann, 1974 (<tp:taxon-name><tp:taxon-name-part taxon-name-part-type="phylum">Nematoda</tp:taxon-name-part></tp:taxon-name>: <tp:taxon-name><tp:taxon-name-part taxon-name-part-type="order">Oncholaimida</tp:taxon-name-part></tp:taxon-name>: <tp:taxon-name><tp:taxon-name-part taxon-name-part-type="family">Oncholaimidae</tp:taxon-name-part></tp:taxon-name>) of the world: genera, species, distribution, and reference list for taxonomists and ecologists</article-title><source>Biodivers Data J</source><day>20</day><month>1</month><year>2016</year><volume>2016</volume><issue>4</issue><pub-id pub-id-type="doi">10.3897/BDJ.4.e6577</pub-id></mixed-citation></tp:treatment-meta><tp:nomenclature><tp:taxon-name><tp:taxon-name-part taxon-name-part-type="genus">Adoncholaimus</tp:taxon-name-part> <tp:taxon-name-part taxon-name-part-type="species">chilkensis</tp:taxon-name-part></tp:taxon-name><tp:taxon-authority>(Stewart, 1914) Kreis, 1934</tp:taxon-authority><tp:nomenclature-citation-list><tp:nomenclature-citation><tp:taxon-name><tp:taxon-name-part taxon-name-part-type="genus">Adoncholaimus</tp:taxon-name-part> <tp:taxon-name-part taxon-name-part-type="species">chilkensis</tp:taxon-name-part></tp:taxon-name><comment>Invalid: treated as a <italic>species inquirenda</italic> by <xref ref-type="bibr" rid="B1631079">Shimada and Kajihara (2014)</xref></comment></tp:nomenclature-citation><tp:nomenclature-citation><tp:taxon-name><tp:taxon-name-part taxon-name-part-type="genus">Adoncholaimus</tp:taxon-name-part> <tp:taxon-name-part taxon-name-part-type="species">chilkensis</tp:taxon-name-part></tp:taxon-name><comment>Synonym: <italic><tp:taxon-name><tp:taxon-name-part taxon-name-part-type="genus">Oncholaimus</tp:taxon-name-part> <tp:taxon-name-part taxon-name-part-type="species">chilkensis</tp:taxon-name-part></tp:taxon-name></italic> Stewart, 1914</comment></tp:nomenclature-citation><tp:nomenclature-citation><tp:taxon-name><tp:taxon-name-part taxon-name-part-type="genus">Adoncholaimus</tp:taxon-name-part> <tp:taxon-name-part taxon-name-part-type="species">chilkensis</tp:taxon-name-part></tp:taxon-name><comment>Etymology: adjective, Chilka (type locality) + <italic>ensis</italic>, -<italic>is</italic>, -<italic>e</italic> (Latin, suffix)</comment></tp:nomenclature-citation></tp:nomenclature-citation-list></tp:nomenclature><tp:treatment-sec sec-type="Notes"><title>Notes</title><p>Holotype: No. ZEV. 6237/7, Indian Museum, Kolkata, India</p><p>References: see Table <xref ref-type="table" rid="T2208114">26</xref></p></tp:treatment-sec><tp:treatment-sec><!--Section generated to contain objects referenced in tp:taxon-treatment.--><table-wrap id="T2208114" position="float" orientation="portrait"><label>Table 26.</label><caption><p>References of <italic><tp:taxon-name><tp:taxon-name-part taxon-name-part-type="genus">Adoncholaimus</tp:taxon-name-part> <tp:taxon-name-part taxon-name-part-type="species">chilkensis</tp:taxon-name-part></tp:taxon-name></italic>. Abbreviations: C, citation; D, description; E, ecology; F, feeding and culture; G, genus diagnosis; L, species list of genus; M, morphology; N, DNA taxonomy; O, other experiment; P, population and fauna; R, taxonomic revision; T, taxonomy.</p></caption><table rules="all" border="0"><tbody><tr><td rowspan="1" colspan="1" style="text-align: center;">Reference</td><td rowspan="1" colspan="3" style="text-align: center;">Collection</td><td rowspan="1" colspan="5" style="text-align: center;">T</td><td rowspan="1" colspan="2" style="text-align: center;">E</td><td rowspan="1" colspan="1" style="text-align: center;">M</td><td rowspan="1" colspan="1" style="text-align: center;">O</td><td rowspan="1" colspan="1" style="text-align: center;">C</td></tr><tr><td rowspan="1" colspan="1" style="text-align: center;"/><td rowspan="1" colspan="1" style="text-align: center;">Locality</td><td rowspan="1" colspan="1" style="text-align: center;">Country</td><td rowspan="1" colspan="1" style="text-align: center;">Habitat</td><td rowspan="1" colspan="1" style="text-align: center;">D</td><td rowspan="1" colspan="1" style="text-align: center;">G</td><td rowspan="1" colspan="1" style="text-align: center;">R</td><td rowspan="1" colspan="1" style="text-align: center;">L</td><td rowspan="1" colspan="1" style="text-align: center;">N</td><td rowspan="1" colspan="1" style="text-align: center;">P</td><td rowspan="1" colspan="1" style="text-align: center;">F</td><td rowspan="1" colspan="1" style="text-align: center;"/><td rowspan="1" colspan="1" style="text-align: center;"/><td rowspan="1" colspan="1" style="text-align: center;"/></tr><tr><td rowspan="1" colspan="1"><xref ref-type="bibr" rid="B1631296">Stewart 1914b</xref><break/>(<italic><tp:taxon-name><tp:taxon-name-part taxon-name-part-type="genus">O.</tp:taxon-name-part> <tp:taxon-name-part taxon-name-part-type="species">chilkensis</tp:taxon-name-part></tp:taxon-name></italic>)</td><td rowspan="1" colspan="1">Chilka Lake, Madras, Bay of Bengal</td><td rowspan="1" colspan="1">India</td><td rowspan="1" colspan="1">filamentous algae</td><td rowspan="1" colspan="1" style="text-align: center;">×</td><td rowspan="1" colspan="1" style="text-align: center;"/><td rowspan="1" colspan="1" style="text-align: center;"/><td rowspan="1" colspan="1" style="text-align: center;"/><td rowspan="1" colspan="1" style="text-align: center;"/><td rowspan="1" colspan="1" style="text-align: center;"/><td rowspan="1" colspan="1" style="text-align: center;"/><td rowspan="1" colspan="1" style="text-align: center;"/><td rowspan="1" colspan="1" style="text-align: center;"/><td rowspan="1" colspan="1" style="text-align: center;"/></tr><tr><td rowspan="1" colspan="1"><xref ref-type="bibr" rid="B1626027">Annandale 1915</xref>(<italic><tp:taxon-name><tp:taxon-name-part taxon-name-part-type="genus">O.</tp:taxon-name-part> <tp:taxon-name-part taxon-name-part-type="species">chilkensis</tp:taxon-name-part></tp:taxon-name></italic>)</td><td rowspan="1" colspan="1">Chilka Lake, Madras, Bay of Bengal</td><td rowspan="1" colspan="1">India</td><td rowspan="1" colspan="1">sponges</td><td rowspan="1" colspan="1" style="text-align: center;"/><td rowspan="1" colspan="1" style="text-align: center;"/><td rowspan="1" colspan="1" style="text-align: center;"/><td rowspan="1" colspan="1" style="text-align: center;"/><td rowspan="1" colspan="1" style="text-align: center;"/><td rowspan="1" colspan="1" style="text-align: center;">×</td><td rowspan="1" colspan="1" style="text-align: center;"/><td rowspan="1" colspan="1" style="text-align: center;"/><td rowspan="1" colspan="1" style="text-align: center;"/><td rowspan="1" colspan="1" style="text-align: center;"/></tr><tr><td rowspan="1" colspan="1"><xref ref-type="bibr" rid="B1629423">Menzel 1925</xref>(<italic><tp:taxon-name><tp:taxon-name-part taxon-name-part-type="genus">O.</tp:taxon-name-part> <tp:taxon-name-part taxon-name-part-type="species">chilkensis</tp:taxon-name-part></tp:taxon-name></italic>)</td><td rowspan="1" colspan="1">-</td><td rowspan="1" colspan="1">-</td><td rowspan="1" colspan="1">-</td><td rowspan="1" colspan="1" style="text-align: center;"/><td rowspan="1" colspan="1" style="text-align: center;"/><td rowspan="1" colspan="1" style="text-align: center;"/><td rowspan="1" colspan="1" style="text-align: center;"/><td rowspan="1" colspan="1" style="text-align: center;"/><td rowspan="1" colspan="1" style="text-align: center;"/><td rowspan="1" colspan="1" style="text-align: center;"/><td rowspan="1" colspan="1" style="text-align: center;"/><td rowspan="1" colspan="1" style="text-align: center;"/><td rowspan="1" colspan="1" style="text-align: center;">×</td></tr><tr><td rowspan="1" colspan="1"><xref ref-type="bibr" rid="B1629134">Kreis 1932</xref>(<italic><tp:taxon-name><tp:taxon-name-part taxon-name-part-type="genus">O.</tp:taxon-name-part> <tp:taxon-name-part taxon-name-part-type="species">chilkensis</tp:taxon-name-part></tp:taxon-name></italic>)</td><td rowspan="1" colspan="1">-</td><td rowspan="1" colspan="1">-</td><td rowspan="1" colspan="1">-</td><td rowspan="1" colspan="1" style="text-align: center;"/><td rowspan="1" colspan="1" style="text-align: center;"/><td rowspan="1" colspan="1" style="text-align: center;"/><td rowspan="1" colspan="1" style="text-align: center;"/><td rowspan="1" colspan="1" style="text-align: center;"/><td rowspan="1" colspan="1" style="text-align: center;"/><td rowspan="1" colspan="1" style="text-align: center;"/><td rowspan="1" colspan="1" style="text-align: center;"/><td rowspan="1" colspan="1" style="text-align: center;"/><td rowspan="1" colspan="1" style="text-align: center;">×</td></tr><tr><td rowspan="1" colspan="1"><xref ref-type="bibr" rid="B1625810">Allgén 1934c</xref>(<italic><tp:taxon-name><tp:taxon-name-part taxon-name-part-type="genus">O.</tp:taxon-name-part> <tp:taxon-name-part taxon-name-part-type="species">chilkensis</tp:taxon-name-part></tp:taxon-name></italic>)</td><td rowspan="1" colspan="1">-</td><td rowspan="1" colspan="1">-</td><td rowspan="1" colspan="1">-</td><td rowspan="1" colspan="1" style="text-align: center;"/><td rowspan="1" colspan="1" style="text-align: center;"/><td rowspan="1" colspan="1" style="text-align: center;"/><td rowspan="1" colspan="1" style="text-align: center;"/><td rowspan="1" colspan="1" style="text-align: center;"/><td rowspan="1" colspan="1" style="text-align: center;"/><td rowspan="1" colspan="1" style="text-align: center;"/><td rowspan="1" colspan="1" style="text-align: center;"/><td rowspan="1" colspan="1" style="text-align: center;"/><td rowspan="1" colspan="1" style="text-align: center;">×</td></tr><tr><td rowspan="1" colspan="1">
              <xref ref-type="bibr" rid="B1629144">Kreis 1934</xref>
            </td><td rowspan="1" colspan="1">-</td><td rowspan="1" colspan="1">-</td><td rowspan="1" colspan="1">-</td><td rowspan="1" colspan="1" style="text-align: center;"/><td rowspan="1" colspan="1" style="text-align: center;"/><td rowspan="1" colspan="1" style="text-align: center;">×</td><td rowspan="1" colspan="1" style="text-align: center;"/><td rowspan="1" colspan="1" style="text-align: center;"/><td rowspan="1" colspan="1" style="text-align: center;"/><td rowspan="1" colspan="1" style="text-align: center;"/><td rowspan="1" colspan="1" style="text-align: center;"/><td rowspan="1" colspan="1" style="text-align: center;"/><td rowspan="1" colspan="1" style="text-align: center;"/></tr><tr><td rowspan="1" colspan="1"><xref ref-type="bibr" rid="B1634866">Baylis 1936</xref>(<italic><tp:taxon-name><tp:taxon-name-part taxon-name-part-type="genus">O.</tp:taxon-name-part> <tp:taxon-name-part taxon-name-part-type="species">chilkensis</tp:taxon-name-part></tp:taxon-name></italic>)</td><td rowspan="1" colspan="1">-</td><td rowspan="1" colspan="1">-</td><td rowspan="1" colspan="1">-</td><td rowspan="1" colspan="1" style="text-align: center;">×</td><td rowspan="1" colspan="1" style="text-align: center;"/><td rowspan="1" colspan="1" style="text-align: center;"/><td rowspan="1" colspan="1" style="text-align: center;"/><td rowspan="1" colspan="1" style="text-align: center;"/><td rowspan="1" colspan="1" style="text-align: center;"/><td rowspan="1" colspan="1" style="text-align: center;"/><td rowspan="1" colspan="1" style="text-align: center;"/><td rowspan="1" colspan="1" style="text-align: center;"/><td rowspan="1" colspan="1" style="text-align: center;"/></tr><tr><td rowspan="1" colspan="1"><xref ref-type="bibr" rid="B1630036">Panikkar and Aiyar 1937</xref>(<italic><tp:taxon-name><tp:taxon-name-part taxon-name-part-type="genus">O.</tp:taxon-name-part> <tp:taxon-name-part taxon-name-part-type="species">chilkensis</tp:taxon-name-part></tp:taxon-name></italic>)</td><td rowspan="1" colspan="1">-</td><td rowspan="1" colspan="1">-</td><td rowspan="1" colspan="1">-</td><td rowspan="1" colspan="1" style="text-align: center;"/><td rowspan="1" colspan="1" style="text-align: center;"/><td rowspan="1" colspan="1" style="text-align: center;"/><td rowspan="1" colspan="1" style="text-align: center;"/><td rowspan="1" colspan="1" style="text-align: center;"/><td rowspan="1" colspan="1" style="text-align: center;">×</td><td rowspan="1" colspan="1" style="text-align: center;"/><td rowspan="1" colspan="1" style="text-align: center;"/><td rowspan="1" colspan="1" style="text-align: center;"/><td rowspan="1" colspan="1" style="text-align: center;"/></tr><tr><td rowspan="1" colspan="1">
              <xref ref-type="bibr" rid="B1630339">Rachor 1969</xref>
            </td><td rowspan="1" colspan="1">-</td><td rowspan="1" colspan="1">-</td><td rowspan="1" colspan="1">-</td><td rowspan="1" colspan="1" style="text-align: center;"/><td rowspan="1" colspan="1" style="text-align: center;"/><td rowspan="1" colspan="1" style="text-align: center;"/><td rowspan="1" colspan="1" style="text-align: center;"/><td rowspan="1" colspan="1" style="text-align: center;"/><td rowspan="1" colspan="1" style="text-align: center;"/><td rowspan="1" colspan="1" style="text-align: center;"/><td rowspan="1" colspan="1" style="text-align: center;"/><td rowspan="1" colspan="1" style="text-align: center;"/><td rowspan="1" colspan="1" style="text-align: center;">×</td></tr><tr><td rowspan="1" colspan="1">
              <xref ref-type="bibr" rid="B1628063">Gerlach and Riemann 1974</xref>
            </td><td rowspan="1" colspan="1">-</td><td rowspan="1" colspan="1">-</td><td rowspan="1" colspan="1">-</td><td rowspan="1" colspan="1" style="text-align: center;"/><td rowspan="1" colspan="1" style="text-align: center;"/><td rowspan="1" colspan="1" style="text-align: center;"/><td rowspan="1" colspan="1" style="text-align: center;">×</td><td rowspan="1" colspan="1" style="text-align: center;"/><td rowspan="1" colspan="1" style="text-align: center;"/><td rowspan="1" colspan="1" style="text-align: center;"/><td rowspan="1" colspan="1" style="text-align: center;"/><td rowspan="1" colspan="1" style="text-align: center;"/><td rowspan="1" colspan="1" style="text-align: center;"/></tr><tr><td rowspan="1" colspan="1"><xref ref-type="bibr" rid="B1626222">Belogurov et al. 1980</xref>(<italic><tp:taxon-name><tp:taxon-name-part taxon-name-part-type="genus">O.</tp:taxon-name-part> <tp:taxon-name-part taxon-name-part-type="species">chilkensis</tp:taxon-name-part></tp:taxon-name></italic>)</td><td rowspan="1" colspan="1">-</td><td rowspan="1" colspan="1">-</td><td rowspan="1" colspan="1">-</td><td rowspan="1" colspan="1" style="text-align: center;"/><td rowspan="1" colspan="1" style="text-align: center;"/><td rowspan="1" colspan="1" style="text-align: center;"/><td rowspan="1" colspan="1" style="text-align: center;"/><td rowspan="1" colspan="1" style="text-align: center;"/><td rowspan="1" colspan="1" style="text-align: center;"/><td rowspan="1" colspan="1" style="text-align: center;"/><td rowspan="1" colspan="1" style="text-align: center;"/><td rowspan="1" colspan="1" style="text-align: center;"/><td rowspan="1" colspan="1" style="text-align: center;">×</td></tr><tr><td rowspan="1" colspan="1">
              <xref ref-type="bibr" rid="B1631470">Tsalolikhin 1982</xref>
            </td><td rowspan="1" colspan="1">-</td><td rowspan="1" colspan="1">-</td><td rowspan="1" colspan="1">-</td><td rowspan="1" colspan="1" style="text-align: center;"/><td rowspan="1" colspan="1" style="text-align: center;"/><td rowspan="1" colspan="1" style="text-align: center;"/><td rowspan="1" colspan="1" style="text-align: center;"/><td rowspan="1" colspan="1" style="text-align: center;"/><td rowspan="1" colspan="1" style="text-align: center;"/><td rowspan="1" colspan="1" style="text-align: center;"/><td rowspan="1" colspan="1" style="text-align: center;"/><td rowspan="1" colspan="1" style="text-align: center;"/><td rowspan="1" colspan="1" style="text-align: center;">×</td></tr><tr><td rowspan="1" colspan="1">
              <xref ref-type="bibr" rid="B1631079">Shimada and Kajihara 2014</xref>
            </td><td rowspan="1" colspan="1">-</td><td rowspan="1" colspan="1">-</td><td rowspan="1" colspan="1">-</td><td rowspan="1" colspan="1" style="text-align: center;"/><td rowspan="1" colspan="1" style="text-align: center;"/><td rowspan="1" colspan="1" style="text-align: center;">×</td><td rowspan="1" colspan="1" style="text-align: center;"/><td rowspan="1" colspan="1" style="text-align: center;"/><td rowspan="1" colspan="1" style="text-align: center;"/><td rowspan="1" colspan="1" style="text-align: center;"/><td rowspan="1" colspan="1" style="text-align: center;"/><td rowspan="1" colspan="1" style="text-align: center;"/><td rowspan="1" colspan="1" style="text-align: center;"/></tr></tbody></table></table-wrap></tp:treatment-sec><ref-list><ref id="B1631079"><element-citation xmlns:xlink="http://www.w3.org/1999/xlink" publication-type="article" xlink:type="simple"><person-group person-group-type="author"><name name-style="western"><surname>Shimada</surname><given-names>D.</given-names></name><name name-style="western"><surname>Kajihara</surname><given-names>H.</given-names></name></person-group><year>2014</year><article-title>Two new species of free-living marine nematodes of <italic><tp:taxon-name><tp:taxon-name-part taxon-name-part-type="genus">Adoncholaimus</tp:taxon-name-part></tp:taxon-name></italic> Filipjev, 1918 (<tp:taxon-name><tp:taxon-name-part taxon-name-part-type="order">Oncholaimida</tp:taxon-name-part></tp:taxon-name>: <tp:taxon-name><tp:taxon-name-part taxon-name-part-type="family">Oncholaimidae</tp:taxon-name-part></tp:taxon-name>: <tp:taxon-name><tp:taxon-name-part taxon-name-part-type="subfamily">Adoncholaiminae</tp:taxon-name-part></tp:taxon-name>) from Hokkaido, northern Japan, with a key to species and discussion of the genus</article-title><source>Nematology</source><volume>16</volume><fpage>437</fpage><lpage>451</lpage><pub-id pub-id-type="doi">10.1163/15685411-00002776</pub-id></element-citation></ref><ref id="B1631296"><element-citation xmlns:xlink="http://www.w3.org/1999/xlink" publication-type="article" xlink:type="simple"><person-group person-group-type="author"><name name-style="western"><surname>Stewart</surname><given-names>F. H.</given-names></name></person-group><year>1914</year><article-title>Report on a collection of free-living nematodes from the Chilka Lake on the east coast of India</article-title><source>Records of the Indian Museum</source><volume>10</volume><fpage>245</fpage><lpage>254</lpage></element-citation></ref><ref id="B1626027"><element-citation xmlns:xlink="http://www.w3.org/1999/xlink" publication-type="article" xlink:type="simple"><person-group person-group-type="author"><name name-style="western"><surname>Annandale</surname><given-names>N.</given-names></name></person-group><year>1915</year><article-title>Fauna of the Chilka Lake. Sponges</article-title><source>Memoirs of the Indian Museum</source><volume>5</volume><fpage>23</fpage><lpage>54</lpage></element-citation></ref><ref id="B1629423"><element-citation xmlns:xlink="http://www.w3.org/1999/xlink" publication-type="article" xlink:type="simple"><person-group person-group-type="author"><name name-style="western"><surname>Menzel</surname><given-names>R.</given-names></name></person-group><year>1925</year><article-title>Beiträge zur Kenntnis der Mikrofauna von Niederländisch-Ostindien. VI. Bewohner salzhaltiger Thermalgewässer</article-title><source>Treubia</source><volume>6</volume><fpage>450</fpage><lpage>454</lpage></element-citation></ref><ref id="B1629134"><element-citation xmlns:xlink="http://www.w3.org/1999/xlink" publication-type="article" xlink:type="simple"><person-group person-group-type="author"><name name-style="western"><surname>Kreis</surname><given-names>H. A.</given-names></name></person-group><year>1932</year><article-title>Papers from Dr. Th. Mortensen's pacific expadition 1914–1916. LXI. Freilebende marine Nematoden von den Sunda-Inseln. II. <tp:taxon-name><tp:taxon-name-part taxon-name-part-type="subfamily">Oncholaiminae</tp:taxon-name-part></tp:taxon-name></article-title><source>Videnskabelige Meddelelser fra dansk Naturhistorisk Forening i Kjøbenhavn</source><volume>93</volume><fpage>23</fpage><lpage>69</lpage></element-citation></ref><ref id="B1625810"><element-citation xmlns:xlink="http://www.w3.org/1999/xlink" publication-type="article" xlink:type="simple"><person-group person-group-type="author"><name name-style="western"><surname>Allgén</surname><given-names>C. A.</given-names></name></person-group><year>1934</year><article-title>Ueber einige freilebende Nematoden von der Südküste Schwedens</article-title><source>Folia Zoologica et Hydrobiologica</source><volume>5</volume><fpage>290</fpage><lpage>305</lpage></element-citation></ref><ref id="B1629144"><element-citation xmlns:xlink="http://www.w3.org/1999/xlink" publication-type="article" xlink:type="simple"><person-group person-group-type="author"><name name-style="western"><surname>Kreis</surname><given-names>H. A.</given-names></name></person-group><year>1934</year><article-title><tp:taxon-name><tp:taxon-name-part taxon-name-part-type="subfamily">Oncholaiminae</tp:taxon-name-part></tp:taxon-name> Filipjev, 1916. Eine monographische Studie</article-title><source>Capita Zoologica</source><volume>4</volume><issue>5</issue><fpage>1</fpage><lpage>271</lpage></element-citation></ref><ref id="B1634866"><element-citation xmlns:xlink="http://www.w3.org/1999/xlink" publication-type="book" xlink:type="simple"><person-group person-group-type="author"><name name-style="western"><surname>Baylis</surname><given-names>H. A.</given-names></name></person-group><year>1936</year><source>The Fauna of British India, Including Ceylon and Burma. <tp:taxon-name><tp:taxon-name-part taxon-name-part-type="phylum">Nematoda</tp:taxon-name-part></tp:taxon-name>. Volume 1. <tp:taxon-name><tp:taxon-name-part taxon-name-part-type="superfamily">Ascaroidea</tp:taxon-name-part></tp:taxon-name> and <tp:taxon-name><tp:taxon-name-part taxon-name-part-type="superfamily">Strongyloidea</tp:taxon-name-part></tp:taxon-name></source><publisher-name>Taylor &amp; Francis</publisher-name><publisher-loc>London</publisher-loc><size units="page">408</size></element-citation></ref><ref id="B1630036"><element-citation xmlns:xlink="http://www.w3.org/1999/xlink" publication-type="article" xlink:type="simple"><person-group person-group-type="author"><name name-style="western"><surname>Panikkar</surname><given-names>N. K.</given-names></name><name name-style="western"><surname>Aiyar</surname><given-names>R. G.</given-names></name></person-group><year>1937</year><article-title>The brackish-water fauna of Madras</article-title><source>Proceedings of the Indian Academy of Sciences. B.</source><volume>6</volume><fpage>284</fpage><lpage>337</lpage></element-citation></ref><ref id="B1630339"><element-citation xmlns:xlink="http://www.w3.org/1999/xlink" publication-type="article" xlink:type="simple"><person-group person-group-type="author"><name name-style="western"><surname>Rachor</surname><given-names>E.</given-names></name></person-group><year>1969</year><article-title>Das de Mansche Organ der <tp:taxon-name><tp:taxon-name-part taxon-name-part-type="family">Oncholaimidae</tp:taxon-name-part></tp:taxon-name>, eine genito-intestinale Verbindung bei Nematoden</article-title><source>Zeitschrift für Morphologie der Tiere</source><volume>66</volume><fpage>87</fpage><lpage>166</lpage><pub-id pub-id-type="doi">10.1007/bf00277650</pub-id></element-citation></ref><ref id="B1628063"><element-citation xmlns:xlink="http://www.w3.org/1999/xlink" publication-type="article" xlink:type="simple"><person-group person-group-type="author"><name name-style="western"><surname>Gerlach</surname><given-names>S. A.</given-names></name><name name-style="western"><surname>Riemann</surname><given-names>F.</given-names></name></person-group><year>1974</year><article-title>The Bremerhaven checklist of aquatic nematodes. A catalogue of <tp:taxon-name><tp:taxon-name-part taxon-name-part-type="phylum">Nematoda</tp:taxon-name-part></tp:taxon-name> <tp:taxon-name><tp:taxon-name-part taxon-name-part-type="class">Adenophorea</tp:taxon-name-part></tp:taxon-name> excluding the <tp:taxon-name><tp:taxon-name-part taxon-name-part-type="order">Dorylaimida</tp:taxon-name-part></tp:taxon-name>. Part 2</article-title><source>Veröffentlichungen des Instituts für Meeresforschung in Bremerhaven. Supplement</source><volume>4</volume><fpage>405</fpage><lpage>736</lpage></element-citation></ref><ref id="B1626222"><element-citation xmlns:xlink="http://www.w3.org/1999/xlink" publication-type="chapter" xlink:type="simple"><person-group person-group-type="author"><name name-style="western"><surname>Belogurov</surname><given-names>O. I.</given-names></name><name name-style="western"><surname>Belogurova</surname><given-names>L. S.</given-names></name><name name-style="western"><surname>Pavlyuk</surname><given-names>O. N.</given-names></name></person-group><year>1980</year><chapter-title>Three new species of free-living nematodes of the family <tp:taxon-name><tp:taxon-name-part taxon-name-part-type="family">Oncholaimidae</tp:taxon-name-part></tp:taxon-name> from the far-eastern seas of the USSR and a key to species of the genus <italic><tp:taxon-name><tp:taxon-name-part taxon-name-part-type="genus">Pseudoncholaimus</tp:taxon-name-part></tp:taxon-name></italic> Kreis, 1932.</chapter-title><person-group person-group-type="editor"><name name-style="western"><surname>Kusakin</surname><given-names>O. G.</given-names></name></person-group><source>Pribrezhnyi Planktoni Bentos Severnoi Chasti Yaponspogo Morya. [Coastal Plankton and Benthos in the Northern Parts of the Sea of Japan]</source><publisher-name>Academy of Science of the USSR</publisher-name><publisher-loc>Vladivostok</publisher-loc><size units="page">57-64</size><comment content-type="language">Russian</comment></element-citation></ref><ref id="B1631470"><element-citation xmlns:xlink="http://www.w3.org/1999/xlink" publication-type="article" xlink:type="simple"><person-group person-group-type="author"><name name-style="western"><surname>Tsalolikhin</surname><given-names>S. I.</given-names></name></person-group><year>1982</year><article-title>On the problem of origin of the fauna of central Asian water bodies, <italic><tp:taxon-name><tp:taxon-name-part taxon-name-part-type="genus">Pseudoncholaimus</tp:taxon-name-part> <tp:taxon-name-part taxon-name-part-type="species">charon</tp:taxon-name-part></tp:taxon-name></italic> sp. n. and <italic><tp:taxon-name><tp:taxon-name-part taxon-name-part-type="genus">Pseudoncholaimus</tp:taxon-name-part> <tp:taxon-name-part taxon-name-part-type="species">neglectus</tp:taxon-name-part></tp:taxon-name></italic> sp. n. (<tp:taxon-name><tp:taxon-name-part taxon-name-part-type="phylum">Nematoda</tp:taxon-name-part></tp:taxon-name>, <tp:taxon-name><tp:taxon-name-part taxon-name-part-type="family">Oncholaimidae</tp:taxon-name-part></tp:taxon-name>) taken as an example</article-title><source>Zoologicheskii Zhurnal</source><volume>61</volume><fpage>653</fpage><lpage>662</lpage><comment content-type="language">Russian</comment></element-citation></ref></ref-list></tp:taxon-treatment>
