# Supplementary material for: Checklist of the subfamily Adoncholaiminae Gerlach and Riemann, 1974 (Nematoda: Oncholaimida: Oncholaimidae) of the world: genera, species, distribution, and reference list for taxonomists and ecologists
Source: Biodivers Data J. 2016 Jan 20;(4):e6577. doi: 10.3897/BDJ.4.e6577 (PMC4759407; doi:10.3897/BDJ.4.e6577)
Supplement: XML Treatment for Admirandus multicavus [file BDJ.4.e6577-treatment37.xml]

<!DOCTYPE tp:taxon-treatment
  PUBLIC "-//TaxonX//DTD Taxonomic Treatment Publishing DTD v0 20100105//EN" "tax-treatment-NSO.dtd">
<tp:taxon-treatment xmlns:tp="http://www.plazi.org/taxpub"><tp:treatment-meta><mixed-citation publication-type="journal"><person-group><name><surname>Shimada</surname><given-names>Daisuke</given-names></name></person-group><article-title>Checklist of the subfamily <tp:taxon-name><tp:taxon-name-part taxon-name-part-type="subfamily">Adoncholaiminae</tp:taxon-name-part></tp:taxon-name> Gerlach and Riemann, 1974 (<tp:taxon-name><tp:taxon-name-part taxon-name-part-type="phylum">Nematoda</tp:taxon-name-part></tp:taxon-name>: <tp:taxon-name><tp:taxon-name-part taxon-name-part-type="order">Oncholaimida</tp:taxon-name-part></tp:taxon-name>: <tp:taxon-name><tp:taxon-name-part taxon-name-part-type="family">Oncholaimidae</tp:taxon-name-part></tp:taxon-name>) of the world: genera, species, distribution, and reference list for taxonomists and ecologists</article-title><source>Biodivers Data J</source><day>20</day><month>1</month><year>2016</year><volume>2016</volume><issue>4</issue><pub-id pub-id-type="doi">10.3897/BDJ.4.e6577</pub-id></mixed-citation></tp:treatment-meta><tp:nomenclature><tp:taxon-name><tp:taxon-name-part taxon-name-part-type="genus">Admirandus</tp:taxon-name-part> <tp:taxon-name-part taxon-name-part-type="species">multicavus</tp:taxon-name-part></tp:taxon-name><tp:taxon-authority>Belogurov and Belogurova, 1979</tp:taxon-authority><tp:nomenclature-citation-list><tp:nomenclature-citation><tp:taxon-name><tp:taxon-name-part taxon-name-part-type="genus">Admirandus</tp:taxon-name-part> <tp:taxon-name-part taxon-name-part-type="species">multicavus</tp:taxon-name-part></tp:taxon-name><comment>Etymology: appositive noun, <italic>multi</italic> (Latin, "many") + <italic>cavus</italic>, <italic>-a</italic>, -<italic>um</italic> (Latin, "hole")</comment></tp:nomenclature-citation></tp:nomenclature-citation-list></tp:nomenclature><tp:treatment-sec sec-type="Notes"><title>Notes</title><p>Holotype: MN-92, Department of Zoology, Far Eastern State University, Vladivostok, USSR</p><p>References: see Table <xref ref-type="table" rid="T2209616">30</xref></p></tp:treatment-sec><tp:treatment-sec><!--Section generated to contain objects referenced in tp:taxon-treatment.--><table-wrap id="T2209616" position="float" orientation="portrait"><label>Table 30.</label><caption><p>References of <italic><tp:taxon-name><tp:taxon-name-part taxon-name-part-type="genus">Admirandus</tp:taxon-name-part> <tp:taxon-name-part taxon-name-part-type="species">multicavus</tp:taxon-name-part></tp:taxon-name></italic>. Abbreviations: C, citation; D, description; E, ecology; F, feeding and culture; G, genus diagnosis; L, species list of genus; M, morphology; N, DNA taxonomy; O, other experiment; P, population and fauna; R, taxonomic revision; T, taxonomy.</p></caption><table rules="all" border="0"><tbody><tr><td rowspan="1" colspan="1" style="text-align: center;">Reference</td><td rowspan="1" colspan="3" style="text-align: center;">Collection</td><td rowspan="1" colspan="5" style="text-align: center;">T</td><td rowspan="1" colspan="2" style="text-align: center;">E</td><td rowspan="1" colspan="1" style="text-align: center;">M</td><td rowspan="1" colspan="1" style="text-align: center;">O</td><td rowspan="1" colspan="1" style="text-align: center;">C</td></tr><tr><td rowspan="1" colspan="1" style="text-align: center;"/><td rowspan="1" colspan="1" style="text-align: center;">Locality</td><td rowspan="1" colspan="1" style="text-align: center;">Country</td><td rowspan="1" colspan="1" style="text-align: center;">Habitat</td><td rowspan="1" colspan="1" style="text-align: center;">D</td><td rowspan="1" colspan="1" style="text-align: center;">G</td><td rowspan="1" colspan="1" style="text-align: center;">R</td><td rowspan="1" colspan="1" style="text-align: center;">L</td><td rowspan="1" colspan="1" style="text-align: center;">N</td><td rowspan="1" colspan="1" style="text-align: center;">P</td><td rowspan="1" colspan="1" style="text-align: center;">F</td><td rowspan="1" colspan="1" style="text-align: center;"/><td rowspan="1" colspan="1" style="text-align: center;"/><td rowspan="1" colspan="1" style="text-align: center;"/></tr><tr><td rowspan="1" colspan="1">
              <xref ref-type="bibr" rid="B1626150">Belogurov and Belogurova 1978a</xref>
            </td><td rowspan="1" colspan="1">-</td><td rowspan="1" colspan="1">-</td><td rowspan="1" colspan="1">-</td><td rowspan="1" colspan="1" style="text-align: center;"/><td rowspan="1" colspan="1" style="text-align: center;"/><td rowspan="1" colspan="1" style="text-align: center;">×</td><td rowspan="1" colspan="1" style="text-align: center;"/><td rowspan="1" colspan="1" style="text-align: center;"/><td rowspan="1" colspan="1" style="text-align: center;"/><td rowspan="1" colspan="1" style="text-align: center;"/><td rowspan="1" colspan="1" style="text-align: center;"/><td rowspan="1" colspan="1" style="text-align: center;"/><td rowspan="1" colspan="1" style="text-align: center;"/></tr><tr><td rowspan="1" colspan="1">
              <xref ref-type="bibr" rid="B1626160">Belogurov and Belogurova 1978b</xref>
            </td><td rowspan="1" colspan="1">-</td><td rowspan="1" colspan="1">-</td><td rowspan="1" colspan="1">-</td><td rowspan="1" colspan="1" style="text-align: center;"/><td rowspan="1" colspan="1" style="text-align: center;"/><td rowspan="1" colspan="1" style="text-align: center;">×</td><td rowspan="1" colspan="1" style="text-align: center;"/><td rowspan="1" colspan="1" style="text-align: center;"/><td rowspan="1" colspan="1" style="text-align: center;"/><td rowspan="1" colspan="1" style="text-align: center;"/><td rowspan="1" colspan="1" style="text-align: center;"/><td rowspan="1" colspan="1" style="text-align: center;"/><td rowspan="1" colspan="1" style="text-align: center;"/></tr><tr><td rowspan="1" colspan="1">
              <xref ref-type="bibr" rid="B1626170">Belogurov and Belogurova 1979</xref>
            </td><td rowspan="1" colspan="1">Slavyanka, Japan Sea</td><td rowspan="1" colspan="1">Russia</td><td rowspan="1" colspan="1">sand and gravel in lagoon</td><td rowspan="1" colspan="1" style="text-align: center;">×</td><td rowspan="1" colspan="1" style="text-align: center;"/><td rowspan="1" colspan="1" style="text-align: center;"/><td rowspan="1" colspan="1" style="text-align: center;"/><td rowspan="1" colspan="1" style="text-align: center;"/><td rowspan="1" colspan="1" style="text-align: center;"/><td rowspan="1" colspan="1" style="text-align: center;"/><td rowspan="1" colspan="1" style="text-align: center;"/><td rowspan="1" colspan="1" style="text-align: center;"/><td rowspan="1" colspan="1" style="text-align: center;"/></tr><tr><td rowspan="1" colspan="1">
              <xref ref-type="bibr" rid="B1626203">Belogurov and Belogurova 1988</xref>
            </td><td rowspan="1" colspan="1">-</td><td rowspan="1" colspan="1">-</td><td rowspan="1" colspan="1">-</td><td rowspan="1" colspan="1" style="text-align: center;"/><td rowspan="1" colspan="1" style="text-align: center;"/><td rowspan="1" colspan="1" style="text-align: center;">×</td><td rowspan="1" colspan="1" style="text-align: center;"/><td rowspan="1" colspan="1" style="text-align: center;"/><td rowspan="1" colspan="1" style="text-align: center;"/><td rowspan="1" colspan="1" style="text-align: center;"/><td rowspan="1" colspan="1" style="text-align: center;"/><td rowspan="1" colspan="1" style="text-align: center;"/><td rowspan="1" colspan="1" style="text-align: center;"/></tr><tr><td rowspan="1" colspan="1">
              <xref ref-type="bibr" rid="B1626193">Belogurov and Belogurova 1989</xref>
            </td><td rowspan="1" colspan="1">Far East</td><td rowspan="1" colspan="1">Russia</td><td rowspan="1" colspan="1">no data</td><td rowspan="1" colspan="1" style="text-align: center;"/><td rowspan="1" colspan="1" style="text-align: center;"/><td rowspan="1" colspan="1" style="text-align: center;">×</td><td rowspan="1" colspan="1" style="text-align: center;"/><td rowspan="1" colspan="1" style="text-align: center;"/><td rowspan="1" colspan="1" style="text-align: center;"/><td rowspan="1" colspan="1" style="text-align: center;"/><td rowspan="1" colspan="1" style="text-align: center;"/><td rowspan="1" colspan="1" style="text-align: center;"/><td rowspan="1" colspan="1" style="text-align: center;"/></tr><tr><td rowspan="1" colspan="1">
              <xref ref-type="bibr" rid="B1630242">Pavlyuk et al. 2007a</xref>
            </td><td rowspan="1" colspan="1">Amur Bay, Japan Sea</td><td rowspan="1" colspan="1">Russia</td><td rowspan="1" colspan="1">intertidal</td><td rowspan="1" colspan="1" style="text-align: center;"/><td rowspan="1" colspan="1" style="text-align: center;"/><td rowspan="1" colspan="1" style="text-align: center;"/><td rowspan="1" colspan="1" style="text-align: center;"/><td rowspan="1" colspan="1" style="text-align: center;"/><td rowspan="1" colspan="1" style="text-align: center;">×</td><td rowspan="1" colspan="1" style="text-align: center;"/><td rowspan="1" colspan="1" style="text-align: center;"/><td rowspan="1" colspan="1" style="text-align: center;"/><td rowspan="1" colspan="1" style="text-align: center;"/></tr><tr><td rowspan="1" colspan="1">
              <xref ref-type="bibr" rid="B1630232">Pavlyuk et al. 2007b</xref>
            </td><td rowspan="1" colspan="3">same as <xref ref-type="bibr" rid="B1630242">Pavlyuk et al. 2007a</xref></td><td rowspan="1" colspan="1" style="text-align: center;"/><td rowspan="1" colspan="1" style="text-align: center;"/><td rowspan="1" colspan="1" style="text-align: center;"/><td rowspan="1" colspan="1" style="text-align: center;"/><td rowspan="1" colspan="1" style="text-align: center;"/><td rowspan="1" colspan="1" style="text-align: center;">×</td><td rowspan="1" colspan="1" style="text-align: center;"/><td rowspan="1" colspan="1" style="text-align: center;"/><td rowspan="1" colspan="1" style="text-align: center;"/><td rowspan="1" colspan="1" style="text-align: center;"/></tr><tr><td rowspan="1" colspan="1">
              <xref ref-type="bibr" rid="B1628895">Ivanova et al. 2008</xref>
            </td><td rowspan="1" colspan="1">Amur Bay, Japan Sea</td><td rowspan="1" colspan="1">Russia</td><td rowspan="1" colspan="1">brackish sediment</td><td rowspan="1" colspan="1" style="text-align: center;"/><td rowspan="1" colspan="1" style="text-align: center;"/><td rowspan="1" colspan="1" style="text-align: center;"/><td rowspan="1" colspan="1" style="text-align: center;"/><td rowspan="1" colspan="1" style="text-align: center;"/><td rowspan="1" colspan="1" style="text-align: center;">×</td><td rowspan="1" colspan="1" style="text-align: center;"/><td rowspan="1" colspan="1" style="text-align: center;"/><td rowspan="1" colspan="1" style="text-align: center;"/><td rowspan="1" colspan="1" style="text-align: center;"/></tr><tr><td rowspan="1" colspan="1">
              <xref ref-type="bibr" rid="B1630208">Pavlyuk and Trebukhova 2008</xref>
            </td><td rowspan="1" colspan="1">Amur Bay, Japan Sea</td><td rowspan="1" colspan="1">Russia</td><td rowspan="1" colspan="1">subtidal sediment</td><td rowspan="1" colspan="1" style="text-align: center;"/><td rowspan="1" colspan="1" style="text-align: center;"/><td rowspan="1" colspan="1" style="text-align: center;"/><td rowspan="1" colspan="1" style="text-align: center;"/><td rowspan="1" colspan="1" style="text-align: center;"/><td rowspan="1" colspan="1" style="text-align: center;">×</td><td rowspan="1" colspan="1" style="text-align: center;"/><td rowspan="1" colspan="1" style="text-align: center;"/><td rowspan="1" colspan="1" style="text-align: center;"/><td rowspan="1" colspan="1" style="text-align: center;"/></tr><tr><td rowspan="1" colspan="1"><xref ref-type="bibr" rid="B1628827">Huang and Zhang 2009</xref><break/>(<italic><tp:taxon-name><tp:taxon-name-part taxon-name-part-type="genus">A.</tp:taxon-name-part> <tp:taxon-name-part taxon-name-part-type="species">chinensis</tp:taxon-name-part></tp:taxon-name></italic>)</td><td rowspan="1" colspan="1">Lianyungang to Rizhao, Yellow Sea</td><td rowspan="1" colspan="1">China</td><td rowspan="1" colspan="1">intertidal muddy sand</td><td rowspan="1" colspan="1" style="text-align: center;">×</td><td rowspan="1" colspan="1" style="text-align: center;"/><td rowspan="1" colspan="1" style="text-align: center;"/><td rowspan="1" colspan="1" style="text-align: center;"/><td rowspan="1" colspan="1" style="text-align: center;"/><td rowspan="1" colspan="1" style="text-align: center;"/><td rowspan="1" colspan="1" style="text-align: center;"/><td rowspan="1" colspan="1" style="text-align: center;"/><td rowspan="1" colspan="1" style="text-align: center;"/><td rowspan="1" colspan="1" style="text-align: center;"/></tr><tr><td rowspan="1" colspan="1">
              <xref ref-type="bibr" rid="B1628909">Ivanova et al. 2009</xref>
            </td><td rowspan="1" colspan="1">Russky Island, Japan Sea</td><td rowspan="1" colspan="1">Russia</td><td rowspan="1" colspan="1">intertidal</td><td rowspan="1" colspan="1" style="text-align: center;"/><td rowspan="1" colspan="1" style="text-align: center;"/><td rowspan="1" colspan="1" style="text-align: center;"/><td rowspan="1" colspan="1" style="text-align: center;"/><td rowspan="1" colspan="1" style="text-align: center;"/><td rowspan="1" colspan="1" style="text-align: center;">×</td><td rowspan="1" colspan="1" style="text-align: center;"/><td rowspan="1" colspan="1" style="text-align: center;"/><td rowspan="1" colspan="1" style="text-align: center;"/><td rowspan="1" colspan="1" style="text-align: center;"/></tr><tr><td rowspan="1" colspan="1">
              <xref ref-type="bibr" rid="B1626264">Belogurova 2010</xref>
            </td><td rowspan="1" colspan="1">Amur Bay; Kozmino; Russky Island, Japan Sea</td><td rowspan="1" colspan="1">Russia</td><td rowspan="1" colspan="1">intertidal to subtidal</td><td rowspan="1" colspan="1" style="text-align: center;"/><td rowspan="1" colspan="1" style="text-align: center;"/><td rowspan="1" colspan="1" style="text-align: center;"/><td rowspan="1" colspan="1" style="text-align: center;"/><td rowspan="1" colspan="1" style="text-align: center;"/><td rowspan="1" colspan="1" style="text-align: center;">×</td><td rowspan="1" colspan="1" style="text-align: center;"/><td rowspan="1" colspan="1" style="text-align: center;"/><td rowspan="1" colspan="1" style="text-align: center;"/><td rowspan="1" colspan="1" style="text-align: center;"/></tr><tr><td rowspan="1" colspan="1">
              <xref ref-type="bibr" rid="B1631336">Tchesunov et al. 2010</xref>
            </td><td rowspan="1" colspan="1">-</td><td rowspan="1" colspan="1">-</td><td rowspan="1" colspan="1">-</td><td rowspan="1" colspan="1" style="text-align: center;"/><td rowspan="1" colspan="1" style="text-align: center;"/><td rowspan="1" colspan="1" style="text-align: center;"/><td rowspan="1" colspan="1" style="text-align: center;"/><td rowspan="1" colspan="1" style="text-align: center;"/><td rowspan="1" colspan="1" style="text-align: center;"/><td rowspan="1" colspan="1" style="text-align: center;"/><td rowspan="1" colspan="1" style="text-align: center;"/><td rowspan="1" colspan="1" style="text-align: center;"/><td rowspan="1" colspan="1" style="text-align: center;">×</td></tr><tr><td rowspan="1" colspan="1">
              <xref ref-type="bibr" rid="B1631109">Shoshin 2013</xref>
            </td><td rowspan="1" colspan="1">-</td><td rowspan="1" colspan="1">-</td><td rowspan="1" colspan="1">-</td><td rowspan="1" colspan="1" style="text-align: center;"/><td rowspan="1" colspan="1" style="text-align: center;"/><td rowspan="1" colspan="1" style="text-align: center;"/><td rowspan="1" colspan="1" style="text-align: center;"/><td rowspan="1" colspan="1" style="text-align: center;"/><td rowspan="1" colspan="1" style="text-align: center;">×</td><td rowspan="1" colspan="1" style="text-align: center;"/><td rowspan="1" colspan="1" style="text-align: center;"/><td rowspan="1" colspan="1" style="text-align: center;"/><td rowspan="1" colspan="1" style="text-align: center;"/></tr><tr><td rowspan="1" colspan="1">
              <xref ref-type="bibr" rid="B1631181">Smol et al. 2014</xref>
            </td><td rowspan="1" colspan="1">-</td><td rowspan="1" colspan="1">-</td><td rowspan="1" colspan="1">-</td><td rowspan="1" colspan="1" style="text-align: center;"/><td rowspan="1" colspan="1" style="text-align: center;">×</td><td rowspan="1" colspan="1" style="text-align: center;"/><td rowspan="1" colspan="1" style="text-align: center;"/><td rowspan="1" colspan="1" style="text-align: center;"/><td rowspan="1" colspan="1" style="text-align: center;"/><td rowspan="1" colspan="1" style="text-align: center;"/><td rowspan="1" colspan="1" style="text-align: center;"/><td rowspan="1" colspan="1" style="text-align: center;"/><td rowspan="1" colspan="1" style="text-align: center;"/></tr><tr><td rowspan="1" colspan="1"><xref ref-type="bibr" rid="B1631079">Shimada and Kajihara 2014</xref><break/>(<italic><tp:taxon-name><tp:taxon-name-part taxon-name-part-type="genus">A.</tp:taxon-name-part> <tp:taxon-name-part taxon-name-part-type="species">chinensis</tp:taxon-name-part></tp:taxon-name></italic>)</td><td rowspan="1" colspan="1">-</td><td rowspan="1" colspan="1">-</td><td rowspan="1" colspan="1">-</td><td rowspan="1" colspan="1" style="text-align: center;"/><td rowspan="1" colspan="1" style="text-align: center;"/><td rowspan="1" colspan="1" style="text-align: center;">×</td><td rowspan="1" colspan="1" style="text-align: center;"/><td rowspan="1" colspan="1" style="text-align: center;"/><td rowspan="1" colspan="1" style="text-align: center;"/><td rowspan="1" colspan="1" style="text-align: center;"/><td rowspan="1" colspan="1" style="text-align: center;"/><td rowspan="1" colspan="1" style="text-align: center;"/><td rowspan="1" colspan="1" style="text-align: center;"/></tr><tr><td rowspan="1" colspan="1">
              <xref ref-type="bibr" rid="B2569233">Mordukhovich et al. 2015</xref>
            </td><td rowspan="1" colspan="1">-</td><td rowspan="1" colspan="1">-</td><td rowspan="1" colspan="1">-</td><td rowspan="1" colspan="1" style="text-align: center;">×</td><td rowspan="1" colspan="1" style="text-align: center;"/><td rowspan="1" colspan="1" style="text-align: center;"/><td rowspan="1" colspan="1" style="text-align: center;"/><td rowspan="1" colspan="1" style="text-align: center;"/><td rowspan="1" colspan="1" style="text-align: center;"/><td rowspan="1" colspan="1" style="text-align: center;"/><td rowspan="1" colspan="1" style="text-align: center;"/><td rowspan="1" colspan="1" style="text-align: center;"/><td rowspan="1" colspan="1" style="text-align: center;"/></tr></tbody></table></table-wrap></tp:treatment-sec><ref-list><ref id="B1626150"><element-citation xmlns:xlink="http://www.w3.org/1999/xlink" publication-type="article" xlink:type="simple"><person-group person-group-type="author"><name name-style="western"><surname>Belogurov</surname><given-names>O. I.</given-names></name><name name-style="western"><surname>Belogurova</surname><given-names>L. S.</given-names></name></person-group><year>1978</year><article-title>Systematics and evolution of <tp:taxon-name><tp:taxon-name-part taxon-name-part-type="subfamily">Oncholaiminae</tp:taxon-name-part></tp:taxon-name> (<tp:taxon-name><tp:taxon-name-part taxon-name-part-type="phylum">Nematoda</tp:taxon-name-part></tp:taxon-name>: <tp:taxon-name><tp:taxon-name-part taxon-name-part-type="subfamily">Oncholaiminae</tp:taxon-name-part></tp:taxon-name>). III. The system of <tp:taxon-name><tp:taxon-name-part taxon-name-part-type="subfamily">Oncholaiminae</tp:taxon-name-part></tp:taxon-name></article-title><source>Biologiya Morya</source><volume>1978</volume><issue>2</issue><fpage>22</fpage><lpage>31</lpage><comment content-type="language">Russian</comment></element-citation></ref><ref id="B1626160"><element-citation xmlns:xlink="http://www.w3.org/1999/xlink" publication-type="article" xlink:type="simple"><person-group person-group-type="author"><name name-style="western"><surname>Belogurov</surname><given-names>O. I.</given-names></name><name name-style="western"><surname>Belogurova</surname><given-names>L. S.</given-names></name></person-group><year>1978</year><article-title>Systematics and the evolution of <tp:taxon-name><tp:taxon-name-part taxon-name-part-type="subfamily">Oncholaiminae</tp:taxon-name-part></tp:taxon-name> (<tp:taxon-name><tp:taxon-name-part taxon-name-part-type="phylum">Nematoda</tp:taxon-name-part></tp:taxon-name>). III. System of <tp:taxon-name><tp:taxon-name-part taxon-name-part-type="subfamily">Oncholaiminae</tp:taxon-name-part></tp:taxon-name></article-title><source>Soviet Journal of Marine Biology</source><volume>4</volume><fpage>577</fpage><lpage>584</lpage></element-citation></ref><ref id="B1626170"><element-citation xmlns:xlink="http://www.w3.org/1999/xlink" publication-type="chapter" xlink:type="simple"><person-group person-group-type="author"><name name-style="western"><surname>Belogurov</surname><given-names>O. I.</given-names></name><name name-style="western"><surname>Belogurova</surname><given-names>L. S.</given-names></name></person-group><year>1979</year><chapter-title>[Morphology of three species of marine nematodes of the genus <italic><tp:taxon-name><tp:taxon-name-part taxon-name-part-type="genus">Adoncholaimus</tp:taxon-name-part></tp:taxon-name></italic> Filipjev, 1918 and validation of <italic><tp:taxon-name><tp:taxon-name-part taxon-name-part-type="genus">Admirandus</tp:taxon-name-part> <tp:taxon-name-part taxon-name-part-type="species">multicavus</tp:taxon-name-part></tp:taxon-name></italic> gen. et sp. n. (<tp:taxon-name><tp:taxon-name-part taxon-name-part-type="phylum">Nematoda</tp:taxon-name-part></tp:taxon-name>, <tp:taxon-name><tp:taxon-name-part taxon-name-part-type="family">Oncholaimidae</tp:taxon-name-part></tp:taxon-name>)]</chapter-title><person-group person-group-type="editor"><name name-style="western"><surname>Belogurov</surname><given-names>O. I.</given-names></name></person-group><source>Svobodnozhivushchie i Paraziticheskie Chervi. [Free-living and parasitic worms]</source><publisher-name>VINITI (All-Union Institute for Scientific and Technical Information)</publisher-name><publisher-loc>Vladivostok</publisher-loc><size units="page">37‑63</size><comment content-type="language">Russian</comment></element-citation></ref><ref id="B1626203"><element-citation xmlns:xlink="http://www.w3.org/1999/xlink" publication-type="book" xlink:type="simple"><person-group person-group-type="author"><name name-style="western"><surname>Belogurov</surname><given-names>O. I.</given-names></name><name name-style="western"><surname>Belogurova</surname><given-names>L. S.</given-names></name></person-group><year>1988</year><source>Svobodnozhivushchiie Nematody Semeistva <tp:taxon-name><tp:taxon-name-part taxon-name-part-type="family">Oncholaimidae</tp:taxon-name-part></tp:taxon-name>. Morfologiya, Filogeniya, Sistema i Opredelitel' Rodov Mirovoi Fauny</source><trans-title>The Free-living Nematode Family <tp:taxon-name><tp:taxon-name-part taxon-name-part-type="family">Oncholaimidae</tp:taxon-name-part></tp:taxon-name>. Morphology, Phylogeny, System and a Key to Genera of the World Fauna</trans-title><publisher-name>Academy of Sicence of the USSR</publisher-name><publisher-loc>Vladivostok</publisher-loc><size units="page">99</size><comment content-type="language">Russian</comment></element-citation></ref><ref id="B1626193"><element-citation xmlns:xlink="http://www.w3.org/1999/xlink" publication-type="article" xlink:type="simple"><person-group person-group-type="author"><name name-style="western"><surname>Belogurov</surname><given-names>O. I.</given-names></name><name name-style="western"><surname>Belogurova</surname><given-names>L. S.</given-names></name></person-group><year>1989</year><article-title>Morphology and systematics of free-living <tp:taxon-name><tp:taxon-name-part taxon-name-part-type="family">Oncholaimidae</tp:taxon-name-part></tp:taxon-name> (<tp:taxon-name><tp:taxon-name-part taxon-name-part-type="phylum">Nematoda</tp:taxon-name-part></tp:taxon-name>: <tp:taxon-name><tp:taxon-name-part taxon-name-part-type="order">Enoplida</tp:taxon-name-part></tp:taxon-name>: <tp:taxon-name><tp:taxon-name-part taxon-name-part-type="suborder">Oncholaimina</tp:taxon-name-part></tp:taxon-name>)</article-title><source>Asian Marine Biology</source><volume>6</volume><fpage>31</fpage><lpage>58</lpage></element-citation></ref><ref id="B1630242"><element-citation xmlns:xlink="http://www.w3.org/1999/xlink" publication-type="article" xlink:type="simple"><person-group person-group-type="author"><name name-style="western"><surname>Pavlyuk</surname><given-names>O. N.</given-names></name><name name-style="western"><surname>Trebukhova</surname><given-names>Y. A.</given-names></name><name name-style="western"><surname>Belogurova</surname><given-names>L. S.</given-names></name></person-group><year>2007</year><article-title>Effect of the Razdolnaya River on the structure of free-living nematode community in Amursky Bay (Sea of Japan)</article-title><source>Biologiya Morya</source><volume>33</volume><fpage>253</fpage><lpage>261</lpage><comment content-type="language">Russian</comment></element-citation></ref><ref id="B1630232"><element-citation xmlns:xlink="http://www.w3.org/1999/xlink" publication-type="article" xlink:type="simple"><person-group person-group-type="author"><name name-style="western"><surname>Pavlyuk</surname><given-names>O. N.</given-names></name><name name-style="western"><surname>Trebukhova</surname><given-names>Y. A.</given-names></name><name name-style="western"><surname>Belogurova</surname><given-names>L. S.</given-names></name></person-group><year>2007</year><article-title>Effect of the Razdol'naya River on structure of the free-living nematode community of the Amursky Bay, Sea of Japan</article-title><source>Russian Journal of Marine Biology</source><volume>33</volume><fpage>213</fpage><lpage>221</lpage><pub-id pub-id-type="doi">10.1134/S1063074007040025</pub-id></element-citation></ref><ref id="B1628895"><element-citation xmlns:xlink="http://www.w3.org/1999/xlink" publication-type="chapter" xlink:type="simple"><person-group person-group-type="author"><name name-style="western"><surname>Ivanova</surname><given-names>M. B.</given-names></name><name name-style="western"><surname>Belogulova</surname><given-names>L. S.</given-names></name><name name-style="western"><surname>Tsutpalo</surname><given-names>A. P.</given-names></name></person-group><year>2008</year><chapter-title>The composition and distribution of intertidal biota in the estuarine zone of Amursky Bay (Peter the Great Bay, Sea of Japan).</chapter-title><person-group person-group-type="editor"><name name-style="western"><surname>Lutaenko</surname><given-names>K. A.</given-names></name><name name-style="western"><surname>Vaschenko</surname><given-names>M. A.</given-names></name></person-group><source>Ecological Studies and the State of the Ecosystem of Amursky Bay and the Estuarine Zone of the Razdolnaya River (Sea of Japan). Volume 1</source><publisher-name>Dalnauka</publisher-name><publisher-loc>Vladivostok</publisher-loc><size units="page">92-142</size></element-citation></ref><ref id="B1630208"><element-citation xmlns:xlink="http://www.w3.org/1999/xlink" publication-type="chapter" xlink:type="simple"><person-group person-group-type="author"><name name-style="western"><surname>Pavlyuk</surname><given-names>O. N.</given-names></name><name name-style="western"><surname>Trebukhova</surname><given-names>Y. A.</given-names></name></person-group><year>2008</year><chapter-title>The Raxdolnaya River impact on the composition of meiobenthos in the northern part of Amursky Bay (Peter the Great Bay, Sea of Japan).</chapter-title><person-group person-group-type="editor"><name name-style="western"><surname>Lutaenko</surname><given-names>K. A.</given-names></name><name name-style="western"><surname>Vaschenko</surname><given-names>M. A.</given-names></name></person-group><source>Ecological Studies and the State of the Ecosystem of Amursky Bay and the Estuarine Zone of the Razdolnaya River (Sea of Japan). Volume 1.</source><publisher-name>Dalnauka</publisher-name><publisher-loc>Vladivostok</publisher-loc><size units="page">143-155</size></element-citation></ref><ref id="B1628827"><element-citation xmlns:xlink="http://www.w3.org/1999/xlink" publication-type="article" xlink:type="simple"><person-group person-group-type="author"><name name-style="western"><surname>Huang</surname><given-names>Y.</given-names></name><name name-style="western"><surname>Zhang</surname><given-names>Z. N.</given-names></name></person-group><year>2009</year><article-title>Two new species of <tp:taxon-name><tp:taxon-name-part taxon-name-part-type="order">Enoplida</tp:taxon-name-part></tp:taxon-name> (<tp:taxon-name><tp:taxon-name-part taxon-name-part-type="phylum">Nematoda</tp:taxon-name-part></tp:taxon-name>) from the Yellow Sea, China</article-title><source>Journal of Natural History</source><volume>43</volume><fpage>1083</fpage><lpage>1092</lpage><pub-id pub-id-type="doi">10.1080/00222930902777945</pub-id></element-citation></ref><ref id="B1628909"><element-citation xmlns:xlink="http://www.w3.org/1999/xlink" publication-type="chapter" xlink:type="simple"><person-group person-group-type="author"><name name-style="western"><surname>Ivanova</surname><given-names>M. B.</given-names></name><name name-style="western"><surname>Belogulova</surname><given-names>L. S.</given-names></name><name name-style="western"><surname>Tsutpalo</surname><given-names>A. P.</given-names></name></person-group><year>2009</year><chapter-title>Composition and distribution of benthos in the intertidal zone of Russky Island (Peter the Great Bay, Sea of Japan).</chapter-title><person-group person-group-type="editor"><name name-style="western"><surname>Lutaenko</surname><given-names>K. A.</given-names></name><name name-style="western"><surname>Vaschenko</surname><given-names>M. A.</given-names></name></person-group><source>Ecological Studies and the State of the Ecosystem of Amursky Bay and the Estuarine Zone of the Razdolnaya River (Sea of Japan). Volume 2</source><publisher-name>Dalnauka</publisher-name><publisher-loc>Vladivostok</publisher-loc><size units="page">87-154</size></element-citation></ref><ref id="B1626264"><element-citation xmlns:xlink="http://www.w3.org/1999/xlink" publication-type="chapter" xlink:type="simple"><person-group person-group-type="author"><name name-style="western"><surname>Belogurova</surname><given-names>L. S.</given-names></name></person-group><year>2010</year><chapter-title>[Free-living marine nematodes in the Peter the Great Gulf (Sea of Japan)]</chapter-title><person-group person-group-type="editor"><name name-style="western"><surname>Krulov</surname><given-names>A. V.</given-names></name><name name-style="western"><surname>Rivier</surname><given-names>I. K.</given-names></name><name name-style="western"><surname>Shcherbina</surname><given-names>G. H.</given-names></name></person-group><source>Ekologiya Vodnykh Bespozvonochnykh. [Ecology of Aquatic Invertebrates]</source><publisher-name>Printhouse</publisher-name><publisher-loc>Jaroslavl</publisher-loc><size units="page">38-40</size><comment content-type="language">Russian</comment></element-citation></ref><ref id="B1631336"><element-citation xmlns:xlink="http://www.w3.org/1999/xlink" publication-type="article" xlink:type="simple"><person-group person-group-type="author"><name name-style="western"><surname>Tchesunov</surname><given-names>A. V.</given-names></name><name name-style="western"><surname>Mokievsky</surname><given-names>V. O.</given-names></name><name name-style="western"><surname>Nguyen</surname><given-names>V. T.</given-names></name></person-group><year>2010</year><article-title>Three new free-living nematode species (<tp:taxon-name><tp:taxon-name-part taxon-name-part-type="phylum">Nematoda</tp:taxon-name-part></tp:taxon-name>, <tp:taxon-name><tp:taxon-name-part taxon-name-part-type="order">Enoplida</tp:taxon-name-part></tp:taxon-name>) from mangrove habitats of Nha Trang, central Vietnam</article-title><source>Russian Journal of Nematology</source><volume>18</volume><fpage>155</fpage><lpage>172</lpage></element-citation></ref><ref id="B1631109"><element-citation xmlns:xlink="http://www.w3.org/1999/xlink" publication-type="chapter" xlink:type="simple"><person-group person-group-type="author"><name name-style="western"><surname>Shoshin</surname><given-names>A. V.</given-names></name></person-group><year>2013</year><chapter-title>Phylum <tp:taxon-name><tp:taxon-name-part taxon-name-part-type="phylum">Nematoda</tp:taxon-name-part></tp:taxon-name>.</chapter-title><person-group person-group-type="editor"><name name-style="western"><surname>Sirenko</surname><given-names>B. I.</given-names></name></person-group><source>Check-list of Species of Free-living Invertebrates of the Russian Far Eastern Seas.</source><publisher-name>Russian Academy of Sciences</publisher-name><publisher-loc>St. Petersburg</publisher-loc><size units="page">53-57</size></element-citation></ref><ref id="B1631181"><element-citation xmlns:xlink="http://www.w3.org/1999/xlink" publication-type="chapter" xlink:type="simple"><person-group person-group-type="author"><name name-style="western"><surname>Smol</surname><given-names>N.</given-names></name><name name-style="western"><surname>Muthumbi</surname><given-names>A.</given-names></name><name name-style="western"><surname>Sharma</surname><given-names>J.</given-names></name></person-group><year>2014</year><chapter-title>Order <tp:taxon-name><tp:taxon-name-part taxon-name-part-type="order">Enoplida</tp:taxon-name-part></tp:taxon-name>.</chapter-title><person-group person-group-type="editor"><name name-style="western"><surname>Andreas</surname><given-names>S. R.</given-names></name></person-group><source>Handbook of Zoology. <tp:taxon-name><tp:taxon-name-part taxon-name-part-type="phylum">Gastrotricha</tp:taxon-name-part></tp:taxon-name>, <tp:taxon-name><tp:taxon-name-part taxon-name-part-type="clade">Cycloneuralia</tp:taxon-name-part></tp:taxon-name>, and <tp:taxon-name><tp:taxon-name-part taxon-name-part-type="phylum">Gnathifera</tp:taxon-name-part></tp:taxon-name>. Volume 2. <tp:taxon-name><tp:taxon-name-part taxon-name-part-type="phylum">Nematoda</tp:taxon-name-part></tp:taxon-name></source><publisher-name>Walter de Gruyter</publisher-name><publisher-loc>Berlin</publisher-loc><size units="page">193-250</size></element-citation></ref><ref id="B1631079"><element-citation xmlns:xlink="http://www.w3.org/1999/xlink" publication-type="article" xlink:type="simple"><person-group person-group-type="author"><name name-style="western"><surname>Shimada</surname><given-names>D.</given-names></name><name name-style="western"><surname>Kajihara</surname><given-names>H.</given-names></name></person-group><year>2014</year><article-title>Two new species of free-living marine nematodes of <italic><tp:taxon-name><tp:taxon-name-part taxon-name-part-type="genus">Adoncholaimus</tp:taxon-name-part></tp:taxon-name></italic> Filipjev, 1918 (<tp:taxon-name><tp:taxon-name-part taxon-name-part-type="order">Oncholaimida</tp:taxon-name-part></tp:taxon-name>: <tp:taxon-name><tp:taxon-name-part taxon-name-part-type="family">Oncholaimidae</tp:taxon-name-part></tp:taxon-name>: <tp:taxon-name><tp:taxon-name-part taxon-name-part-type="subfamily">Adoncholaiminae</tp:taxon-name-part></tp:taxon-name>) from Hokkaido, northern Japan, with a key to species and discussion of the genus</article-title><source>Nematology</source><volume>16</volume><fpage>437</fpage><lpage>451</lpage><pub-id pub-id-type="doi">10.1163/15685411-00002776</pub-id></element-citation></ref><ref id="B2569233"><element-citation xmlns:xlink="http://www.w3.org/1999/xlink" publication-type="article" xlink:type="simple"><person-group person-group-type="author"><name name-style="western"><surname>Mordukhovich</surname><given-names>V.</given-names></name><name name-style="western"><surname>Atopkin</surname><given-names>D.</given-names></name><name name-style="western"><surname>Fadeeva</surname><given-names>N.</given-names></name><name name-style="western"><surname>Yagodina</surname><given-names>V.</given-names></name><name name-style="western"><surname>Zograf</surname><given-names>J.</given-names></name></person-group><year>2015</year><article-title><italic><tp:taxon-name><tp:taxon-name-part taxon-name-part-type="genus">Admirandus</tp:taxon-name-part> <tp:taxon-name-part taxon-name-part-type="species">multicavus</tp:taxon-name-part></tp:taxon-name></italic> and <italic><tp:taxon-name><tp:taxon-name-part taxon-name-part-type="genus">Adoncholaimus</tp:taxon-name-part> <tp:taxon-name-part taxon-name-part-type="species">ussuriensis</tp:taxon-name-part></tp:taxon-name></italic> sp. n. (<tp:taxon-name><tp:taxon-name-part taxon-name-part-type="phylum">Nematoda</tp:taxon-name-part></tp:taxon-name>: <tp:taxon-name><tp:taxon-name-part taxon-name-part-type="order">Enoplida</tp:taxon-name-part></tp:taxon-name>: <tp:taxon-name><tp:taxon-name-part taxon-name-part-type="family">Oncholaimidae</tp:taxon-name-part></tp:taxon-name>) from the Sea of Japan</article-title><source>Nematology</source><volume>17</volume><fpage>1229</fpage><lpage>1244</lpage><pub-id pub-id-type="doi">10.1163/15685411-00002937</pub-id></element-citation></ref></ref-list></tp:taxon-treatment>
