# Supplementary material for: Checklist of the subfamily Adoncholaiminae Gerlach and Riemann, 1974 (Nematoda: Oncholaimida: Oncholaimidae) of the world: genera, species, distribution, and reference list for taxonomists and ecologists
Source: Biodivers Data J. 2016 Jan 20;(4):e6577. doi: 10.3897/BDJ.4.e6577 (PMC4759407; doi:10.3897/BDJ.4.e6577)
Supplement: XML Treatment for Meyersia [file BDJ.4.e6577-treatment42.xml]

<!DOCTYPE tp:taxon-treatment
  PUBLIC "-//TaxonX//DTD Taxonomic Treatment Publishing DTD v0 20100105//EN" "tax-treatment-NSO.dtd">
<tp:taxon-treatment xmlns:tp="http://www.plazi.org/taxpub"><tp:treatment-meta><mixed-citation publication-type="journal"><person-group><name><surname>Shimada</surname><given-names>Daisuke</given-names></name></person-group><article-title>Checklist of the subfamily <tp:taxon-name><tp:taxon-name-part taxon-name-part-type="subfamily">Adoncholaiminae</tp:taxon-name-part></tp:taxon-name> Gerlach and Riemann, 1974 (<tp:taxon-name><tp:taxon-name-part taxon-name-part-type="phylum">Nematoda</tp:taxon-name-part></tp:taxon-name>: <tp:taxon-name><tp:taxon-name-part taxon-name-part-type="order">Oncholaimida</tp:taxon-name-part></tp:taxon-name>: <tp:taxon-name><tp:taxon-name-part taxon-name-part-type="family">Oncholaimidae</tp:taxon-name-part></tp:taxon-name>) of the world: genera, species, distribution, and reference list for taxonomists and ecologists</article-title><source>Biodivers Data J</source><day>20</day><month>1</month><year>2016</year><volume>2016</volume><issue>4</issue><pub-id pub-id-type="doi">10.3897/BDJ.4.e6577</pub-id></mixed-citation></tp:treatment-meta><tp:nomenclature><tp:taxon-name>
              <tp:taxon-name-part taxon-name-part-type="genus">Meyersia</tp:taxon-name-part>
            </tp:taxon-name><tp:taxon-authority>Hopper, 1967</tp:taxon-authority><tp:nomenclature-citation-list><tp:nomenclature-citation><tp:taxon-name>
                  <tp:taxon-name-part taxon-name-part-type="genus">Meyersia</tp:taxon-name-part>
                </tp:taxon-name><comment>Etymology: feminine noun, S.P. Meyers (person) + <italic>ia</italic> (Latin, prefix)</comment></tp:nomenclature-citation><tp:nomenclature-citation><tp:taxon-name>
                  <tp:taxon-name-part taxon-name-part-type="genus">Meyersia</tp:taxon-name-part>
                </tp:taxon-name><comment>Type species: <italic><tp:taxon-name><tp:taxon-name-part taxon-name-part-type="genus">Meyersia</tp:taxon-name-part> <tp:taxon-name-part taxon-name-part-type="species">major</tp:taxon-name-part></tp:taxon-name></italic> Hopper, 1967</comment></tp:nomenclature-citation><tp:nomenclature-citation><tp:taxon-name>
                  <tp:taxon-name-part taxon-name-part-type="genus">Meyersia</tp:taxon-name-part>
                </tp:taxon-name><comment>Valid five species: <italic><tp:taxon-name><tp:taxon-name-part taxon-name-part-type="genus">M.</tp:taxon-name-part> <tp:taxon-name-part taxon-name-part-type="species">major</tp:taxon-name-part></tp:taxon-name></italic>; <italic><tp:taxon-name><tp:taxon-name-part taxon-name-part-type="genus">M.</tp:taxon-name-part> <tp:taxon-name-part taxon-name-part-type="species">bandaensis</tp:taxon-name-part></tp:taxon-name></italic> (Kreis, 1932) Hopper, 1967; <italic><tp:taxon-name><tp:taxon-name-part taxon-name-part-type="genus">M.</tp:taxon-name-part> <tp:taxon-name-part taxon-name-part-type="species">japonica</tp:taxon-name-part></tp:taxon-name></italic> Yoshimura, 1982; <italic><tp:taxon-name><tp:taxon-name-part taxon-name-part-type="genus">M.</tp:taxon-name-part> <tp:taxon-name-part taxon-name-part-type="species">meridionalis</tp:taxon-name-part></tp:taxon-name></italic> (Kreis, 1932) Hopper, 1967; <italic><tp:taxon-name><tp:taxon-name-part taxon-name-part-type="genus">M.</tp:taxon-name-part> <tp:taxon-name-part taxon-name-part-type="species">minor</tp:taxon-name-part></tp:taxon-name></italic> Hopper, 1967</comment></tp:nomenclature-citation></tp:nomenclature-citation-list></tp:nomenclature><tp:treatment-sec sec-type="Notes"><title>Notes</title><p>Original description: <xref ref-type="bibr" rid="B1628776">Hopper (1967)</xref></p><p>Revisions and reviews of genus: <xref ref-type="bibr" rid="B1630339">Rachor (1969)</xref>, <xref ref-type="bibr" rid="B1628063">Gerlach and Riemann (1974)</xref>, <xref ref-type="bibr" rid="B1635318">Belogurov and Belogurova (1977b)</xref>, <xref ref-type="bibr" rid="B1626140">Belogurov and Belogurova (1977d)</xref>, <xref ref-type="bibr" rid="B1626120">Belogurov and Belogurova (1977c)</xref>, <xref ref-type="bibr" rid="B1626130">Belogurov and Belogurova (1977a)</xref>, <xref ref-type="bibr" rid="B1626150">Belogurov and Belogurova (1978b)</xref>, <xref ref-type="bibr" rid="B1626160">Belogurov and Belogurova (1978a)</xref>, <xref ref-type="bibr" rid="B1630280">Platt and Warwick (1983)</xref>, <xref ref-type="bibr" rid="B1626203">Belogurov and Belogurova (1988)</xref>, <xref ref-type="bibr" rid="B1626193">Belogurov and Belogurova (1989)</xref>, <xref ref-type="bibr" rid="B1629062">Keppner and Tarjan (1989)</xref>, <xref ref-type="bibr" rid="B1631167">Smol and Coomans (2006)</xref>, <xref ref-type="bibr" rid="B1631181">Smol et al. (2014)</xref></p><p>Collection records of unidentified species (<italic><tp:taxon-name><tp:taxon-name-part taxon-name-part-type="genus">Meyersia</tp:taxon-name-part></tp:taxon-name></italic> sp.): see Table <xref ref-type="table" rid="T2209642">34</xref></p></tp:treatment-sec><tp:treatment-sec><!--Section generated to contain objects referenced in tp:taxon-treatment.--><table-wrap id="T2209642" position="float" orientation="portrait"><label>Table 34.</label><caption><p>References of unidentified species in <italic><tp:taxon-name><tp:taxon-name-part taxon-name-part-type="genus">Meyersia</tp:taxon-name-part></tp:taxon-name></italic>. Abbreviations: C, citation; D, description; E, ecology; F, feeding and culture; G, genus diagnosis; L, species list of genus; M, morphology; N, DNA taxonomy; O, other experiment; P, population and fauna; R, taxonomic revision; T, taxonomy.</p></caption><table rules="all" border="0"><tbody><tr><td rowspan="1" colspan="1" style="text-align: center;">Reference</td><td rowspan="1" colspan="3" style="text-align: center;">Collection</td><td rowspan="1" colspan="5" style="text-align: center;">T</td><td rowspan="1" colspan="2" style="text-align: center;">E</td><td rowspan="1" colspan="1" style="text-align: center;">M</td><td rowspan="1" colspan="1" style="text-align: center;">O</td><td rowspan="1" colspan="1" style="text-align: center;">C</td></tr><tr><td rowspan="1" colspan="1" style="text-align: center;"/><td rowspan="1" colspan="1" style="text-align: center;">Locality</td><td rowspan="1" colspan="1" style="text-align: center;">Country</td><td rowspan="1" colspan="1" style="text-align: center;">Habitat</td><td rowspan="1" colspan="1" style="text-align: center;">D</td><td rowspan="1" colspan="1" style="text-align: center;">G</td><td rowspan="1" colspan="1" style="text-align: center;">R</td><td rowspan="1" colspan="1" style="text-align: center;">L</td><td rowspan="1" colspan="1" style="text-align: center;">N</td><td rowspan="1" colspan="1" style="text-align: center;">P</td><td rowspan="1" colspan="1" style="text-align: center;">F</td><td rowspan="1" colspan="1" style="text-align: center;"/><td rowspan="1" colspan="1" style="text-align: center;"/><td rowspan="1" colspan="1" style="text-align: center;"/></tr><tr><td rowspan="1" colspan="1">
              <xref ref-type="bibr" rid="B1628149">Gourbault et al. 1995</xref>
            </td><td rowspan="1" colspan="1">Moorea Island, South Pacific Ocean</td><td rowspan="1" colspan="1">French Polynesia</td><td rowspan="1" colspan="1">intertidal coral sand</td><td rowspan="1" colspan="1" style="text-align: center;"/><td rowspan="1" colspan="1" style="text-align: center;"/><td rowspan="1" colspan="1" style="text-align: center;"/><td rowspan="1" colspan="1" style="text-align: center;"/><td rowspan="1" colspan="1" style="text-align: center;"/><td rowspan="1" colspan="1" style="text-align: center;">×</td><td rowspan="1" colspan="1" style="text-align: center;"/><td rowspan="1" colspan="1" style="text-align: center;"/><td rowspan="1" colspan="1" style="text-align: center;"/><td rowspan="1" colspan="1" style="text-align: center;"/></tr><tr><td rowspan="1" colspan="1">
              <xref ref-type="bibr" rid="B1631627">Villano and Warwick 1995</xref>
            </td><td rowspan="1" colspan="1">Palude della Rose, Adriatic Sea, Mediterranean Sea</td><td rowspan="1" colspan="1">Italy</td><td rowspan="1" colspan="1">sediment</td><td rowspan="1" colspan="1" style="text-align: center;"/><td rowspan="1" colspan="1" style="text-align: center;"/><td rowspan="1" colspan="1" style="text-align: center;"/><td rowspan="1" colspan="1" style="text-align: center;"/><td rowspan="1" colspan="1" style="text-align: center;"/><td rowspan="1" colspan="1" style="text-align: center;">×</td><td rowspan="1" colspan="1" style="text-align: center;"/><td rowspan="1" colspan="1" style="text-align: center;"/><td rowspan="1" colspan="1" style="text-align: center;"/><td rowspan="1" colspan="1" style="text-align: center;"/></tr><tr><td rowspan="1" colspan="1">
              <xref ref-type="bibr" rid="B1631767">Warwick and Villano 2000</xref>
            </td><td rowspan="1" colspan="3">same as <xref ref-type="bibr" rid="B1631627">Villano and Warwick 1995</xref></td><td rowspan="1" colspan="1" style="text-align: center;"/><td rowspan="1" colspan="1" style="text-align: center;"/><td rowspan="1" colspan="1" style="text-align: center;"/><td rowspan="1" colspan="1" style="text-align: center;"/><td rowspan="1" colspan="1" style="text-align: center;"/><td rowspan="1" colspan="1" style="text-align: center;">×</td><td rowspan="1" colspan="1" style="text-align: center;"/><td rowspan="1" colspan="1" style="text-align: center;"/><td rowspan="1" colspan="1" style="text-align: center;"/><td rowspan="1" colspan="1" style="text-align: center;"/></tr><tr><td rowspan="1" colspan="1">
              <xref ref-type="bibr" rid="B1629647">Mirto et al. 2003</xref>
            </td><td rowspan="1" colspan="1">Gaeta Gulf, Tyrrhenian Sea, Mediterranean Sea</td><td rowspan="1" colspan="1">Italy</td><td rowspan="1" colspan="1">fish-farm cage</td><td rowspan="1" colspan="1" style="text-align: center;"/><td rowspan="1" colspan="1" style="text-align: center;"/><td rowspan="1" colspan="1" style="text-align: center;"/><td rowspan="1" colspan="1" style="text-align: center;"/><td rowspan="1" colspan="1" style="text-align: center;"/><td rowspan="1" colspan="1" style="text-align: center;">×</td><td rowspan="1" colspan="1" style="text-align: center;"/><td rowspan="1" colspan="1" style="text-align: center;"/><td rowspan="1" colspan="1" style="text-align: center;"/><td rowspan="1" colspan="1" style="text-align: center;"/></tr><tr><td rowspan="1" colspan="1">
              <xref ref-type="bibr" rid="B1631514">Ullberg and Ólafsson 2003b</xref>
            </td><td rowspan="1" colspan="1">Sandviken, Askö, Baltic Sea</td><td rowspan="1" colspan="1">Sweden</td><td rowspan="1" colspan="1">sand</td><td rowspan="1" colspan="1" style="text-align: center;"/><td rowspan="1" colspan="1" style="text-align: center;"/><td rowspan="1" colspan="1" style="text-align: center;"/><td rowspan="1" colspan="1" style="text-align: center;"/><td rowspan="1" colspan="1" style="text-align: center;"/><td rowspan="1" colspan="1" style="text-align: center;">×</td><td rowspan="1" colspan="1" style="text-align: center;"/><td rowspan="1" colspan="1" style="text-align: center;"/><td rowspan="1" colspan="1" style="text-align: center;"/><td rowspan="1" colspan="1" style="text-align: center;"/></tr><tr><td rowspan="1" colspan="1">
              <xref ref-type="bibr" rid="B1628650">Haseman 2006</xref>
            </td><td rowspan="1" colspan="1">Hausgarten, off Svalbard, Fram Strait</td><td rowspan="1" colspan="1">off Norway</td><td rowspan="1" colspan="1">deep sea sand with marl and silt</td><td rowspan="1" colspan="1" style="text-align: center;"/><td rowspan="1" colspan="1" style="text-align: center;"/><td rowspan="1" colspan="1" style="text-align: center;"/><td rowspan="1" colspan="1" style="text-align: center;"/><td rowspan="1" colspan="1" style="text-align: center;"/><td rowspan="1" colspan="1" style="text-align: center;">×</td><td rowspan="1" colspan="1" style="text-align: center;"/><td rowspan="1" colspan="1" style="text-align: center;"/><td rowspan="1" colspan="1" style="text-align: center;"/><td rowspan="1" colspan="1" style="text-align: center;"/></tr><tr><td rowspan="1" colspan="1">
              <xref ref-type="bibr" rid="B1630150">Pavlyuk and Trebukhova 2006</xref>
            </td><td rowspan="1" colspan="1">Nha Trang Bay, South China Sea</td><td rowspan="1" colspan="1">Vietnam</td><td rowspan="1" colspan="1">sediment</td><td rowspan="1" colspan="1" style="text-align: center;"/><td rowspan="1" colspan="1" style="text-align: center;"/><td rowspan="1" colspan="1" style="text-align: center;"/><td rowspan="1" colspan="1" style="text-align: center;"/><td rowspan="1" colspan="1" style="text-align: center;"/><td rowspan="1" colspan="1" style="text-align: center;">×</td><td rowspan="1" colspan="1" style="text-align: center;"/><td rowspan="1" colspan="1" style="text-align: center;"/><td rowspan="1" colspan="1" style="text-align: center;"/><td rowspan="1" colspan="1" style="text-align: center;"/></tr><tr><td rowspan="1" colspan="1">
              <xref ref-type="bibr" rid="B1629228">Liu et al. 2008</xref>
            </td><td rowspan="1" colspan="1">Victoria Harbour, Hong Kong, South China Sea</td><td rowspan="1" colspan="1">China</td><td rowspan="1" colspan="1">5–23 m deep</td><td rowspan="1" colspan="1" style="text-align: center;"/><td rowspan="1" colspan="1" style="text-align: center;"/><td rowspan="1" colspan="1" style="text-align: center;"/><td rowspan="1" colspan="1" style="text-align: center;"/><td rowspan="1" colspan="1" style="text-align: center;"/><td rowspan="1" colspan="1" style="text-align: center;">×</td><td rowspan="1" colspan="1" style="text-align: center;"/><td rowspan="1" colspan="1" style="text-align: center;"/><td rowspan="1" colspan="1" style="text-align: center;"/><td rowspan="1" colspan="1" style="text-align: center;"/></tr><tr><td rowspan="1" colspan="1">
              <xref ref-type="bibr" rid="B1631246">Sougawa et al. 2008</xref>
            </td><td rowspan="1" colspan="1">Manazuru Port, Sagami Bay, North Pacific Ocean</td><td rowspan="1" colspan="1">Japan</td><td rowspan="1" colspan="1">5–6 m deep</td><td rowspan="1" colspan="1" style="text-align: center;"/><td rowspan="1" colspan="1" style="text-align: center;"/><td rowspan="1" colspan="1" style="text-align: center;"/><td rowspan="1" colspan="1" style="text-align: center;"/><td rowspan="1" colspan="1" style="text-align: center;"/><td rowspan="1" colspan="1" style="text-align: center;">×</td><td rowspan="1" colspan="1" style="text-align: center;"/><td rowspan="1" colspan="1" style="text-align: center;"/><td rowspan="1" colspan="1" style="text-align: center;"/><td rowspan="1" colspan="1" style="text-align: center;"/></tr><tr><td rowspan="1" colspan="1"><xref ref-type="bibr" rid="B1626454">Bik et al. 2010a</xref><break/>(<italic><tp:taxon-name><tp:taxon-name-part taxon-name-part-type="genus">Meyersia</tp:taxon-name-part></tp:taxon-name></italic> sp. or <italic><tp:taxon-name><tp:taxon-name-part taxon-name-part-type="genus">Metaparoncholaimus</tp:taxon-name-part></tp:taxon-name></italic> sp.)</td><td rowspan="1" colspan="1">off Crozet Islands, Indian Ocean</td><td rowspan="1" colspan="1">French Southern and Antarctic Lands</td><td rowspan="1" colspan="1">deep sea sediment</td><td rowspan="1" colspan="1" style="text-align: center;"/><td rowspan="1" colspan="1" style="text-align: center;"/><td rowspan="1" colspan="1" style="text-align: center;"/><td rowspan="1" colspan="1" style="text-align: center;"/><td rowspan="1" colspan="1" style="text-align: center;">×</td><td rowspan="1" colspan="1" style="text-align: center;"/><td rowspan="1" colspan="1" style="text-align: center;"/><td rowspan="1" colspan="1" style="text-align: center;"/><td rowspan="1" colspan="1" style="text-align: center;"/><td rowspan="1" colspan="1" style="text-align: center;"/></tr><tr><td rowspan="1" colspan="1"><xref ref-type="bibr" rid="B1626464">Bik et al. 2010b</xref><break/>(<italic><tp:taxon-name><tp:taxon-name-part taxon-name-part-type="genus">Meyersia</tp:taxon-name-part></tp:taxon-name></italic> sp. or <italic><tp:taxon-name><tp:taxon-name-part taxon-name-part-type="genus">Metaparoncholaimus</tp:taxon-name-part></tp:taxon-name></italic> sp.)</td><td rowspan="1" colspan="3">same as <xref ref-type="bibr" rid="B1626454">Bik et al. 2010a</xref></td><td rowspan="1" colspan="1" style="text-align: center;"/><td rowspan="1" colspan="1" style="text-align: center;"/><td rowspan="1" colspan="1" style="text-align: center;"/><td rowspan="1" colspan="1" style="text-align: center;"/><td rowspan="1" colspan="1" style="text-align: center;">×</td><td rowspan="1" colspan="1" style="text-align: center;"/><td rowspan="1" colspan="1" style="text-align: center;"/><td rowspan="1" colspan="1" style="text-align: center;"/><td rowspan="1" colspan="1" style="text-align: center;"/><td rowspan="1" colspan="1" style="text-align: center;"/></tr><tr><td rowspan="1" colspan="1">
              <xref ref-type="bibr" rid="B1628875">Ingole and Singh 2010</xref>
            </td><td rowspan="1" colspan="1">off Larsemann Hills, Prydz Bay, Indian Ocean</td><td rowspan="1" colspan="1">Antarctica</td><td rowspan="1" colspan="1">525–722 m deep</td><td rowspan="1" colspan="1" style="text-align: center;"/><td rowspan="1" colspan="1" style="text-align: center;"/><td rowspan="1" colspan="1" style="text-align: center;"/><td rowspan="1" colspan="1" style="text-align: center;"/><td rowspan="1" colspan="1" style="text-align: center;"/><td rowspan="1" colspan="1" style="text-align: center;">×</td><td rowspan="1" colspan="1" style="text-align: center;"/><td rowspan="1" colspan="1" style="text-align: center;"/><td rowspan="1" colspan="1" style="text-align: center;"/><td rowspan="1" colspan="1" style="text-align: center;"/></tr><tr><td rowspan="1" colspan="1">
              <xref ref-type="bibr" rid="B1629880">Nanajkar et al. 2010</xref>
            </td><td rowspan="1" colspan="1">Zuari estusry, Goa, Arabian Sea</td><td rowspan="1" colspan="1">India</td><td rowspan="1" colspan="1">clayey sediment, 9 m deep</td><td rowspan="1" colspan="1" style="text-align: center;"/><td rowspan="1" colspan="1" style="text-align: center;"/><td rowspan="1" colspan="1" style="text-align: center;"/><td rowspan="1" colspan="1" style="text-align: center;"/><td rowspan="1" colspan="1" style="text-align: center;"/><td rowspan="1" colspan="1" style="text-align: center;">×</td><td rowspan="1" colspan="1" style="text-align: center;"/><td rowspan="1" colspan="1" style="text-align: center;"/><td rowspan="1" colspan="1" style="text-align: center;"/><td rowspan="1" colspan="1" style="text-align: center;"/></tr><tr><td rowspan="1" colspan="1">
              <xref ref-type="bibr" rid="B1631617">Venekey et al. 2010</xref>
            </td><td rowspan="1" colspan="1">no data</td><td rowspan="1" colspan="1">Brazil</td><td rowspan="1" colspan="1">no data</td><td rowspan="1" colspan="1" style="text-align: center;"/><td rowspan="1" colspan="1" style="text-align: center;"/><td rowspan="1" colspan="1" style="text-align: center;"/><td rowspan="1" colspan="1" style="text-align: center;"/><td rowspan="1" colspan="1" style="text-align: center;"/><td rowspan="1" colspan="1" style="text-align: center;">×</td><td rowspan="1" colspan="1" style="text-align: center;"/><td rowspan="1" colspan="1" style="text-align: center;"/><td rowspan="1" colspan="1" style="text-align: center;"/><td rowspan="1" colspan="1" style="text-align: center;"/></tr><tr><td rowspan="1" colspan="1">
              <xref ref-type="bibr" rid="B1630289">Portnova et al. 2011</xref>
            </td><td rowspan="1" colspan="1">Håkon Mosby Mud Volcano, Norwegian Sea</td><td rowspan="1" colspan="1">off Norway</td><td rowspan="1" colspan="1">1307 m deep</td><td rowspan="1" colspan="1" style="text-align: center;"/><td rowspan="1" colspan="1" style="text-align: center;"/><td rowspan="1" colspan="1" style="text-align: center;"/><td rowspan="1" colspan="1" style="text-align: center;"/><td rowspan="1" colspan="1" style="text-align: center;"/><td rowspan="1" colspan="1" style="text-align: center;">×</td><td rowspan="1" colspan="1" style="text-align: center;"/><td rowspan="1" colspan="1" style="text-align: center;"/><td rowspan="1" colspan="1" style="text-align: center;"/><td rowspan="1" colspan="1" style="text-align: center;"/></tr><tr><td rowspan="1" colspan="1">
              <xref ref-type="bibr" rid="B1629637">Miljutin et al. 2011</xref>
            </td><td rowspan="1" colspan="1">French mining claim, Clarion-Clipperton Fracture Zone, North Pacific Ocean</td><td rowspan="1" colspan="1">between Mexico and Hawaii</td><td rowspan="1" colspan="1">about 5000 m deep</td><td rowspan="1" colspan="1" style="text-align: center;"/><td rowspan="1" colspan="1" style="text-align: center;"/><td rowspan="1" colspan="1" style="text-align: center;"/><td rowspan="1" colspan="1" style="text-align: center;"/><td rowspan="1" colspan="1" style="text-align: center;"/><td rowspan="1" colspan="1" style="text-align: center;">×</td><td rowspan="1" colspan="1" style="text-align: center;"/><td rowspan="1" colspan="1" style="text-align: center;"/><td rowspan="1" colspan="1" style="text-align: center;"/><td rowspan="1" colspan="1" style="text-align: center;"/></tr><tr><td rowspan="1" colspan="1">
              <xref ref-type="bibr" rid="B1629198">Liao et al. 2015</xref>
            </td><td rowspan="1" colspan="1">Shihlang, Ludao (Green Island), North Pacific Ocean</td><td rowspan="1" colspan="1">Taiwan</td><td rowspan="1" colspan="1">intertidal sand</td><td rowspan="1" colspan="1" style="text-align: center;"/><td rowspan="1" colspan="1" style="text-align: center;"/><td rowspan="1" colspan="1" style="text-align: center;"/><td rowspan="1" colspan="1" style="text-align: center;"/><td rowspan="1" colspan="1" style="text-align: center;"/><td rowspan="1" colspan="1" style="text-align: center;">×</td><td rowspan="1" colspan="1" style="text-align: center;"/><td rowspan="1" colspan="1" style="text-align: center;"/><td rowspan="1" colspan="1" style="text-align: center;"/><td rowspan="1" colspan="1" style="text-align: center;"/></tr></tbody></table></table-wrap></tp:treatment-sec><ref-list><ref id="B1628776"><element-citation xmlns:xlink="http://www.w3.org/1999/xlink" publication-type="article" xlink:type="simple"><person-group person-group-type="author"><name name-style="western"><surname>Hopper</surname><given-names>B. E.</given-names></name></person-group><year>1967</year><article-title>Free-living marine nematodes from Biscayne Bay, Florida. II. <tp:taxon-name><tp:taxon-name-part taxon-name-part-type="family">Oncholaimidae</tp:taxon-name-part></tp:taxon-name>: descriptions of five new species and one new genus (<italic><tp:taxon-name><tp:taxon-name-part taxon-name-part-type="genus">Meyersia</tp:taxon-name-part></tp:taxon-name></italic>)</article-title><source>Marine Biology</source><volume>1</volume><fpage>145</fpage><lpage>151</lpage><pub-id pub-id-type="doi">10.1007/BF00386521</pub-id></element-citation></ref><ref id="B1630339"><element-citation xmlns:xlink="http://www.w3.org/1999/xlink" publication-type="article" xlink:type="simple"><person-group person-group-type="author"><name name-style="western"><surname>Rachor</surname><given-names>E.</given-names></name></person-group><year>1969</year><article-title>Das de Mansche Organ der <tp:taxon-name><tp:taxon-name-part taxon-name-part-type="family">Oncholaimidae</tp:taxon-name-part></tp:taxon-name>, eine genito-intestinale Verbindung bei Nematoden</article-title><source>Zeitschrift für Morphologie der Tiere</source><volume>66</volume><fpage>87</fpage><lpage>166</lpage><pub-id pub-id-type="doi">10.1007/bf00277650</pub-id></element-citation></ref><ref id="B1628063"><element-citation xmlns:xlink="http://www.w3.org/1999/xlink" publication-type="article" xlink:type="simple"><person-group person-group-type="author"><name name-style="western"><surname>Gerlach</surname><given-names>S. A.</given-names></name><name name-style="western"><surname>Riemann</surname><given-names>F.</given-names></name></person-group><year>1974</year><article-title>The Bremerhaven checklist of aquatic nematodes. A catalogue of <tp:taxon-name><tp:taxon-name-part taxon-name-part-type="phylum">Nematoda</tp:taxon-name-part></tp:taxon-name> <tp:taxon-name><tp:taxon-name-part taxon-name-part-type="class">Adenophorea</tp:taxon-name-part></tp:taxon-name> excluding the <tp:taxon-name><tp:taxon-name-part taxon-name-part-type="order">Dorylaimida</tp:taxon-name-part></tp:taxon-name>. Part 2</article-title><source>Veröffentlichungen des Instituts für Meeresforschung in Bremerhaven. Supplement</source><volume>4</volume><fpage>405</fpage><lpage>736</lpage></element-citation></ref><ref id="B1635318"><element-citation xmlns:xlink="http://www.w3.org/1999/xlink" publication-type="article" xlink:type="simple"><person-group person-group-type="author"><name name-style="western"><surname>Belogurov</surname><given-names>O. I.</given-names></name><name name-style="western"><surname>Belogurova</surname><given-names>L. S.</given-names></name></person-group><year>1977</year><article-title>Systematics and evolution of <tp:taxon-name><tp:taxon-name-part taxon-name-part-type="subfamily">Oncholaiminae</tp:taxon-name-part></tp:taxon-name> (<tp:taxon-name><tp:taxon-name-part taxon-name-part-type="phylum">Nematoda</tp:taxon-name-part></tp:taxon-name>). I. Significance of the De Manian system</article-title><source>Biologiya Morya</source><volume>1977</volume><issue>3</issue><fpage>36</fpage><lpage>47</lpage><comment content-type="language">Russian</comment></element-citation></ref><ref id="B1626140"><element-citation xmlns:xlink="http://www.w3.org/1999/xlink" publication-type="article" xlink:type="simple"><person-group person-group-type="author"><name name-style="western"><surname>Belogurov</surname><given-names>O. I.</given-names></name><name name-style="western"><surname>Belogurova</surname><given-names>L. S.</given-names></name></person-group><year>1977</year><article-title>Systematics and evolution of <tp:taxon-name><tp:taxon-name-part taxon-name-part-type="subfamily">Oncholaiminae</tp:taxon-name-part></tp:taxon-name> (<tp:taxon-name><tp:taxon-name-part taxon-name-part-type="phylum">Nematoda</tp:taxon-name-part></tp:taxon-name>). II</article-title><source>Soviet Journal of Marine Biology</source><volume>3</volume><fpage>347</fpage><lpage>352</lpage></element-citation></ref><ref id="B1626120"><element-citation xmlns:xlink="http://www.w3.org/1999/xlink" publication-type="article" xlink:type="simple"><person-group person-group-type="author"><name name-style="western"><surname>Belogurov</surname><given-names>O. I.</given-names></name><name name-style="western"><surname>Belogurova</surname><given-names>L. S.</given-names></name></person-group><year>1977</year><article-title>Systematics and evolution of <tp:taxon-name><tp:taxon-name-part taxon-name-part-type="subfamily">Oncholaiminae</tp:taxon-name-part></tp:taxon-name>. II</article-title><source>Biologiya Morya</source><volume>1977</volume><issue>5</issue><fpage>33</fpage><lpage>39</lpage><comment content-type="language">Russian</comment></element-citation></ref><ref id="B1626130"><element-citation xmlns:xlink="http://www.w3.org/1999/xlink" publication-type="article" xlink:type="simple"><person-group person-group-type="author"><name name-style="western"><surname>Belogurov</surname><given-names>O. I.</given-names></name><name name-style="western"><surname>Belogurova</surname><given-names>L. S.</given-names></name></person-group><year>1977</year><article-title>Systematics and evolution of <tp:taxon-name><tp:taxon-name-part taxon-name-part-type="subfamily">Oncholaiminae</tp:taxon-name-part></tp:taxon-name> (<tp:taxon-name><tp:taxon-name-part taxon-name-part-type="phylum">Nematoda</tp:taxon-name-part></tp:taxon-name>: <tp:taxon-name><tp:taxon-name-part taxon-name-part-type="subfamily">Oncholaiminae</tp:taxon-name-part></tp:taxon-name>). I. Structure, evolution and taxonomic significance of the demanian system</article-title><source>Soviet Journal of Marine Biology</source><volume>3</volume><fpage>191</fpage><lpage>199</lpage></element-citation></ref><ref id="B1626150"><element-citation xmlns:xlink="http://www.w3.org/1999/xlink" publication-type="article" xlink:type="simple"><person-group person-group-type="author"><name name-style="western"><surname>Belogurov</surname><given-names>O. I.</given-names></name><name name-style="western"><surname>Belogurova</surname><given-names>L. S.</given-names></name></person-group><year>1978</year><article-title>Systematics and evolution of <tp:taxon-name><tp:taxon-name-part taxon-name-part-type="subfamily">Oncholaiminae</tp:taxon-name-part></tp:taxon-name> (<tp:taxon-name><tp:taxon-name-part taxon-name-part-type="phylum">Nematoda</tp:taxon-name-part></tp:taxon-name>: <tp:taxon-name><tp:taxon-name-part taxon-name-part-type="subfamily">Oncholaiminae</tp:taxon-name-part></tp:taxon-name>). III. The system of <tp:taxon-name><tp:taxon-name-part taxon-name-part-type="subfamily">Oncholaiminae</tp:taxon-name-part></tp:taxon-name></article-title><source>Biologiya Morya</source><volume>1978</volume><issue>2</issue><fpage>22</fpage><lpage>31</lpage><comment content-type="language">Russian</comment></element-citation></ref><ref id="B1626160"><element-citation xmlns:xlink="http://www.w3.org/1999/xlink" publication-type="article" xlink:type="simple"><person-group person-group-type="author"><name name-style="western"><surname>Belogurov</surname><given-names>O. I.</given-names></name><name name-style="western"><surname>Belogurova</surname><given-names>L. S.</given-names></name></person-group><year>1978</year><article-title>Systematics and the evolution of <tp:taxon-name><tp:taxon-name-part taxon-name-part-type="subfamily">Oncholaiminae</tp:taxon-name-part></tp:taxon-name> (<tp:taxon-name><tp:taxon-name-part taxon-name-part-type="phylum">Nematoda</tp:taxon-name-part></tp:taxon-name>). III. System of <tp:taxon-name><tp:taxon-name-part taxon-name-part-type="subfamily">Oncholaiminae</tp:taxon-name-part></tp:taxon-name></article-title><source>Soviet Journal of Marine Biology</source><volume>4</volume><fpage>577</fpage><lpage>584</lpage></element-citation></ref><ref id="B1630280"><element-citation xmlns:xlink="http://www.w3.org/1999/xlink" publication-type="book" xlink:type="simple"><person-group person-group-type="author"><name name-style="western"><surname>Platt</surname><given-names>H. M.</given-names></name><name name-style="western"><surname>Warwick</surname><given-names>R. M.</given-names></name></person-group><year>1983</year><source>Free-living Marine Nematodes. Part 1. British Enoplids.</source><publisher-name>Cambridge University Press</publisher-name><publisher-loc>Cambridge</publisher-loc><size units="page">307</size></element-citation></ref><ref id="B1626203"><element-citation xmlns:xlink="http://www.w3.org/1999/xlink" publication-type="book" xlink:type="simple"><person-group person-group-type="author"><name name-style="western"><surname>Belogurov</surname><given-names>O. I.</given-names></name><name name-style="western"><surname>Belogurova</surname><given-names>L. S.</given-names></name></person-group><year>1988</year><source>Svobodnozhivushchiie Nematody Semeistva <tp:taxon-name><tp:taxon-name-part taxon-name-part-type="family">Oncholaimidae</tp:taxon-name-part></tp:taxon-name>. Morfologiya, Filogeniya, Sistema i Opredelitel' Rodov Mirovoi Fauny</source><trans-title>The Free-living Nematode Family <tp:taxon-name><tp:taxon-name-part taxon-name-part-type="family">Oncholaimidae</tp:taxon-name-part></tp:taxon-name>. Morphology, Phylogeny, System and a Key to Genera of the World Fauna</trans-title><publisher-name>Academy of Sicence of the USSR</publisher-name><publisher-loc>Vladivostok</publisher-loc><size units="page">99</size><comment content-type="language">Russian</comment></element-citation></ref><ref id="B1626193"><element-citation xmlns:xlink="http://www.w3.org/1999/xlink" publication-type="article" xlink:type="simple"><person-group person-group-type="author"><name name-style="western"><surname>Belogurov</surname><given-names>O. I.</given-names></name><name name-style="western"><surname>Belogurova</surname><given-names>L. S.</given-names></name></person-group><year>1989</year><article-title>Morphology and systematics of free-living <tp:taxon-name><tp:taxon-name-part taxon-name-part-type="family">Oncholaimidae</tp:taxon-name-part></tp:taxon-name> (<tp:taxon-name><tp:taxon-name-part taxon-name-part-type="phylum">Nematoda</tp:taxon-name-part></tp:taxon-name>: <tp:taxon-name><tp:taxon-name-part taxon-name-part-type="order">Enoplida</tp:taxon-name-part></tp:taxon-name>: <tp:taxon-name><tp:taxon-name-part taxon-name-part-type="suborder">Oncholaimina</tp:taxon-name-part></tp:taxon-name>)</article-title><source>Asian Marine Biology</source><volume>6</volume><fpage>31</fpage><lpage>58</lpage></element-citation></ref><ref id="B1629062"><element-citation xmlns:xlink="http://www.w3.org/1999/xlink" publication-type="book" xlink:type="simple"><person-group person-group-type="author"><name name-style="western"><surname>Keppner</surname><given-names>E. J.</given-names></name><name name-style="western"><surname>Tarjan</surname><given-names>A. C.</given-names></name></person-group><year>1989</year><source>Illustrated Key to the Genera of Free-living Marine Nematodes of the Order <tp:taxon-name><tp:taxon-name-part taxon-name-part-type="order">Enoplida</tp:taxon-name-part></tp:taxon-name>. NOAA Technical Report NMFS 77.</source><publisher-name>U.S. Department of Commerce</publisher-name><publisher-loc>Washington D.C.</publisher-loc><size units="page">26</size></element-citation></ref><ref id="B1631167"><element-citation xmlns:xlink="http://www.w3.org/1999/xlink" publication-type="chapter" xlink:type="simple"><person-group person-group-type="author"><name name-style="western"><surname>Smol</surname><given-names>N.</given-names></name><name name-style="western"><surname>Coomans</surname><given-names>A.</given-names></name></person-group><year>2006</year><chapter-title>Order <tp:taxon-name><tp:taxon-name-part taxon-name-part-type="order">Enoplida</tp:taxon-name-part></tp:taxon-name>.</chapter-title><person-group person-group-type="editor"><name name-style="western"><surname>Eyualem-Abebe</surname></name><name name-style="western"><surname>Andrássy</surname><given-names>I.</given-names></name><name name-style="western"><surname>Traunspurger</surname><given-names>W.</given-names></name></person-group><source>Freshwater Nematodes. Ecology and Taxonomy.</source><publisher-name>CABI Publishing</publisher-name><publisher-loc>Oxfordshire &amp; Massachusetts</publisher-loc><size units="page">225-292</size><pub-id pub-id-type="doi">10.1079/9780851990095.0225</pub-id></element-citation></ref><ref id="B1631181"><element-citation xmlns:xlink="http://www.w3.org/1999/xlink" publication-type="chapter" xlink:type="simple"><person-group person-group-type="author"><name name-style="western"><surname>Smol</surname><given-names>N.</given-names></name><name name-style="western"><surname>Muthumbi</surname><given-names>A.</given-names></name><name name-style="western"><surname>Sharma</surname><given-names>J.</given-names></name></person-group><year>2014</year><chapter-title>Order <tp:taxon-name><tp:taxon-name-part taxon-name-part-type="order">Enoplida</tp:taxon-name-part></tp:taxon-name>.</chapter-title><person-group person-group-type="editor"><name name-style="western"><surname>Andreas</surname><given-names>S. R.</given-names></name></person-group><source>Handbook of Zoology. <tp:taxon-name><tp:taxon-name-part taxon-name-part-type="phylum">Gastrotricha</tp:taxon-name-part></tp:taxon-name>, <tp:taxon-name><tp:taxon-name-part taxon-name-part-type="clade">Cycloneuralia</tp:taxon-name-part></tp:taxon-name>, and <tp:taxon-name><tp:taxon-name-part taxon-name-part-type="phylum">Gnathifera</tp:taxon-name-part></tp:taxon-name>. Volume 2. <tp:taxon-name><tp:taxon-name-part taxon-name-part-type="phylum">Nematoda</tp:taxon-name-part></tp:taxon-name></source><publisher-name>Walter de Gruyter</publisher-name><publisher-loc>Berlin</publisher-loc><size units="page">193-250</size></element-citation></ref><ref id="B1628149"><element-citation xmlns:xlink="http://www.w3.org/1999/xlink" publication-type="article" xlink:type="simple"><person-group person-group-type="author"><name name-style="western"><surname>Gourbault</surname><given-names>N. E.</given-names></name><name name-style="western"><surname>Warwick</surname><given-names>R. M.</given-names></name><name name-style="western"><surname>Helléouet</surname><given-names>M. N.</given-names></name></person-group><year>1995</year><article-title>A survey of intertidal meiobenthos (especially <tp:taxon-name><tp:taxon-name-part taxon-name-part-type="phylum">Nematoda</tp:taxon-name-part></tp:taxon-name>) in coral sandy beaches of Moorea (French Polynesia)</article-title><source>Bulletin of Marine Science</source><volume>57</volume><fpage>476</fpage><lpage>488</lpage></element-citation></ref><ref id="B1631627"><element-citation xmlns:xlink="http://www.w3.org/1999/xlink" publication-type="article" xlink:type="simple"><person-group person-group-type="author"><name name-style="western"><surname>Villano</surname><given-names>N.</given-names></name><name name-style="western"><surname>Warwick</surname><given-names>R. M.</given-names></name></person-group><year>1995</year><article-title>Meiobenthic communities associated with the seasonal cycle of growth and decay of <italic><tp:taxon-name><tp:taxon-name-part taxon-name-part-type="genus">Ulva</tp:taxon-name-part> <tp:taxon-name-part taxon-name-part-type="species">rigida</tp:taxon-name-part></tp:taxon-name></italic> Agardh in the Palude Della Rosa, Lagoon of Venice</article-title><source>Estuarine, Coastal and Shelf Science</source><volume>41</volume><fpage>181</fpage><lpage>194</lpage><pub-id pub-id-type="doi">10.1006/ecss.1995.0060</pub-id></element-citation></ref><ref id="B1631767"><element-citation xmlns:xlink="http://www.w3.org/1999/xlink" publication-type="chapter" xlink:type="simple"><person-group person-group-type="author"><name name-style="western"><surname>Warwick</surname><given-names>R. M.</given-names></name><name name-style="western"><surname>Villano</surname><given-names>N.</given-names></name></person-group><year>2000</year><chapter-title>The meiobenthic component of the Palude della Rosa, Lagoon of Venice.</chapter-title><person-group person-group-type="editor"><name name-style="western"><surname>Lasserre</surname><given-names>P.</given-names></name><name name-style="western"><surname>Marzollo</surname><given-names>A.</given-names></name></person-group><source>The Venice Lagoon Ecosystem. Inputs and Interactions Between Land and Sea.</source><publisher-name>UNESCO</publisher-name><publisher-loc>Paris</publisher-loc><size units="page">227-247</size></element-citation></ref><ref id="B1629647"><element-citation xmlns:xlink="http://www.w3.org/1999/xlink" publication-type="article" xlink:type="simple"><person-group person-group-type="author"><name name-style="western"><surname>Mirto</surname><given-names>S.</given-names></name><name name-style="western"><surname>la Rosa</surname><given-names>T.</given-names></name><name name-style="western"><surname>Gambi</surname><given-names>C.</given-names></name><name name-style="western"><surname>Danovaro</surname><given-names>R.</given-names></name><name name-style="western"><surname>Mazzola</surname><given-names>A.</given-names></name></person-group><year>2003</year><article-title>Nematode community response to fish-farm impact in the western Mediterranean</article-title><source>Environmental Pollution</source><volume>116</volume><fpage>203</fpage><lpage>214</lpage><pub-id pub-id-type="doi">10.1016/S0269-7491(01)00140-3</pub-id></element-citation></ref><ref id="B1631514"><element-citation xmlns:xlink="http://www.w3.org/1999/xlink" publication-type="article" xlink:type="simple"><person-group person-group-type="author"><name name-style="western"><surname>Ullberg</surname><given-names>J.</given-names></name><name name-style="western"><surname>Ólafsson</surname><given-names>E.</given-names></name></person-group><year>2003</year><article-title>Free-livig marine nematodes actively choose habitat when descending from the water column</article-title><source>Marine Ecology Progress Series</source><volume>260</volume><fpage>141</fpage><lpage>149</lpage><pub-id pub-id-type="doi">10.3354/meps260141</pub-id></element-citation></ref><ref id="B1628650"><element-citation xmlns:xlink="http://www.w3.org/1999/xlink" publication-type="book" xlink:type="simple"><person-group person-group-type="author"><name name-style="western"><surname>Haseman</surname><given-names>C.</given-names></name></person-group><year>2006</year><source>Small-scale Heterogeneity in the Arctic Deep Sea. Impact of Small Coldwater-sponges on the Diversity of Benthic Nematode Communities</source><publisher-name>Stiftung Alfred-Wegener-Institut</publisher-name><publisher-loc>Bremerhaven</publisher-loc><size units="page">294</size></element-citation></ref><ref id="B1630150"><element-citation xmlns:xlink="http://www.w3.org/1999/xlink" publication-type="article" xlink:type="simple"><person-group person-group-type="author"><name name-style="western"><surname>Pavlyuk</surname><given-names>O. N.</given-names></name><name name-style="western"><surname>Trebukhova</surname><given-names>Y. A.</given-names></name></person-group><year>2006</year><article-title>Meiobenthos in Nha Trang Bay of the South China Sea (Vietnam)</article-title><source>Ocean Science Journal</source><volume>41</volume><issue>3</issue><fpage>139</fpage><lpage>148</lpage><pub-id pub-id-type="doi">10.1007/BF03022419</pub-id></element-citation></ref><ref id="B1629228"><element-citation xmlns:xlink="http://www.w3.org/1999/xlink" publication-type="article" xlink:type="simple"><person-group person-group-type="author"><name name-style="western"><surname>Liu</surname><given-names>X. S.</given-names></name><name name-style="western"><surname>Xu</surname><given-names>W. Z.</given-names></name><name name-style="western"><surname>Cheung</surname><given-names>S. G.</given-names></name><name name-style="western"><surname>Shin</surname><given-names>P. K.S.</given-names></name></person-group><year>2008</year><article-title>Subtropical meiobenthic nematode communities in Victoria Harbour, Hong Kong</article-title><source>Marine Pollution Bulletin</source><volume>56</volume><fpage>1486</fpage><lpage>1512</lpage><pub-id pub-id-type="doi">10.1016/j.marpolbul.2008.04.021</pub-id></element-citation></ref><ref id="B1631246"><element-citation xmlns:xlink="http://www.w3.org/1999/xlink" publication-type="article" xlink:type="simple"><person-group person-group-type="author"><name name-style="western"><surname>Sougawa</surname><given-names>H.</given-names></name><name name-style="western"><surname>Shimade</surname><given-names>S.</given-names></name><name name-style="western"><surname>Hashimoto</surname><given-names>T.</given-names></name><name name-style="western"><surname>Kikuchi</surname><given-names>T.</given-names></name></person-group><year>2008</year><article-title>Potential use of meiobenthos and free-living nematodes for sediment quality assessmant in Manazuru port, Sagami Bay, Japan</article-title><source>Benthos Research</source><volume>63</volume><fpage>11</fpage><lpage>22</lpage><comment content-type="language">Japanese</comment></element-citation></ref><ref id="B1626454"><element-citation xmlns:xlink="http://www.w3.org/1999/xlink" publication-type="article" xlink:type="simple"><person-group person-group-type="author"><name name-style="western"><surname>Bik</surname><given-names>H. M.</given-names></name><name name-style="western"><surname>Lambshead</surname><given-names>P. J.D.</given-names></name><name name-style="western"><surname>Thomas</surname><given-names>W. K.</given-names></name><name name-style="western"><surname>Lunt</surname><given-names>D. H.</given-names></name></person-group><year>2010</year><article-title>Moving towards a complete molecular framework of the <tp:taxon-name><tp:taxon-name-part taxon-name-part-type="phylum">Nematoda</tp:taxon-name-part></tp:taxon-name>: a focus on the <tp:taxon-name><tp:taxon-name-part taxon-name-part-type="order">Enoplida</tp:taxon-name-part></tp:taxon-name> and early-branching clades</article-title><source>BMC Evolutionary Biology</source><volume>10</volume><issue>353</issue><fpage>1</fpage><lpage>14</lpage><pub-id pub-id-type="doi">10.1186/1471-2148-10-353</pub-id></element-citation></ref><ref id="B1626464"><element-citation xmlns:xlink="http://www.w3.org/1999/xlink" publication-type="article" xlink:type="simple"><person-group person-group-type="author"><name name-style="western"><surname>Bik</surname><given-names>H. M.</given-names></name><name name-style="western"><surname>Thomas</surname><given-names>W. K.</given-names></name><name name-style="western"><surname>Lunt</surname><given-names>D. H.</given-names></name><name name-style="western"><surname>Lambshead</surname><given-names>P. J.D.</given-names></name></person-group><year>2010</year><article-title>Low endemism, continued deep-shallow interchanges, and evidence for cosmopolitan distributions in free-living marine nematodes (order <tp:taxon-name><tp:taxon-name-part taxon-name-part-type="order">Enoplida</tp:taxon-name-part></tp:taxon-name>)</article-title><source>BMC Evolutionary Biology</source><volume>10</volume><issue>389</issue><fpage>1</fpage><lpage>10</lpage><pub-id pub-id-type="doi">10.1186/1471-2148-10-389</pub-id></element-citation></ref><ref id="B1628875"><element-citation xmlns:xlink="http://www.w3.org/1999/xlink" publication-type="article" xlink:type="simple"><person-group person-group-type="author"><name name-style="western"><surname>Ingole</surname><given-names>B.</given-names></name><name name-style="western"><surname>Singh</surname><given-names>R.</given-names></name></person-group><year>2010</year><article-title>Biodiversity and community structure of free-living marine nematodes from the Larsemann Ice Shelf, East Antarctica.</article-title><source>Indian Contribution in Southern Ocean</source><volume>99</volume><fpage>1413</fpage><lpage>1419</lpage></element-citation></ref><ref id="B1629880"><element-citation xmlns:xlink="http://www.w3.org/1999/xlink" publication-type="article" xlink:type="simple"><person-group person-group-type="author"><name name-style="western"><surname>Nanajkar</surname><given-names>M.</given-names></name><name name-style="western"><surname>Ingole</surname><given-names>B.</given-names></name><name name-style="western"><surname>Chatterjee</surname><given-names>T.</given-names></name></person-group><year>2010</year><article-title>Spatial distribution of the nematodes in the subtidal community of the Central West Coast of India with emphasis on <italic><tp:taxon-name><tp:taxon-name-part taxon-name-part-type="genus">Tershellingia</tp:taxon-name-part> <tp:taxon-name-part taxon-name-part-type="species">longicaudata</tp:taxon-name-part></tp:taxon-name></italic> (<tp:taxon-name><tp:taxon-name-part taxon-name-part-type="phylum">Nematoda</tp:taxon-name-part></tp:taxon-name>: <tp:taxon-name><tp:taxon-name-part taxon-name-part-type="family">Linhomoeidae</tp:taxon-name-part></tp:taxon-name>)</article-title><source>Italian Journal of Zoology</source><volume>78</volume><fpage>222</fpage><lpage>230</lpage><pub-id pub-id-type="doi">10.1080/11250001003652601</pub-id></element-citation></ref><ref id="B1631617"><element-citation xmlns:xlink="http://www.w3.org/1999/xlink" publication-type="article" xlink:type="simple"><person-group person-group-type="author"><name name-style="western"><surname>Venekey</surname><given-names>V.</given-names></name><name name-style="western"><surname>Fonseca-Genevois</surname><given-names>V. G.</given-names></name><name name-style="western"><surname>Santos</surname><given-names>P. J.P.</given-names></name></person-group><year>2010</year><article-title>Biodiversity of free-living marine nematodes on the coast of Brazil: a review</article-title><source>Zootaxa</source><volume>2568</volume><fpage>39</fpage><lpage>66</lpage></element-citation></ref><ref id="B1630289"><element-citation xmlns:xlink="http://www.w3.org/1999/xlink" publication-type="article" xlink:type="simple"><person-group person-group-type="author"><name name-style="western"><surname>Portnova</surname><given-names>D.</given-names></name><name name-style="western"><surname>Mokievsky</surname><given-names>V.</given-names></name><name name-style="western"><surname>Soltwedel</surname><given-names>T.</given-names></name></person-group><year>2011</year><article-title>Nematode species distribution patterns at the Håkon Mosby Mud Volcano (Norwegian Sea)</article-title><source>Marine Ecology</source><volume>32</volume><fpage>24</fpage><lpage>41</lpage><pub-id pub-id-type="doi">10.1111/j.1439-0485.2010.00403.x</pub-id></element-citation></ref><ref id="B1629637"><element-citation xmlns:xlink="http://www.w3.org/1999/xlink" publication-type="article" xlink:type="simple"><person-group person-group-type="author"><name name-style="western"><surname>Miljutin</surname><given-names>D. M.</given-names></name><name name-style="western"><surname>Miljutina</surname><given-names>M. A.</given-names></name><name name-style="western"><surname>Arbizu</surname><given-names>P. M.</given-names></name><name name-style="western"><surname>Galéron</surname><given-names>J.</given-names></name></person-group><year>2011</year><article-title>Deep-sea nematode assemblage has not recovered 26 years after experimental mining of polymetallic nodules (Clarion-Clipperton Fracture Zone, Tropical Eastern Pacific)</article-title><source>Deep Sea Research. I</source><volume>58</volume><fpage>885</fpage><lpage>897</lpage><pub-id pub-id-type="doi">10.1016/j.dsr.2011.06.003</pub-id></element-citation></ref><ref id="B1629198"><element-citation xmlns:xlink="http://www.w3.org/1999/xlink" publication-type="article" xlink:type="simple"><person-group person-group-type="author"><name name-style="western"><surname>Liao</surname><given-names>J. X.</given-names></name><name name-style="western"><surname>Yeh</surname><given-names>H. M.</given-names></name><name name-style="western"><surname>Mok</surname><given-names>H. K.</given-names></name></person-group><year>2015</year><article-title>Meiofaunal communities in a tropical seagrass bed and adjacent unvegetated sediments with note on sufficient sample size for determining local diversity indices</article-title><source>Zoological Studies</source><volume>54</volume><issue>14</issue><fpage>1</fpage><lpage>10</lpage><pub-id pub-id-type="doi">10.1186/s40555-014-0101-8</pub-id></element-citation></ref></ref-list></tp:taxon-treatment>
