# Supplementary material for: Checklist of the subfamily Adoncholaiminae Gerlach and Riemann, 1974 (Nematoda: Oncholaimida: Oncholaimidae) of the world: genera, species, distribution, and reference list for taxonomists and ecologists
Source: Biodivers Data J. 2016 Jan 20;(4):e6577. doi: 10.3897/BDJ.4.e6577 (PMC4759407; doi:10.3897/BDJ.4.e6577)
Supplement: XML Treatment for Meyersia major [file BDJ.4.e6577-treatment43.xml]

<!DOCTYPE tp:taxon-treatment
  PUBLIC "-//TaxonX//DTD Taxonomic Treatment Publishing DTD v0 20100105//EN" "tax-treatment-NSO.dtd">
<tp:taxon-treatment xmlns:tp="http://www.plazi.org/taxpub"><tp:treatment-meta><mixed-citation publication-type="journal"><person-group><name><surname>Shimada</surname><given-names>Daisuke</given-names></name></person-group><article-title>Checklist of the subfamily <tp:taxon-name><tp:taxon-name-part taxon-name-part-type="subfamily">Adoncholaiminae</tp:taxon-name-part></tp:taxon-name> Gerlach and Riemann, 1974 (<tp:taxon-name><tp:taxon-name-part taxon-name-part-type="phylum">Nematoda</tp:taxon-name-part></tp:taxon-name>: <tp:taxon-name><tp:taxon-name-part taxon-name-part-type="order">Oncholaimida</tp:taxon-name-part></tp:taxon-name>: <tp:taxon-name><tp:taxon-name-part taxon-name-part-type="family">Oncholaimidae</tp:taxon-name-part></tp:taxon-name>) of the world: genera, species, distribution, and reference list for taxonomists and ecologists</article-title><source>Biodivers Data J</source><day>20</day><month>1</month><year>2016</year><volume>2016</volume><issue>4</issue><pub-id pub-id-type="doi">10.3897/BDJ.4.e6577</pub-id></mixed-citation></tp:treatment-meta><tp:nomenclature><tp:taxon-name><tp:taxon-name-part taxon-name-part-type="genus">Meyersia</tp:taxon-name-part> <tp:taxon-name-part taxon-name-part-type="species">major</tp:taxon-name-part></tp:taxon-name><tp:taxon-authority>Hopper, 1967</tp:taxon-authority><tp:nomenclature-citation-list><tp:nomenclature-citation><tp:taxon-name><tp:taxon-name-part taxon-name-part-type="genus">Meyersia</tp:taxon-name-part> <tp:taxon-name-part taxon-name-part-type="species">major</tp:taxon-name-part></tp:taxon-name><comment>Etymology: adjective, <italic>major</italic>, -<italic>or</italic>, -<italic>us</italic> (Latin, "larger")</comment></tp:nomenclature-citation></tp:nomenclature-citation-list></tp:nomenclature><tp:treatment-sec sec-type="Notes"><title>Notes</title><p>Holotype: Collection No. 5120, Type slide No. 153, Canadian National Collection of Nematodes, Entomology Research Institute, Ottawa, Canada</p><p>References: see Table <xref ref-type="table" rid="T2209643">35</xref></p></tp:treatment-sec><tp:treatment-sec><!--Section generated to contain objects referenced in tp:taxon-treatment.--><table-wrap id="T2209643" position="float" orientation="portrait"><label>Table 35.</label><caption><p>References of <italic><tp:taxon-name><tp:taxon-name-part taxon-name-part-type="genus">Meyersia</tp:taxon-name-part> <tp:taxon-name-part taxon-name-part-type="species">major</tp:taxon-name-part></tp:taxon-name></italic>. Abbreviations: C, citation; D, description; E, ecology; F, feeding and culture; G, genus diagnosis; L, species list of genus; M, morphology; N, DNA taxonomy; O, other experiment; P, population and fauna; R, taxonomic revision; T, taxonomy.</p></caption><table rules="all" border="0"><tbody><tr><td rowspan="1" colspan="1" style="text-align: center;">Reference</td><td rowspan="1" colspan="3" style="text-align: center;">Collection</td><td rowspan="1" colspan="5" style="text-align: center;">T</td><td rowspan="1" colspan="2" style="text-align: center;">E</td><td rowspan="1" colspan="1" style="text-align: center;">M</td><td rowspan="1" colspan="1" style="text-align: center;">O</td><td rowspan="1" colspan="1" style="text-align: center;">C</td></tr><tr><td rowspan="1" colspan="1" style="text-align: center;"/><td rowspan="1" colspan="1" style="text-align: center;">Locality</td><td rowspan="1" colspan="1" style="text-align: center;">Country</td><td rowspan="1" colspan="1" style="text-align: center;">Habitat</td><td rowspan="1" colspan="1" style="text-align: center;">D</td><td rowspan="1" colspan="1" style="text-align: center;">G</td><td rowspan="1" colspan="1" style="text-align: center;">R</td><td rowspan="1" colspan="1" style="text-align: center;">L</td><td rowspan="1" colspan="1" style="text-align: center;">N</td><td rowspan="1" colspan="1" style="text-align: center;">P</td><td rowspan="1" colspan="1" style="text-align: center;">F</td><td rowspan="1" colspan="1" style="text-align: center;"/><td rowspan="1" colspan="1" style="text-align: center;"/><td rowspan="1" colspan="1" style="text-align: center;"/></tr><tr><td rowspan="1" colspan="1">
              <xref ref-type="bibr" rid="B1628776">Hopper 1967</xref>
            </td><td rowspan="1" colspan="1">Soldier Key; Pigeon Key, Florida, North Atlantic Ocean</td><td rowspan="1" colspan="1">United States</td><td rowspan="1" colspan="1">sediment and algae</td><td rowspan="1" colspan="1" style="text-align: center;">×</td><td rowspan="1" colspan="1" style="text-align: center;"/><td rowspan="1" colspan="1" style="text-align: center;"/><td rowspan="1" colspan="1" style="text-align: center;"/><td rowspan="1" colspan="1" style="text-align: center;"/><td rowspan="1" colspan="1" style="text-align: center;"/><td rowspan="1" colspan="1" style="text-align: center;"/><td rowspan="1" colspan="1" style="text-align: center;"/><td rowspan="1" colspan="1" style="text-align: center;"/><td rowspan="1" colspan="1" style="text-align: center;"/></tr><tr><td rowspan="1" colspan="1">
              <xref ref-type="bibr" rid="B1628767">Hope and Murphy 1972</xref>
            </td><td rowspan="1" colspan="1">-</td><td rowspan="1" colspan="1">-</td><td rowspan="1" colspan="1">-</td><td rowspan="1" colspan="1" style="text-align: center;"/><td rowspan="1" colspan="1" style="text-align: center;"/><td rowspan="1" colspan="1" style="text-align: center;"/><td rowspan="1" colspan="1" style="text-align: center;">×</td><td rowspan="1" colspan="1" style="text-align: center;"/><td rowspan="1" colspan="1" style="text-align: center;"/><td rowspan="1" colspan="1" style="text-align: center;"/><td rowspan="1" colspan="1" style="text-align: center;"/><td rowspan="1" colspan="1" style="text-align: center;"/><td rowspan="1" colspan="1" style="text-align: center;"/></tr><tr><td rowspan="1" colspan="1">
              <xref ref-type="bibr" rid="B1628063">Gerlach and Riemann 1974</xref>
            </td><td rowspan="1" colspan="1">-</td><td rowspan="1" colspan="1">-</td><td rowspan="1" colspan="1">-</td><td rowspan="1" colspan="1" style="text-align: center;"/><td rowspan="1" colspan="1" style="text-align: center;"/><td rowspan="1" colspan="1" style="text-align: center;"/><td rowspan="1" colspan="1" style="text-align: center;">×</td><td rowspan="1" colspan="1" style="text-align: center;"/><td rowspan="1" colspan="1" style="text-align: center;"/><td rowspan="1" colspan="1" style="text-align: center;"/><td rowspan="1" colspan="1" style="text-align: center;"/><td rowspan="1" colspan="1" style="text-align: center;"/><td rowspan="1" colspan="1" style="text-align: center;"/></tr><tr><td rowspan="1" colspan="1">
              <xref ref-type="bibr" rid="B1626150">Belogurov and Belogurova 1978a</xref>
            </td><td rowspan="1" colspan="1">-</td><td rowspan="1" colspan="1">-</td><td rowspan="1" colspan="1">-</td><td rowspan="1" colspan="1" style="text-align: center;"/><td rowspan="1" colspan="1" style="text-align: center;"/><td rowspan="1" colspan="1" style="text-align: center;">×</td><td rowspan="1" colspan="1" style="text-align: center;"/><td rowspan="1" colspan="1" style="text-align: center;"/><td rowspan="1" colspan="1" style="text-align: center;"/><td rowspan="1" colspan="1" style="text-align: center;"/><td rowspan="1" colspan="1" style="text-align: center;"/><td rowspan="1" colspan="1" style="text-align: center;"/><td rowspan="1" colspan="1" style="text-align: center;"/></tr><tr><td rowspan="1" colspan="1">
              <xref ref-type="bibr" rid="B1626160">Belogurov and Belogurova 1978b</xref>
            </td><td rowspan="1" colspan="1">-</td><td rowspan="1" colspan="1">-</td><td rowspan="1" colspan="1">-</td><td rowspan="1" colspan="1" style="text-align: center;"/><td rowspan="1" colspan="1" style="text-align: center;"/><td rowspan="1" colspan="1" style="text-align: center;">×</td><td rowspan="1" colspan="1" style="text-align: center;"/><td rowspan="1" colspan="1" style="text-align: center;"/><td rowspan="1" colspan="1" style="text-align: center;"/><td rowspan="1" colspan="1" style="text-align: center;"/><td rowspan="1" colspan="1" style="text-align: center;"/><td rowspan="1" colspan="1" style="text-align: center;"/><td rowspan="1" colspan="1" style="text-align: center;"/></tr><tr><td rowspan="1" colspan="1">
              <xref ref-type="bibr" rid="B1626203">Belogurov and Belogurova 1988</xref>
            </td><td rowspan="1" colspan="1">-</td><td rowspan="1" colspan="1">-</td><td rowspan="1" colspan="1">-</td><td rowspan="1" colspan="1" style="text-align: center;"/><td rowspan="1" colspan="1" style="text-align: center;"/><td rowspan="1" colspan="1" style="text-align: center;">×</td><td rowspan="1" colspan="1" style="text-align: center;"/><td rowspan="1" colspan="1" style="text-align: center;"/><td rowspan="1" colspan="1" style="text-align: center;"/><td rowspan="1" colspan="1" style="text-align: center;"/><td rowspan="1" colspan="1" style="text-align: center;"/><td rowspan="1" colspan="1" style="text-align: center;"/><td rowspan="1" colspan="1" style="text-align: center;"/></tr><tr><td rowspan="1" colspan="1">
              <xref ref-type="bibr" rid="B1631167">Smol and Coomans 2006</xref>
            </td><td rowspan="1" colspan="1">-</td><td rowspan="1" colspan="1">-</td><td rowspan="1" colspan="1">-</td><td rowspan="1" colspan="1" style="text-align: center;"/><td rowspan="1" colspan="1" style="text-align: center;">×</td><td rowspan="1" colspan="1" style="text-align: center;"/><td rowspan="1" colspan="1" style="text-align: center;"/><td rowspan="1" colspan="1" style="text-align: center;"/><td rowspan="1" colspan="1" style="text-align: center;"/><td rowspan="1" colspan="1" style="text-align: center;"/><td rowspan="1" colspan="1" style="text-align: center;"/><td rowspan="1" colspan="1" style="text-align: center;"/><td rowspan="1" colspan="1" style="text-align: center;"/></tr><tr><td rowspan="1" colspan="1">
              <xref ref-type="bibr" rid="B1628743">Hope 2009</xref>
            </td><td rowspan="1" colspan="1">-</td><td rowspan="1" colspan="1">-</td><td rowspan="1" colspan="1">-</td><td rowspan="1" colspan="1" style="text-align: center;"/><td rowspan="1" colspan="1" style="text-align: center;"/><td rowspan="1" colspan="1" style="text-align: center;"/><td rowspan="1" colspan="1" style="text-align: center;"/><td rowspan="1" colspan="1" style="text-align: center;"/><td rowspan="1" colspan="1" style="text-align: center;">×</td><td rowspan="1" colspan="1" style="text-align: center;"/><td rowspan="1" colspan="1" style="text-align: center;"/><td rowspan="1" colspan="1" style="text-align: center;"/><td rowspan="1" colspan="1" style="text-align: center;"/></tr><tr><td rowspan="1" colspan="1">
              <xref ref-type="bibr" rid="B1631181">Smol et al. 2014</xref>
            </td><td rowspan="1" colspan="1">-</td><td rowspan="1" colspan="1">-</td><td rowspan="1" colspan="1">-</td><td rowspan="1" colspan="1" style="text-align: center;"/><td rowspan="1" colspan="1" style="text-align: center;">×</td><td rowspan="1" colspan="1" style="text-align: center;"/><td rowspan="1" colspan="1" style="text-align: center;"/><td rowspan="1" colspan="1" style="text-align: center;"/><td rowspan="1" colspan="1" style="text-align: center;"/><td rowspan="1" colspan="1" style="text-align: center;"/><td rowspan="1" colspan="1" style="text-align: center;"/><td rowspan="1" colspan="1" style="text-align: center;"/><td rowspan="1" colspan="1" style="text-align: center;"/></tr></tbody></table></table-wrap></tp:treatment-sec><ref-list><ref id="B1628776"><element-citation xmlns:xlink="http://www.w3.org/1999/xlink" publication-type="article" xlink:type="simple"><person-group person-group-type="author"><name name-style="western"><surname>Hopper</surname><given-names>B. E.</given-names></name></person-group><year>1967</year><article-title>Free-living marine nematodes from Biscayne Bay, Florida. II. <tp:taxon-name><tp:taxon-name-part taxon-name-part-type="family">Oncholaimidae</tp:taxon-name-part></tp:taxon-name>: descriptions of five new species and one new genus (<italic><tp:taxon-name><tp:taxon-name-part taxon-name-part-type="genus">Meyersia</tp:taxon-name-part></tp:taxon-name></italic>)</article-title><source>Marine Biology</source><volume>1</volume><fpage>145</fpage><lpage>151</lpage><pub-id pub-id-type="doi">10.1007/BF00386521</pub-id></element-citation></ref><ref id="B1628767"><element-citation xmlns:xlink="http://www.w3.org/1999/xlink" publication-type="book" xlink:type="simple"><person-group person-group-type="author"><name name-style="western"><surname>Hope</surname><given-names>W. D.</given-names></name><name name-style="western"><surname>Murphy</surname><given-names>D. G.</given-names></name></person-group><year>1972</year><source>A Taxonomic Hierarchy and Checklist of the Genera and Higher Taxa of Marine Nematodes</source><publisher-name>Smithsonian Institution Press</publisher-name><publisher-loc>Washington, D.C.</publisher-loc><size units="page">101</size></element-citation></ref><ref id="B1628063"><element-citation xmlns:xlink="http://www.w3.org/1999/xlink" publication-type="article" xlink:type="simple"><person-group person-group-type="author"><name name-style="western"><surname>Gerlach</surname><given-names>S. A.</given-names></name><name name-style="western"><surname>Riemann</surname><given-names>F.</given-names></name></person-group><year>1974</year><article-title>The Bremerhaven checklist of aquatic nematodes. A catalogue of <tp:taxon-name><tp:taxon-name-part taxon-name-part-type="phylum">Nematoda</tp:taxon-name-part></tp:taxon-name> <tp:taxon-name><tp:taxon-name-part taxon-name-part-type="class">Adenophorea</tp:taxon-name-part></tp:taxon-name> excluding the <tp:taxon-name><tp:taxon-name-part taxon-name-part-type="order">Dorylaimida</tp:taxon-name-part></tp:taxon-name>. Part 2</article-title><source>Veröffentlichungen des Instituts für Meeresforschung in Bremerhaven. Supplement</source><volume>4</volume><fpage>405</fpage><lpage>736</lpage></element-citation></ref><ref id="B1626150"><element-citation xmlns:xlink="http://www.w3.org/1999/xlink" publication-type="article" xlink:type="simple"><person-group person-group-type="author"><name name-style="western"><surname>Belogurov</surname><given-names>O. I.</given-names></name><name name-style="western"><surname>Belogurova</surname><given-names>L. S.</given-names></name></person-group><year>1978</year><article-title>Systematics and evolution of <tp:taxon-name><tp:taxon-name-part taxon-name-part-type="subfamily">Oncholaiminae</tp:taxon-name-part></tp:taxon-name> (<tp:taxon-name><tp:taxon-name-part taxon-name-part-type="phylum">Nematoda</tp:taxon-name-part></tp:taxon-name>: <tp:taxon-name><tp:taxon-name-part taxon-name-part-type="subfamily">Oncholaiminae</tp:taxon-name-part></tp:taxon-name>). III. The system of <tp:taxon-name><tp:taxon-name-part taxon-name-part-type="subfamily">Oncholaiminae</tp:taxon-name-part></tp:taxon-name></article-title><source>Biologiya Morya</source><volume>1978</volume><issue>2</issue><fpage>22</fpage><lpage>31</lpage><comment content-type="language">Russian</comment></element-citation></ref><ref id="B1626160"><element-citation xmlns:xlink="http://www.w3.org/1999/xlink" publication-type="article" xlink:type="simple"><person-group person-group-type="author"><name name-style="western"><surname>Belogurov</surname><given-names>O. I.</given-names></name><name name-style="western"><surname>Belogurova</surname><given-names>L. S.</given-names></name></person-group><year>1978</year><article-title>Systematics and the evolution of <tp:taxon-name><tp:taxon-name-part taxon-name-part-type="subfamily">Oncholaiminae</tp:taxon-name-part></tp:taxon-name> (<tp:taxon-name><tp:taxon-name-part taxon-name-part-type="phylum">Nematoda</tp:taxon-name-part></tp:taxon-name>). III. System of <tp:taxon-name><tp:taxon-name-part taxon-name-part-type="subfamily">Oncholaiminae</tp:taxon-name-part></tp:taxon-name></article-title><source>Soviet Journal of Marine Biology</source><volume>4</volume><fpage>577</fpage><lpage>584</lpage></element-citation></ref><ref id="B1626203"><element-citation xmlns:xlink="http://www.w3.org/1999/xlink" publication-type="book" xlink:type="simple"><person-group person-group-type="author"><name name-style="western"><surname>Belogurov</surname><given-names>O. I.</given-names></name><name name-style="western"><surname>Belogurova</surname><given-names>L. S.</given-names></name></person-group><year>1988</year><source>Svobodnozhivushchiie Nematody Semeistva <tp:taxon-name><tp:taxon-name-part taxon-name-part-type="family">Oncholaimidae</tp:taxon-name-part></tp:taxon-name>. Morfologiya, Filogeniya, Sistema i Opredelitel' Rodov Mirovoi Fauny</source><trans-title>The Free-living Nematode Family <tp:taxon-name><tp:taxon-name-part taxon-name-part-type="family">Oncholaimidae</tp:taxon-name-part></tp:taxon-name>. Morphology, Phylogeny, System and a Key to Genera of the World Fauna</trans-title><publisher-name>Academy of Sicence of the USSR</publisher-name><publisher-loc>Vladivostok</publisher-loc><size units="page">99</size><comment content-type="language">Russian</comment></element-citation></ref><ref id="B1631167"><element-citation xmlns:xlink="http://www.w3.org/1999/xlink" publication-type="chapter" xlink:type="simple"><person-group person-group-type="author"><name name-style="western"><surname>Smol</surname><given-names>N.</given-names></name><name name-style="western"><surname>Coomans</surname><given-names>A.</given-names></name></person-group><year>2006</year><chapter-title>Order <tp:taxon-name><tp:taxon-name-part taxon-name-part-type="order">Enoplida</tp:taxon-name-part></tp:taxon-name>.</chapter-title><person-group person-group-type="editor"><name name-style="western"><surname>Eyualem-Abebe</surname></name><name name-style="western"><surname>Andrássy</surname><given-names>I.</given-names></name><name name-style="western"><surname>Traunspurger</surname><given-names>W.</given-names></name></person-group><source>Freshwater Nematodes. Ecology and Taxonomy.</source><publisher-name>CABI Publishing</publisher-name><publisher-loc>Oxfordshire &amp; Massachusetts</publisher-loc><size units="page">225-292</size><pub-id pub-id-type="doi">10.1079/9780851990095.0225</pub-id></element-citation></ref><ref id="B1628743"><element-citation xmlns:xlink="http://www.w3.org/1999/xlink" publication-type="chapter" xlink:type="simple"><person-group person-group-type="author"><name name-style="western"><surname>Hope</surname><given-names>W. D.</given-names></name></person-group><year>2009</year><chapter-title>Free-living marine <tp:taxon-name><tp:taxon-name-part taxon-name-part-type="phylum">Nematoda</tp:taxon-name-part></tp:taxon-name> of the Gulf og Mexico.</chapter-title><person-group person-group-type="editor"><name name-style="western"><surname>Felder</surname><given-names>D. I.</given-names></name><name name-style="western"><surname>Camp</surname><given-names>D. K.</given-names></name></person-group><source>Gulf of Mexico. Origin, Waters, and Biota</source><volume>1</volume><publisher-name>Texas A &amp; M University Press</publisher-name><size units="page">1111-1123</size></element-citation></ref><ref id="B1631181"><element-citation xmlns:xlink="http://www.w3.org/1999/xlink" publication-type="chapter" xlink:type="simple"><person-group person-group-type="author"><name name-style="western"><surname>Smol</surname><given-names>N.</given-names></name><name name-style="western"><surname>Muthumbi</surname><given-names>A.</given-names></name><name name-style="western"><surname>Sharma</surname><given-names>J.</given-names></name></person-group><year>2014</year><chapter-title>Order <tp:taxon-name><tp:taxon-name-part taxon-name-part-type="order">Enoplida</tp:taxon-name-part></tp:taxon-name>.</chapter-title><person-group person-group-type="editor"><name name-style="western"><surname>Andreas</surname><given-names>S. R.</given-names></name></person-group><source>Handbook of Zoology. <tp:taxon-name><tp:taxon-name-part taxon-name-part-type="phylum">Gastrotricha</tp:taxon-name-part></tp:taxon-name>, <tp:taxon-name><tp:taxon-name-part taxon-name-part-type="clade">Cycloneuralia</tp:taxon-name-part></tp:taxon-name>, and <tp:taxon-name><tp:taxon-name-part taxon-name-part-type="phylum">Gnathifera</tp:taxon-name-part></tp:taxon-name>. Volume 2. <tp:taxon-name><tp:taxon-name-part taxon-name-part-type="phylum">Nematoda</tp:taxon-name-part></tp:taxon-name></source><publisher-name>Walter de Gruyter</publisher-name><publisher-loc>Berlin</publisher-loc><size units="page">193-250</size></element-citation></ref></ref-list></tp:taxon-treatment>
